# Supplementary material for: Multifactor assessment of ovarian cancer reveals immunologically interpretable molecular subtypes with distinct prognoses
Source: Front Immunol. 2023 Dec 7;14:1326018. doi: 10.3389/fimmu.2023.1326018 (PMC10740166; doi:10.3389/fimmu.2023.1326018)
Supplement: Supplementary file 2 [file Table_1.xlsx]

## Sheet: GEO dataset
Table S1. 11546 gene expression of 153 OV samples in GEO dataset.
Gene name	GSM657529	GSM657532	GSM657533	GSM657534	GSM657536	GSM657537	GSM657538	GSM657539	GSM657540	GSM657542	GSM657547	GSM657548	GSM657549	GSM657550	GSM657551	GSM657552	GSM657553	GSM657554	GSM657556	GSM657557	GSM657558	GSM657559	GSM657563	GSM657565	GSM657566	GSM657567	GSM657568	GSM657569	GSM657570	GSM657571	GSM657572	GSM657573	GSM657575	GSM657576	GSM657577	GSM657578	GSM657579	GSM657580	GSM657581	GSM657582	GSM657583	GSM657584	GSM657585	GSM657587	GSM657588	GSM657589	GSM657591	GSM657592	GSM657593
EEF1A1	12.981	13.3951	12.8072	12.63	13.0007	13.2386	12.0924	12.9855	13.2821	13.1155	13.1544	13.0277	12.8072	13.4731	12.7017	13.1678	13.2336	12.9344	11.7881	12.9638	12.7219	11.552	12.9355	13.0864	12.1524	12.6878	12.6234	12.8639	13.1476	13.2905	13.0078	12.7184	13.0427	12.1971	13.2557	13.4218	13.2805	13.1992	12.8935	13.3937	13.093	12.7703	12.3291	12.746	13.0012	13.3703	13.129	13.157	13.1756
RPL37A	12.9342	13.0416	12.7259	12.9788	12.9503	13.1314	12.8215	12.7885	13.0979	13.1521	13.149	13.0625	13.0528	13.2143	12.8786	13.0622	12.7682	12.919	12.6653	13.2464	13.0322	12.8669	12.8628	12.7447	12.8664	12.9864	13.2183	13.1194	12.8848	12.9511	12.9443	13.0543	12.9889	12.9436	13.052	12.9407	13.0473	13.0459	12.8763	12.9314	12.8201	13.2067	12.3781	12.8452	12.8716	13.013	12.9708	12.8637	12.7652
RPS18	13.0422	13.275	13.2379	12.7156	12.7263	13.4195	12.6711	13.0211	13.2898	13.2458	12.9293	13.3741	13.3553	13.2319	13.2009	13.3063	12.7289	12.8929	12.9357	13.0241	12.7225	13.0902	12.5183	12.8266	12.3392	12.4125	12.7033	12.9166	12.4555	13.0528	12.8917	12.7083	13.2009	12.459	13.1194	12.9172	13.0864	13.5011	11.8499	13.3116	12.8173	13.2134	10.8695	12.2382	12.5281	13.4776	13.0732	12.9671	12.9351
RPL41	12.6869	13.3006	12.8796	12.8146	13.1804	13.118	12.3862	13.2903	13.2315	13.3047	13.1552	13.1031	13.2439	13.3325	12.7917	13.3471	13.1363	12.614	11.6668	13.1865	12.9645	12.093	12.5081	12.9183	12.3932	12.8427	13.0365	13.1403	12.9226	13.1124	12.803	12.8816	12.8061	12.6454	12.8765	13.1224	13.116	13.0953	12.8147	13.0989	12.9065	13.0887	12.4816	12.5106	12.798	13.1198	13.1058	12.7641	13.0461
RPS10	12.8206	12.9385	13.0532	12.0109	12.2993	13.2176	12.6417	12.5086	13.1003	12.6752	12.7076	13.1203	13.1034	12.909	13.0328	13.0084	12.6356	12.5833	12.5673	12.8178	12.3803	12.4667	12.7988	12.7082	12.4827	12.2827	12.854	12.8838	12.1888	12.9937	12.6399	12.844	12.6638	12.1594	12.5319	12.5701	12.7544	13.1118	11.2889	13.1535	13.0091	13.2191	11.588	12.4447	12.5353	13.2417	13.014	12.9936	12.9553
HUWE1	12.4067	12.5513	12.6226	12.5693	12.5269	12.5081	12.6191	12.4965	12.284	12.5169	12.6075	12.8386	12.6797	12.607	12.5503	12.6393	12.5293	12.6233	12.5905	12.4482	12.5484	12.6226	12.2149	12.6391	12.5147	12.6081	12.4538	12.4306	12.6679	12.5257	12.4617	12.5177	12.7067	12.4373	12.4426	12.6785	12.412	12.6839	12.5905	12.7761	12.4449	12.4279	12.58	12.4045	12.6311	12.5332	12.5086	12.3493	12.5305
RPLP0	12.8348	13.0494	12.328	12.4602	12.9622	12.9956	11.4433	12.0128	12.9294	12.4766	11.952	12.4147	11.8459	12.6318	11.8664	12.5999	12.4134	12.6807	11.9242	12.372	12.4384	11.4848	12.1667	12.2484	11.5059	11.9462	12.6894	12.6754	11.9823	13.0562	12.3376	12.2728	12.6487	12.3055	12.6398	12.8043	13.0256	12.9529	12.6904	12.7848	12.9887	12.862	10.8814	12.3476	13.0878	13.2153	12.8285	12.511	12.5325
RPL23A	12.3618	13.135	12.3234	12.9821	12.7755	12.8084	11.7965	12.5197	12.6623	12.8109	12.6149	12.627	12.7525	12.7918	12.3286	12.5466	12.6199	12.0776	11.4275	12.6248	12.526	12.064	12.0769	12.4797	11.5882	12.3132	12.545	12.7593	12.5617	12.315	12.44	12.858	12.7193	11.7489	12.9014	12.5054	13.2266	12.7453	11.8792	12.8502	12.63	12.5758	12.1308	12.112	12.4173	13.1147	12.4363	12.1971	12.9712
ACTB	12.8611	12.6572	12.5477	12.8152	12.9603	12.0898	12.6878	12.6933	12.3305	12.6316	12.5118	10.901	12.5674	12.5871	12.8329	11.6252	12.6852	13.0403	12.6907	12.4772	11.493	12.7448	12.7379	12.8717	12.149	12.6169	12.7754	12.4026	13.2216	12.664	12.8733	12.6277	12.6147	12.3279	12.9706	12.9895	12.3656	12.0053	12.7579	12.528	12.6755	12.651	11.4894	12.9774	12.6659	12.1716	12.631	12.9171	13.1992
RPL39	12.088	12.2665	12.583	12.1642	12.1305	12.3382	12.7599	12.0918	12.2761	12.5263	12.4563	12.9344	12.9882	12.277	12.4642	12.6041	11.9658	12.3034	12.7867	12.4484	12.2089	12.658	11.9756	12.1476	12.8156	12.0235	12.6966	12.3668	11.9461	12.4334	11.9495	12.3086	12.4471	12.9045	12.1987	12.1142	12.1078	12.6578	12.3032	12.5722	12.3062	12.5562	11.1988	12.6454	12.3096	12.5045	12.6045	12.2814	12.3021
RPL32	12.6445	12.732	12.3704	12.0934	12.2298	12.6902	12.2983	12.3685	12.8153	12.5742	12.4625	12.8302	12.7007	12.5235	11.9035	13.0351	12.4196	12.373	11.558	12.1154	11.9526	12.5647	12.1857	12.237	12.2222	11.7652	12.4045	12.3685	12.2148	12.6131	12.0537	12.4401	12.7046	11.4277	12.271	12.208	13.0419	12.8985	11.3042	12.8498	12.5435	12.3733	10.8375	11.926	11.6333	12.8995	12.4323	11.8675	12.2165
RPS6	11.974	12.4605	12.9542	12.0019	12.0631	12.9121	11.8647	12.6491	12.6152	11.9038	12.4196	12.6144	12.5875	13.0052	12.6842	13.1216	12.3033	12.2557	11.4115	12.3508	12.1489	12.5139	12.0417	12.3445	12.2535	11.5434	12.2527	12.3071	12.0368	12.1469	12.3158	12.291	12.7169	12.2925	12.5719	12.0804	12.5623	12.8336	11.4303	12.837	12.0989	12.4533	11.0971	12.1614	11.8451	13.0467	12.7017	11.9184	12.0215
TMSB10	12.6684	12.2622	12.6895	11.813	12.2326	12.5686	12.9627	11.3114	12.0924	11.8039	12.1809	12.1678	12.8521	12.8178	12.3436	12.508	12.4507	12.8324	12.2945	11.9178	12.4099	12.6332	12.7299	12.5804	12.8146	11.382	12.7306	12.6609	11.4441	12.743	12.4055	11.7893	12.277	12.6659	12.147	12.6554	12.4944	12.1044	12.0952	12.396	12.2478	11.6398	9.65291	12.5454	12.2961	12.3438	12.5574	12.2048	12.4133
GAPDH	12.7783	12.5196	12.1104	12.8975	13.0706	12.924	12.0409	12.8691	12.8297	12.6024	12.7106	11.8033	13.1738	12.7692	11.8666	12.7464	12.273	12.6621	12.0822	12.6802	12.6102	11.9738	13.3404	12.6665	12.3682	11.482	12.093	12.8527	12.097	12.8276	12.1082	11.6372	12.2555	11.5338	12.0692	12.7601	12.8203	11.7524	12.7589	11.5304	12.7013	12.5126	9.54985	12.5071	12.3499	12.3911	12.364	12.5949	12.4121
UBC	12.5914	12.6818	12.1737	12.8714	12.9988	11.9531	11.9834	13.0666	12.0313	12.8038	12.5845	11.7698	12.2613	12.3953	12.6224	11.7714	12.5546	12.6108	12.3738	12.5445	12.7618	12.1231	13.0343	12.7158	12.1426	12.937	12.3608	12.2724	12.882	12.5851	12.5883	12.5344	12.2795	11.397	12.4066	12.8268	12.622	11.5958	12.6649	11.6897	12.2892	12.1331	10.6878	12.9062	12.5575	11.7804	12.2777	12.7368	12.4645
RPS24	11.7433	12.4803	12.3177	12.13	12.1669	12.6732	11.4771	12.0326	13.2117	12.1536	12.3041	12.497	12.2694	12.1748	11.6657	12.2904	12.1766	12.1613	11.6045	12.5885	12.0341	11.3982	12.1645	11.8663	12.171	11.7002	12.4697	12.6945	11.7972	12.3973	12.3716	12.3876	12.2659	12.0409	12.5369	11.9401	12.351	12.3355	12.2593	12.3998	12.544	12.5767	11.0867	12.3406	12.1069	12.5555	12.4673	12.3018	12.1673
RPS17	11.9319	12.5397	12.3991	11.8788	11.8668	12.7709	11.3902	11.4806	12.4783	11.9142	12.1364	12.8868	12.0895	12.0425	11.6112	12.7387	11.9345	11.711	9.93343	11.6182	11.6857	10.9646	12.0268	11.591	11.2737	11.857	12.3605	11.9281	11.8752	12.2688	11.8881	12.1148	12.4191	12.0181	12.1675	12.1868	12.3566	12.6568	12.1311	12.5591	12.5059	12.3169	10.6619	12.2978	12.3149	12.3139	12.5789	12.2777	11.8325
RPS16	12.1301	12.4096	12.3227	11.2307	12.4551	12.669	12.1374	12.0724	12.8971	12.8839	12.1127	12.6207	12.756	12.4909	11.9309	12.4966	12.227	12.1939	10.7837	11.932	11.409	11.1867	11.8811	12.0562	12.289	12.056	12.116	12.9656	11.8385	11.8391	12.6744	12.3575	12.1175	11.4907	12.5591	11.9075	12.4225	12.472	11.7834	12.3413	12.3894	12.4774	11.016	11.8006	12.257	12.2071	12.6922	11.2853	12.5969
RPS4X	12.3823	12.4546	12.0459	12.2474	11.7897	12.5114	11.3208	11.4371	12.588	11.977	12.5997	12.4986	11.5324	12.1314	11.7933	12.3717	11.961	11.9179	11.2287	12.0115	12.1746	12.4591	11.677	12.0105	12.0601	11.9358	12.5511	12.0554	12.1293	12.5083	12.0729	12.2361	12.4559	10.5044	12.2166	12.1665	12.4973	12.5413	11.8197	12.5104	12.2822	12.4017	11.4382	12.1355	12.1833	12.5332	12.2336	11.8547	11.8596
RPS28	12.2704	12.2966	12.0644	11.3275	12.1281	12.1711	11.7489	11.8349	12.0177	11.5896	11.9595	12.3737	12.259	11.7513	11.7241	12.6109	12.0649	12.279	11.8547	12.1269	12.3305	12.2023	11.8436	12.1298	11.9693	12.0681	12.8889	12.639	11.6468	12.9249	11.9773	12.4538	12.4783	12.1573	12.049	12.0509	12.1235	12.6497	12.7318	12.2515	12.6843	12.3493	11.1863	12.3217	12.3739	12.4526	11.9392	11.8115	12.4356
RPS19	12.5991	12.7322	12.1117	11.0483	12.3486	12.9002	11.3969	11.9587	13.2532	12.7314	11.9936	12.5135	12.0742	12.2944	12.0468	12.9857	12.0192	11.4198	10.9951	12.4289	12.075	11.7296	12.4648	11.6028	11.2691	12.017	12.6199	13.1263	11.4131	11.9923	11.9589	12.1846	12.5757	11.4072	11.895	11.5388	12.6648	13.0081	12.3543	12.9143	12.8218	12.778	9.82473	11.8015	11.4914	12.7383	12.4015	11.5106	11.8606
TUBA1B	12.6619	12.4543	12.4537	12.6515	12.2069	11.9563	11.9626	12.2685	12.3901	12.168	12.6036	11.3119	12.1651	12.9411	12.2323	12.0002	12.3245	12.0397	10.865	12.2363	12.2877	10.9476	12.3613	12.4382	12.2222	11.7711	11.9636	11.8301	12.1078	12.641	12.1336	11.8007	11.2472	11.7308	12.0417	12.3165	12.2698	11.199	11.6832	11.7838	12.371	12.0771	9.47625	12.4771	12.2485	12.2971	12.3201	12.3551	13.1161
RPL7	11.9247	12.3064	11.7638	10.9094	12.1463	12.3407	11.4182	12.227	11.4237	12.0425	12.1653	12.295	11.766	12.1442	12.0722	12.4785	11.7601	11.9607	10.671	11.4554	11.5835	10.7415	12.0425	11.9959	11.4545	12.4226	12.1218	11.693	11.7701	12.2507	12.0413	12.1797	12.0959	11.1319	12.0046	12.0501	12.2079	12.1676	11.7991	12.0665	12.1449	12.5101	11.3203	12.3547	11.8631	12.4761	12.6449	11.9192	11.9459
CFL1	12.4842	11.6591	11.8113	12.3608	12.4388	11.6589	12.2196	12.5591	12.4117	12.6329	12.5178	10.9924	11.9227	12.0322	12.3715	11.2127	11.8709	12.376	12.2941	12.2095	12.2415	12.2694	12.4701	12.3338	12.1389	12.0995	12.2363	12.1409	12.0485	12.1598	12.0277	11.7628	11.4645	11.9437	12.0341	12.3039	11.9811	10.8926	12.3908	11.0522	12.1856	12.5697	9.85269	12.6307	12.4746	11.5647	12.0858	12.786	12.224
RPS21	11.8227	12.4208	12.1713	11.5063	11.9375	12.3481	11.2188	11.3705	12.7329	12.1758	11.6376	13.09	12.0363	12.5319	12.1488	12.8784	11.7928	11.2624	11.3331	12.3714	11.5992	9.80763	11.9173	12.2619	11.9257	11.481	12.7678	12.385	10.8197	11.7189	11.5628	12.0397	11.6413	12.2129	11.9837	11.5712	11.9334	12.6738	11.1554	12.7079	11.3117	12.1479	9.30486	11.7288	11.7212	12.6689	12.633	12.1322	12.0358
RPL31	11.9988	12.2752	11.6935	11.9779	11.6872	12.6002	10.9099	11.693	12.5957	12.0465	11.3436	12.4458	11.5792	12.0723	11.3152	12.5866	11.9229	11.62	10.4435	12.6604	11.3844	11.3904	11.5425	11.5214	11.5681	11.4477	12.0558	11.679	11.5429	12.0841	12.031	11.938	12.1597	12.0075	12.2158	11.8921	12.3171	12.516	12.0893	12.3504	12.0005	12.4125	10.03	11.5309	11.6667	12.452	12.2031	11.8092	11.5709
RPS15	12.0929	12.8023	12.3135	11.6164	12.0417	12.5152	11.6121	11.6664	12.4192	11.8659	11.9382	12.3032	12.1121	11.4273	11.3658	12.1995	12.2486	11.8313	11.1607	12.2242	11.9702	11.597	12.287	12.1047	11.6985	11.7249	12.5366	11.9457	11.8582	11.9335	12.1899	12.4129	12.369	11.0505	12.4776	11.8609	12.8106	12.5345	11.351	12.288	12.0812	12.6656	10.407	11.6043	11.9886	12.0341	11.5781	12.4263	11.9985
RPS15A	11.4685	12.6093	12.5909	11.2553	11.6815	12.8514	11.1259	12.1299	12.2477	11.5123	11.9665	12.9707	11.8552	12.4471	12.0444	13.0952	12.2772	11.1035	10.2169	11.3661	11.0786	10.5488	11.3848	11.9094	12.3098	11.1905	11.81	11.9681	11.5346	12.25	11.5513	12.0826	12.0999	11.3774	12.0689	11.6161	12.398	12.2161	10.641	12.739	11.7736	12.36	10.1367	11.5517	11.4367	12.7129	12.028	11.5849	11.6674
RPL3	11.8903	12.1603	11.124	10.9624	11.8862	12.3007	11.2915	12.0554	12.2808	11.9139	11.5364	12.1398	11.289	11.6432	11.7316	12.0246	11.7421	11.618	10.6016	11.6768	11.0484	11.5959	11.4321	11.7643	11.6081	11.7927	12.2177	12.102	11.8318	12.0792	11.8152	12.1533	12.3868	10.4495	12.3846	12.0861	12.4369	12.5824	11.5724	12.0939	12.2113	12.3937	11.5654	11.9826	11.7976	11.805	11.8547	12.2277	11.9397
RPL14	12.3456	12.0696	11.4838	11.9154	11.8411	12.476	12.2719	11.4366	12.3356	11.8649	12.128	12.6538	12.166	11.1457	11.8744	12.4023	11.3776	12.6254	12.2155	11.5954	11.6317	12.6343	11.3388	11.47	11.6909	11.2337	12.0392	12.3045	11.3541	12.1092	11.3113	11.989	12.7215	11.2745	11.8166	11.4605	12.2668	12.4381	11.0645	12.1699	12.4914	11.4202	10.1187	11.815	12.0009	12.1957	11.8609	11.597	11.6373
RPL24	11.8421	11.8244	11.9762	11.599	11.3558	12.2971	12.1804	11.284	12.1017	11.6262	11.6644	12.4269	12.4132	12.0056	11.9643	12.3462	11.6353	11.83	11.2993	11.8074	12.1266	12.253	11.5399	11.8874	11.929	11.2447	12.0885	11.9859	11.054	11.865	11.5913	12.0196	12.422	12.0008	11.9067	11.3342	11.8988	12.4556	10.8428	12.4191	11.902	12.0059	9.82461	11.2464	11.2468	12.3926	11.7649	11.4917	11.7506
RPS14	11.5063	12.5034	12.1937	11.2556	11.7552	12.3706	10.7559	11.593	12.4107	12.0927	12.1003	12.7814	12.2023	12.2679	11.4258	12.5123	11.9316	11.5136	9.8842	11.9712	11.7676	10.8577	11.6573	11.8963	11.7423	11.4116	11.9495	12.0075	11.8401	12.3301	11.654	11.8624	11.9109	11.6027	12.1437	11.6063	11.9559	12.5626	10.803	12.51	12.1399	11.9526	10.27	11.872	11.7822	12.5057	12.3977	11.5816	11.523
FTL	12.248	12.036	11.8794	12.2144	12.3766	11.5175	12.2161	12.1299	12.0234	12.0171	12.0372	10.8547	12.4304	12.0099	12.0459	11.9814	12.3695	11.9533	11.7538	11.7574	12.1208	11.4604	12.437	12.3522	10.6839	12.6172	12.0448	12.2052	12.2681	12.3435	12.639	12.2546	11.6367	11.1439	11.9762	12.5079	11.7064	11.2939	12.3157	11.3911	11.9928	12.1973	9.89942	12.1444	12.4548	11.4051	12.3198	12.0123	12.4925
RPL29	12.2707	12.2667	11.7873	11.5814	12.1246	12.4006	11.601	11.8835	12.4397	12.0622	12.1263	12.3814	11.9547	12.0463	11.7909	12.7825	11.6505	12.0506	11.0522	11.5499	10.7919	11.5902	11.7879	11.7965	10.6928	11.0858	11.9306	11.5689	11.5839	12.1398	11.6123	11.5562	12.3473	11.1625	11.8379	11.7189	12.1854	12.5203	11.0861	12.4574	11.7336	12.0798	9.98525	11.5006	11.6341	12.8687	12.0335	11.955	11.5329
RPL12	11.7093	12.3963	12.1721	11.8291	11.3948	12.8222	12.1376	11.8796	11.8921	11.3461	12.0961	11.8364	11.8593	11.9242	11.7584	12.5693	11.7862	11.8113	11.2355	11.7692	11.589	12.2042	11.9588	11.6184	11.4336	11.3699	11.8595	11.7984	11.6725	12.0563	11.7205	11.8639	12.5456	11.3552	12.0793	11.9453	12.1759	12.5916	11.548	12.2179	11.922	12.2423	10.0605	11.8531	11.538	12.3773	11.5679	11.7151	11.3807
RPS23	11.7185	12.179	11.7044	11.528	12.0373	12.3025	10.8281	11.6792	12.5407	12.4544	11.909	12.1334	12.2706	11.8098	11.3119	12.1663	11.8559	12.0852	10.6625	12.3466	12.2254	10.7021	11.1526	11.7929	11.2197	11.6367	12.2092	12.0481	12.0104	11.9077	11.9743	12.1175	12.1912	11.2356	12.2506	11.8285	12.2652	12.3975	11.7702	12.2272	12.0787	12.0652	11.4846	11.4278	11.7526	12.3064	11.9347	11.4964	12.0302
RPLP1	11.492	12.1164	11.9099	11.5801	11.6672	12.1918	11.8016	11.5587	11.958	11.501	11.4479	12.0455	11.5227	11.566	10.9744	11.9685	11.9114	11.8705	10.4186	11.5919	12.1008	10.582	11.2946	11.6144	10.8201	11.7979	12.2624	11.9725	11.8318	12.4853	11.8156	11.9301	11.8413	11.7668	11.8334	11.8251	12.3681	12.4163	12.3331	12.0529	12.4003	11.9143	10.3547	12.1238	12.4599	12.0341	12.2914	11.6615	11.6433
RPS12	11.6357	12.5445	11.9372	9.91585	12.1596	12.9352	10.3588	11.6121	12.4177	12.2709	12.2268	12.58	11.2311	11.5223	10.7057	12.6553	12.3474	10.7608	9.63466	11.9252	11.596	9.89399	11.2569	11.5878	11.5879	11.1093	12.165	12.3562	12.0506	12.575	12.1081	12.1358	11.9685	9.85948	11.668	12.0946	12.4406	11.9782	11.964	12.3999	12.2826	12.1445	10.6155	11.5299	12.1803	11.9537	12.1801	11.9573	12.2454
RPS3	11.3458	12.0384	11.8218	10.6767	11.236	12.4128	10.7056	11.7598	12.1475	12.1227	11.2741	12.2785	11.0083	12.4838	11.029	12.5454	11.5604	10.9234	9.44494	11.9353	11.261	8.92593	11.9122	11.944	12.0188	11.0989	11.9944	12.121	11.086	12.0602	11.6236	11.6079	11.4588	11.0583	11.6345	11.4557	12.0425	12.4568	11.5663	12.3036	11.671	12.4896	10.2772	11.3695	11.477	12.3836	12.4207	12.2917	11.521
RPL9	11.1749	12.0954	11.9927	11.7029	11.5269	12.1722	11.2877	11.3335	11.6136	11.825	11.1491	12.6247	12.3311	11.8581	11.8921	12.1284	11.7816	10.9559	10.6533	11.4521	10.7781	10.231	11.1006	12.118	12.2029	11.2218	11.8176	11.4256	11.6334	11.7213	11.4906	11.9489	12.0249	12.142	11.8157	11.3656	12.0338	12.6114	10.8331	12.4117	11.814	11.7142	10.1817	11.7483	11.6457	12.1859	11.9243	11.8084	11.5193
RPL38	11.5873	11.9569	11.8813	11.4847	11.5423	12.3867	11.9594	11.6083	11.8324	11.469	11.8438	12.256	11.5571	11.0133	11.3782	11.9122	11.896	11.7569	11.8647	11.6582	11.2155	11.9572	11.421	11.5929	11.1842	11.681	11.8386	11.9706	11.2838	11.8967	11.6835	11.7785	12.1782	12.0197	11.8151	11.3726	12.3593	12.0946	11.691	11.9553	11.7716	11.8357	10.5879	11.0325	11.4902	12.2267	11.4747	11.0625	11.6978
RPL22	11.2737	11.9384	11.7845	11.7762	11.2047	12.0821	11.8724	11.8036	12.02	11.977	12.1221	11.9363	11.554	11.2527	11.6869	12.1846	11.7089	12.0901	11.6923	11.4502	11.867	12.0836	11.5388	11.6789	10.8829	11.04	11.6002	11.9519	11.1463	11.8557	11.4871	11.7099	12.1635	11.2733	11.8996	11.4254	12.2118	11.584	11.9689	11.5199	11.8286	12.4789	10.234	11.6925	12.13	11.8639	12.085	11.9459	11.7376
RPS29	11.5355	12.204	12.0929	10.9447	12.1804	12.5779	10.9951	12.0316	11.9453	11.8627	11.7984	12.4847	11.8586	11.7447	11.7832	12.4634	11.7937	11.2046	10.2808	11.8994	11.3752	8.96017	11.3841	11.2427	10.9385	10.9968	11.714	11.5899	11.294	12.2609	11.2788	11.5621	11.3915	10.9522	11.8165	11.3872	12.1443	12.1131	11.5811	12.268	11.7713	11.9696	10.2475	11.5695	11.4694	12.0437	12.1391	11.5219	11.526
RPL27	11.207	12.2316	12.1452	10.9018	11.5776	12.1798	11.5966	11.8235	11.8987	11.722	10.8844	12.4076	11.9954	11.9762	11.5338	12.2771	12.0146	10.9163	11.3099	11.2089	11.0583	10.7216	11.1699	12.0249	11.6606	11.0226	11.9045	11.8357	11.2935	11.502	11.5285	11.7949	11.6771	11.2591	11.9954	11.5024	11.8147	12.4675	10.2538	12.4929	11.5734	11.9666	9.37611	11.483	11.0203	12.4806	12.0999	11.3116	11.4384
RPL30	12.0652	12.2807	11.8017	11.1955	12.177	12.243	10.9671	12.3908	12.2641	12.1753	12.4297	11.9976	12.0424	11.877	11.4875	12.1654	11.6382	12.0306	11.5481	11.9843	11.9678	11.1302	11.4669	12.0465	10.9575	11.2095	11.663	11.6729	11.4003	11.482	11.5044	11.4528	11.8965	11.0834	11.8827	11.5039	12.1181	11.861	11.6105	11.7913	11.9658	12.03	10.2533	11.8089	12.0859	12.2339	12.2845	12.0915	11.6152
TUBA1C	11.9903	12.2922	12.0295	12.1469	12.0117	11.6124	11.6354	11.9379	11.8237	11.8531	11.9611	10.7552	11.7943	12.4119	11.7316	11.4612	12.0518	11.503	10.6363	11.6672	11.5884	10.9473	12.0201	12.1181	11.6039	11.3094	11.5809	11.5168	11.9797	12.1554	11.7869	11.264	10.7009	11.658	11.7551	12.125	11.8884	10.7978	11.6401	11.3719	12.0008	11.8022	9.28435	12.1537	11.3844	11.9196	11.9753	12.0864	12.7808
PPIA	11.7872	12.0508	11.6299	11.9792	11.7708	12.1567	11.1548	11.9756	12.1405	11.5248	12.1834	10.9095	12.1419	12.1384	11.5264	12.1363	11.6899	11.8461	10.3708	11.6642	12.2051	10.7578	12.054	11.6199	10.8115	11.1618	11.0052	11.8915	11.177	12.0569	11.3354	11.1488	11.0355	10.9799	11.6079	11.834	11.4591	10.9846	12.1207	11.8147	12.0392	11.6766	9.0992	11.5666	11.9865	11.7973	11.6241	11.9696	12.1415
RPL8	11.8358	12.1712	11.7976	9.80299	12.222	12.3395	11.1535	11.7512	12.1044	11.9046	12.1295	11.7204	11.1393	11.9764	11.7608	12.2107	11.9901	11.7479	10.3001	12.1977	11.3934	11.3623	12.0026	11.8151	11.7019	10.6746	11.7194	11.3534	10.5871	11.7439	11.336	11.1057	11.3229	10.8503	11.7006	11.1809	11.8287	11.6857	11.5824	11.7232	12.4747	12.486	9.36923	11.9354	12.0167	12.3332	12.4153	12.0259	11.5527
RPL19	11.491	12.3314	11.4653	11.2829	11.8016	12.4108	11.1162	11.3351	12.0587	11.6225	11.396	12.0417	11.9086	11.5651	11.4449	12.1046	11.7783	11.3572	10.702	11.1346	11.2828	10.8637	11.1143	11.924	10.8521	11.663	11.4809	11.8662	11.394	11.896	11.7219	11.9454	12.1031	10.9029	11.9573	11.6519	12.2147	12.2029	11.172	12.201	11.9514	11.8195	10.1925	11.471	11.4879	12.4877	11.6335	11.1786	12.7882
RPS7	11.2459	11.6616	12.0179	10.7501	10.8575	12.1106	11.7798	10.7683	11.9113	11.0368	11.2922	12.4231	11.7056	12.334	11.7511	12.3858	11.0972	11.19	10.6763	11.717	10.7637	11.5624	11.1462	11.3683	11.259	11.1085	11.7049	11.81	10.5991	11.901	11.1694	11.104	11.7553	12.222	11.3698	11.274	11.4293	12.2538	11.2548	12.258	10.9937	11.7128	9.06562	11.2137	11.1393	12.335	11.7631	11.4521	10.9085
RPS27	11.2826	12.085	11.5638	10.9686	11.8937	11.8971	10.3592	11.6477	12.0551	12.0596	11.7412	11.957	11.5443	11.586	11.0528	12.1271	11.8295	11.0258	10.7253	11.8467	12.3561	10.6791	11.533	11.5605	10.9217	11.766	12.3641	12.0232	11.6108	11.9165	11.6964	11.9626	11.5643	10.9083	11.7568	11.6537	11.9786	11.9195	11.2465	11.5115	11.6963	12.2214	11.6134	11.4366	11.7403	11.5248	11.7974	11.6748	11.9689
HLA-A	10.5856	11.3664	12.7547	11.883	11.7011	11.3709	11.445	12.1553	11.142	12.2519	11.4448	10.517	11.8647	12.0801	12.588	10.3608	11.546	12.0335	12.0217	11.7413	11.8953	12.1049	12.0447	11.7462	11.4372	11.7868	11.4796	11.9861	11.1623	11.5196	12.0026	11.7385	11.5629	10.9958	11.4935	12.2774	11.3545	11.5692	11.6056	11.8745	11.8667	11.2869	9.5731	12.1532	12.278	10.6646	11.8262	12.4109	11.9718
FAU	11.805	11.4486	11.8733	11.2266	11.2425	12.0777	12.1968	11.1529	11.5687	11.1408	11.4769	11.8313	11.6321	11.3844	10.9263	12.0098	11.2208	11.4746	11.604	11.2677	11.6759	11.3481	11.3449	11.6336	11.3442	11.0464	11.5393	11.539	11.035	11.7324	10.9314	11.5583	11.593	11.4628	11.5105	10.9649	11.6277	12.1797	10.9639	11.8152	11.3744	11.3607	9.23049	11.1802	11.6464	11.6611	11.6143	11.6443	11.228
HLA-B	10.4944	11.7955	13.2506	11.9933	12.1377	12.1036	10.0049	12.9428	11.1587	12.7505	11.8064	10.0765	11.7578	12.5661	12.8543	10.3901	12.4651	12.076	10.3818	11.9282	12.3808	10.2644	12.8834	12.6523	10.848	11.9912	11.1783	11.9094	11.6868	11.5296	12.7392	12.1415	11.031	10.0816	11.8692	12.6236	11.9928	10.9873	11.469	12.0689	12.2126	10.9219	8.85803	12.5601	12.8513	9.72762	12.2453	13.0523	12.8235
IFITM3	11.7725	11.6083	11.5189	12.341	11.6918	11.0487	10.6858	12.1172	11.4264	11.7733	11.7401	10.5721	11.7527	11.2982	11.6394	11.305	11.6628	12.3632	11.7662	11.988	12.0277	11.5769	11.7363	11.3493	10.7283	11.6376	11.8343	11.5448	11.6756	11.7319	11.8014	11.386	11.6673	11.471	11.805	12.2836	11.6856	11.4876	11.2718	11.4573	11.813	10.8883	9.65725	11.5816	11.7314	10.1814	12.0789	11.2458	11.7692
HSP90AA1	11.2052	11.4945	12.1239	11.3894	11.295	10.8906	12.0468	11.6852	11.4392	10.9503	11.8444	11.0428	11.8017	11.423	11.4828	11.5081	11.162	11.545	11.8648	11.1666	10.5867	11.1121	11.2725	11.1967	11.9345	10.7418	11.3106	10.8753	10.9755	11.2604	10.8515	11.2515	10.9829	12.1293	11.1185	10.6273	11.3513	11.3545	11.4579	11.8739	11.1231	11.3187	8.45231	12.145	11.4409	11.4843	11.6289	11.6337	11.1325
HLA-C	11.0117	11.6615	12.5742	12.2133	11.7462	11.6178	10.3305	12.3616	11.1922	12.4429	11.7054	10.5355	11.8266	12.2543	12.4576	10.5498	11.9499	11.9016	11.1737	11.7554	12.2182	10.9896	12.3715	12.1706	11.032	12.0476	11.276	11.6925	11.4448	11.1907	12.5169	12.1836	10.9427	10.7714	11.8245	11.9922	11.6107	10.7281	11.4775	12.0184	11.9913	10.9576	8.74328	12.2644	12.7133	10.8436	11.9456	12.3502	12.0661
RPL34	10.9355	11.8187	11.4184	10.9711	11.1699	12.1559	11.2275	11.0286	11.4634	11.2251	10.473	11.849	11.4842	11.368	11.2243	11.7808	11.2901	11.2695	10.6391	10.8381	10.5406	10.9438	11.0377	11.1623	11.2589	11.0348	11.3973	11.3374	11.249	11.0164	11.0566	11.502	11.6382	11.2623	11.3837	11.0537	11.4981	12.17	10.6866	11.7609	11.355	11.2753	10.7481	10.7986	10.8394	11.7843	11.6821	10.96	11.3102
GNAS	12.2752	11.1844	11.5103	12.4594	12.1861	10.3175	11.7735	11.0802	11.5695	11.8304	12.3442	10.0229	11.7815	11.5486	11.825	10.8435	10.7906	11.8847	12.5702	12.0726	11.6404	12.4815	12.1438	11.836	10.2494	11.7827	11.3128	11.5401	11.4315	10.8014	11.15	10.8854	11.8912	11.0789	11.7785	11.6246	11.6221	10.2795	12.0044	10.2005	10.2372	11.2139	8.49582	12.0055	10.4853	11.3009	11.1828	11.1478	11.4862
RPL18	11.6243	11.667	11.5141	10.2659	11.139	12.2792	10.3698	11.0251	11.9129	10.9694	11.1841	11.9787	10.6265	11.5622	11.1605	12.2029	11.3943	10.4949	9.64241	11.0206	10.5762	10.9455	11.3706	11.1959	10.2757	11.0319	11.8724	11.6621	10.9209	11.4096	10.8746	11.2701	11.8195	10.5672	11.5329	10.8996	12.0083	12.1726	11.6159	11.4907	11.6096	12.1742	9.97158	11.1779	10.659	12.0004	11.4998	11.5054	10.814
RPL37	10.9852	11.2838	11.2424	10.9214	11.2186	11.9252	11.205	11.3694	11.4942	11.6243	11.656	11.4181	11.4141	10.2593	10.8552	11.702	11.0802	11.0948	11.2598	11.3731	10.7329	11.3614	10.8422	10.7856	10.8759	10.9349	11.7272	11.5625	10.717	11.9865	10.7235	11.3689	11.4702	11.1096	11.6129	10.7316	11.3875	11.3714	11.7277	10.9813	11.4104	11.6328	9.42632	11.2937	10.9967	11.2031	11.3119	11.2721	11.5858
RPS5	11.3434	11.867	11.2453	9.77807	11.6221	12.086	9.75457	11.6556	11.7344	11.9618	11.4562	11.9719	10.9807	11.4013	10.3024	12.3976	11.5445	9.96767	9.23423	11.6664	11.2521	9.64043	10.9371	10.743	9.70642	10.9614	11.4933	10.8204	10.9013	11.2415	11.2181	10.9182	11.3574	9.80993	11.4135	11.0519	11.6963	12.0346	10.3782	11.7325	10.9819	11.8255	9.11524	10.5259	10.452	11.9456	11.5345	11.1392	10.7897
B2M	10.216	11.4216	11.8338	11.0388	11.3164	11.3497	10.5188	11.6795	10.5372	11.9386	11.4246	11.7002	11.8785	11.203	11.3397	11.2038	11.5577	11.2975	11.4026	11.3867	11.5121	9.89906	11.1778	11.6029	11.2842	11.761	10.6799	11.2559	11.0583	11.8147	11.5597	11.6903	10.9181	10.7788	11.152	11.3234	11.294	11.2908	12.1998	11.708	11.4307	10.9032	8.77506	11.8543	11.8494	10.8332	11.6932	11.6433	11.6813
UBA52	11.2814	11.0686	10.8165	10.7365	11.0206	11.6185	11.1735	10.9293	11.489	11.4334	11.0951	10.8615	10.8477	10.5288	11.1178	11.2951	11.296	11.1124	11.1192	10.9993	11.931	11.2355	11.2199	11.0501	11.3135	10.6136	11.459	11.7344	10.7337	11.5654	12.1727	11.6558	10.9553	9.60589	11.267	11.4513	11.4419	11.0668	11.351	10.528	11.7847	12.2161	9.28546	10.978	11.4471	11.0854	10.9046	11.3139	11.3615
COL1A2	12.0763	12.3642	10.1234	11.7708	12.8368	11.3758	11.9491	11.4704	9.67449	12.1629	10.9648	9.813	12.1695	12.0169	11.6279	11.2682	13.133	12.6859	10.4302	10.9561	11.308	11.7796	10.546	12.7701	9.44754	12.1559	11.5015	10.7601	13.0374	9.60758	12.9625	12.1556	10.9312	9.46609	11.9415	12.2246	11.2677	8.23863	10.8262	9.46603	12.559	10.6811	9.92558	11.4746	11.0143	10.8903	12.0776	10.7274	12.9069
RPS9	11.1113	11.1	10.7288	10.6322	11.0629	11.4992	10.6872	10.602	11.2164	10.7704	10.8359	11.0781	10.5698	10.8601	10.9002	11.2359	10.8238	10.8277	10.5631	10.8416	10.4026	11.2238	10.9912	10.7132	10.7884	10.9408	11.5286	11.2893	10.5603	11.0637	10.9341	11.3339	11.3301	11.0733	10.9525	10.6358	11.2595	11.4623	10.969	11.4091	11.3365	11.431	10.355	10.9897	10.8051	11.098	11.1227	11.0608	11.0381
NACA	11.5284	11.8897	11.2238	11.3581	11.2234	11.5709	9.84096	10.84	11.8645	11.103	11.2426	11.4267	11.2118	11.3601	10.359	11.5473	11.0458	11.142	9.80534	11.1988	10.6661	10.6091	10.4402	10.7956	9.41725	10.6783	10.9997	11.7275	10.9511	11.371	10.9747	11.0586	11.5111	10.0553	11.3855	11.2101	11.556	11.0709	11.1564	10.964	11.4333	10.8939	9.52951	11.0454	11.292	11.3419	10.7972	11.2392	11.2303
ALDOA	11.2071	10.8317	11.1455	11.2547	11.7319	10.8216	9.84963	12.264	11.2949	12.362	11.7356	9.93412	11.579	11.2789	11.0966	10.6145	11.2491	10.9507	10.3312	11.1821	11.4814	10.1855	12.3005	11.2602	10.6271	11.0378	10.9829	11.3997	10.9041	11.6	10.9347	10.4399	10.607	10.0164	11.2468	11.1619	11.3488	10.5084	10.5131	10.4101	11.126	11.3313	8.8622	11.5299	11.814	11.0464	11.1318	12.1599	11.2893
RPL35A	10.686	11.3317	10.8707	10.0298	11.2787	11.847	9.45354	11.7277	11.407	11.0402	11.5518	11.6051	11.0728	11.9529	10.8387	11.7463	10.9551	10.1195	9.38517	10.9446	11.0959	9.54177	9.80993	11.1782	10.3236	10.9464	11.1257	11.1881	10.5518	11.5753	11.1385	11.0961	11.016	10.5072	11.0789	10.6413	11.6788	11.5604	10.831	11.437	11.2891	11.3075	8.94139	10.7655	10.9644	11.7989	11.5634	10.7868	10.9679
UBB	11.9723	11.3703	12.3607	9.28315	10.7704	11.6124	11.4609	11.5037	11.7677	11.5866	12.3083	11.3066	10.8001	12.1308	11.3012	11.8651	11.906	11.1241	11.0849	12.0787	10.3289	11.3739	9.37774	11.1205	8.87335	11.7774	10.7093	10.5768	11.7803	10.4324	11.7921	11.6576	11.1303	11.5772	11.5911	11.353	11.3641	11.4819	7.89984	11.8037	11.5473	11.5204	8.61077	10.0038	10.4002	11.2067	11.531	11.2642	12.0016
PABPC1	11.9924	11.349	10.7779	10.4315	11.7889	11.1884	11.2422	11.5743	11.5152	11.1926	11.4179	10.0343	11.1457	11.0911	11.5885	11.2709	10.9858	12.014	11.4217	10.8727	11.0523	11.5585	11.3951	11.0412	9.87315	10.494	10.589	10.7914	10.8747	10.4699	10.9655	10.4764	11.6426	9.35941	11.4614	11.0836	11.3728	10.9718	11.4954	9.95779	11.69	11.7026	8.65057	11.8361	11.7254	11.7129	11.5369	11.4796	10.9114
RPL15	11.3168	11.1867	10.7472	10.7686	10.8434	11.8692	10.9119	10.982	11.8377	11.1472	11.1766	11.4681	11.2089	11.2133	10.5442	11.8575	11.1239	10.7938	10.2659	10.7029	9.89081	11.0822	10.7706	11.2301	10.5637	10.234	10.5397	10.9938	10.4237	11.5272	10.618	10.5316	11.3044	10.5264	10.9416	10.4092	11.8571	11.3978	9.73501	11.4264	11.2648	11.1138	8.67197	10.3377	10.1295	11.7011	10.8092	10.3653	10.8561
RPS27A	10.6872	11.5125	11.2786	10.141	10.8342	11.517	10.8101	10.7956	11.2714	11.0382	11.113	12.2946	10.6743	11.0651	10.782	11.8322	10.8108	10.5609	10.0585	11.2104	11.3562	10.2412	10.548	10.8237	10.9016	10.9065	11.2981	11.3235	10.3251	11.2407	10.8057	11.2498	10.9873	10.428	11.1349	10.8623	10.8895	11.2449	11.1999	11.2262	11.2141	11.3664	9.52774	10.9348	11.1366	11.2569	11.3369	11.1765	10.976
HMGN2	11.3009	10.7362	11.8189	11.323	10.9477	11.0365	9.96149	11.3409	11.1148	11.1237	11.1879	10.0326	10.4895	11.5228	11.471	11.3685	10.9883	10.5001	10.2279	10.7276	11.6279	9.86314	11.2862	11.3951	10.1962	10.4063	10.6525	10.5814	10.6246	11.4799	10.7917	10.6653	10.8049	10.3481	10.8666	10.9464	11.3566	10.2769	10.2863	10.8339	10.8096	11.2407	9.07774	11.09	10.8268	11.5472	11.637	11.2812	11.302
PSAP	10.5489	11.0201	11.4809	10.8213	11.2632	10.6137	10.6331	10.8496	10.265	10.8343	10.397	9.9381	11.0928	11.4984	10.976	10.332	11.167	10.9308	9.89426	10.3717	11.4465	9.39977	11.6962	11.3014	10.2122	11.193	11.4519	10.7752	11.2776	11.2541	11.6136	11.4092	10.4906	9.81955	11.2867	11.2812	11.0954	10.2656	10.8114	11.1992	11.3077	10.8713	9.06918	11.2254	11.7312	11.0398	11.5988	11.258	11.7259
MT2A	10.3458	11.4835	10.8691	10.5588	11.4902	11.8389	10.9353	11.4821	9.93251	11.4868	11.487	10.8333	11.587	11.4215	10.514	11.0502	12.1155	11.5405	10.4147	9.98943	10.7118	10.3013	11.8066	11.3829	10.2022	12.3023	11.0269	11.2553	11.209	11.773	11.6405	11.845	10.3418	10.3719	11.2242	10.5856	11.0454	10.2548	10.7259	10.7326	11.553	10.454	9.49322	11.8407	11.7217	9.54114	11.7374	11.67	12.3827
HMGB1	10.7585	10.8287	11.4623	10.185	11.2211	10.8999	10.417	11.4126	10.9873	11.1895	11.973	9.36569	11.0509	11.3034	10.9191	10.8011	10.7222	10.9017	11.1393	11.3838	11.1251	10.7781	10.218	10.5582	10.2089	10.8993	10.1885	10.7888	10.816	10.9022	10.8851	10.5906	10.8433	10.8762	10.7783	11.1751	10.8827	10.772	11.0838	11.017	10.6244	11.1621	8.83673	11.2633	10.7313	11.399	10.7293	10.9396	10.999
EEF2	11.2989	11.1745	10.6799	11.5987	11.4469	10.9526	10.7726	10.9733	11.7281	11.1326	10.9007	10.6933	11.0325	9.94742	10.7935	10.9728	11.1633	11.4041	11.3836	11.598	10.8893	11.6633	10.6508	11.1846	9.42528	10.9779	11.1248	11.6404	11.8807	11.1461	11.3481	11.1162	12.3205	8.58912	11.5193	11.4663	11.5949	11.2961	11.1411	10.4657	11.4382	11.2765	10.0953	10.6004	11.4344	10.5873	10.3139	10.8369	11.1013
MYL6	10.4116	11.1286	11.0161	10.1491	11.0472	10.8562	10.2505	10.6646	10.7978	10.83	10.8235	10.5844	11.2367	11.5598	10.8627	11.2954	11.1317	10.435	8.65394	10.7509	10.2754	7.94191	10.9786	11.1415	10.2805	10.1659	11.6324	11.1077	11.0276	11.3655	10.7647	10.9173	9.26062	10.5918	11.0985	11.3477	10.6504	10.6123	10.6863	10.9046	10.7373	10.6981	7.51196	11.4361	11.0537	10.7652	11.338	11.1227	11.2024
HSPD1	11.5554	10.6564	11.1825	10.8777	10.467	11.2184	10.851	11.4097	11.4529	10.9359	11.7944	10.1426	11.1842	11.2153	10.8543	10.8283	10.2098	10.8355	10.6084	11.5599	10.7732	10.4446	10.7772	10.2468	10.5531	10.0915	10.4072	11.0322	9.75172	10.2954	10.4763	10.3029	10.3129	11.145	10.8393	10.3975	10.9003	10.8237	10.6273	10.9774	11.4109	11.1569	7.40468	11.157	11.2604	11.1197	11.5018	11.4308	11.0371
MIF	11.9348	11.2534	10.5421	9.85948	11.3904	11.825	10.8244	11.629	11.2101	10.9712	11.3453	10.1588	10.9977	11.8505	11.1973	11.1257	10.9404	10.7221	10.6878	10.5109	10.3742	10.2804	12.026	10.6366	12.0057	10.2668	10.7676	10.6078	10.0934	11.0817	10.2762	9.77364	10.4124	9.50698	10.2587	10.6057	11.2828	11.3743	9.64169	11.3023	11.1097	10.1329	6.29548	11.2999	10.0339	10.8804	11.7857	10.1951	11.5969
HSP90AB1	11.2075	10.8804	10.7465	10.4545	10.7757	10.4089	8.58976	11.2331	11.1868	10.4267	11.3055	10.8783	9.99118	11.014	11.3071	10.4419	11.664	11.0049	9.63903	11.0864	10.6882	9.06831	11.0749	10.7618	9.23234	10.7175	10.81	11.336	10.7776	10.9304	11.7521	11.1086	10.9193	9.50698	10.9841	11.4151	11.2761	10.172	11.2536	10	11.3219	10.6383	9.69307	11.0931	11.8846	10.6988	11.0797	11.8162	11.424
RPL6	11.3958	11.5161	10.7205	10.7233	10.7759	11.4643	9.32995	10.2798	11.5299	10.8924	10.1472	10.9567	10.315	10.791	10.0005	11.0104	10.7138	10.6181	9.26581	10.0711	9.5863	9.88808	10.5647	10.7991	9.16962	10.4023	11.5446	10.7659	10.7111	11.5194	10.818	10.5987	11.3625	10.0041	11.1883	10.953	11.0192	11.4353	10.9319	10.9848	11.31	11.3523	9.18914	10.7659	11.254	10.7785	10.9045	10.8615	10.9942
ANXA2	9.91274	11.9482	10.794	10.5856	11.7015	11.2406	11.4046	10.5466	10.2412	10.5611	9.97121	10.5846	10.6934	11.9099	9.98556	11.4937	11.8515	11.0887	8.52555	10.0927	10.3092	8.8979	11.0436	11.5224	10.0693	10.6721	10.7686	10.6749	10.936	11.2188	11.113	11.0449	10.3493	10.4668	11.0485	11.4927	10.5082	10.7737	10.9954	11.6695	11.27	10.8035	8.48559	10.5721	10.349	11.1951	11.0618	10.6819	11.2015
S100A6	10.4897	12.1467	10.9911	9.91162	11.9931	11.2157	11.4798	11.5229	9.82117	11.2709	10.3348	10.7746	11.5014	11.8625	11.8168	11.0391	11.87	11.7448	10.9096	10.4598	9.80109	11.26	11.6861	11.9252	11.9616	11.7263	11.1106	11.078	10.5904	11.4481	10.5606	11.0955	11.6411	9.32231	10.8821	10.9378	10.1453	10.6881	11.3333	11.8078	10.9708	10.3203	7.52276	10.8841	9.42322	11.5449	11.0175	11.0249	10.821
EEF1D	10.5299	10.5544	10.2445	10.2717	11.2079	10.8386	11.1371	10.2081	10.8421	10.0753	10.8059	10.8199	9.71223	10.5355	10.838	10.7799	10.4986	11.3081	10.5605	10.7569	11.0223	11.081	10.9869	10.8059	10.8265	10.3671	11.5141	11.1797	10.2026	10.6074	10.3613	11.1171	11.2384	10.4332	10.7642	10.9382	10.7469	10.9194	10.8092	10.0985	11.7728	11.4094	9.28298	11.2717	11.1043	10.6357	11.168	11.1311	10.4252
TUBB	11.4049	10.291	10.6149	11.7624	11.0629	11.0635	10.3695	10.9825	11.4057	11.0463	11.4202	9.4118	10.4832	10.659	10.8247	10.2381	10.183	10.4768	9.94782	10.5485	11.1895	10.1264	10.7628	10.5597	9.2813	9.79538	10.6323	10.884	10.1133	11.0104	11.4679	10.3753	10.284	10.1451	10.8026	11.17	11.1672	9.13143	10.846	9.45193	11.0163	12.0375	8.57803	11.0634	10.3647	10.6109	10.5439	11.3232	12.1886
CD24	11.7642	11.1838	10.2269	9.84757	12.0272	10.9689	11.0992	11.4944	11.0832	11.9584	11.2942	9.56587	12.6541	11.2262	11.6619	9.90755	11.4619	11.7884	8.61566	10.5911	10.2698	8.83376	11.4189	11.5901	11.7071	9.25518	10.7952	11.7963	10.3383	11.9628	10.7219	10.421	9.43473	10.6857	11.4594	11.286	10.7615	11.2473	10.437	12.0687	9.95128	11.4328	7.24072	11.639	12.1795	12.0851	11.0672	11.2709	10.8848
SLPI	8.35566	11.232	12.8768	11.4993	10.9453	11.0186	10.7922	11.3601	10.9183	12.2659	11.66	10.433	10.9251	12.8547	12.0219	10.6261	11.5905	9.43126	10.7794	11.7274	11.8916	9.89911	12.813	12.7848	11.1581	10.3903	11.3758	12.1555	10.5267	12.0957	11.9447	11.8612	9.82324	10.459	12.5739	10.9751	10.6261	11.2437	10.3489	11.7291	9.12752	10.0292	7.02873	10.0635	10.8873	11.9187	11.0553	10.8701	9.70752
RPL35	10.3602	11.0967	11.2152	10.4404	9.97959	11.6059	9.79121	10.9069	10.7989	10.4239	10.9745	11.5666	10.7957	11.6434	10.0273	11.9578	10.6555	9.73043	9.47961	9.78151	10.2125	9.87907	10.8777	10.8745	10.9755	9.82501	11.1477	10.2714	10.0571	10.7925	10.478	10.6005	10.6284	10.6801	10.546	10.1492	10.9721	11.7495	9.05046	11.6966	10.4583	11.3714	7.92384	10.6982	10.1355	11.789	11.1233	10.9764	10.2269
FN1	10.2978	12.3383	10.1652	10.8525	12.6042	10.7315	11.226	10.997	9.20841	11.7237	10.5429	9.78445	11.8072	12.5556	10.8319	10.8682	12.335	12.3606	9.1567	9.30242	10.9796	9.14351	10.2225	12.5827	8.84347	10.8935	10.7126	10.9812	12.0069	9.21056	12.3219	11.8431	9.52789	9.54336	11.7039	11.389	9.67767	8.5696	9.32693	9.32772	11.7984	8.89963	8.66355	10.9009	11.3043	11.1432	12.1833	11.0915	12.6688
IFITM1	10.595	10.7321	11.4767	10.8422	10.4074	10.1778	11.3216	11.4731	10.694	11.4001	11.319	10.1474	11.1199	10.733	11.4813	9.7704	10.6966	11.9492	11.8787	11.6064	11.1895	11.6683	11.0223	10.0797	10.7802	10.7489	11.1046	10.5047	9.88273	10.9598	10.7779	10.9085	11.2671	11.2528	10.3462	11.3465	11.0312	11.3588	10.5445	11.2057	11.0831	9.46937	8.34958	11.2371	10.7452	8.80263	11.4804	11.0408	10.837
RPL10A	10.4394	11.5248	10.9323	8.74145	10.7448	11.9836	8.88023	10.888	10.8164	11.0267	10.7797	11.4055	11.0543	11.1679	9.60696	11.7311	10.9149	9.54143	8.03781	10.9142	10.6863	8.96147	9.93078	10.499	8.58669	9.88406	10.4522	10.3119	10.7721	11.326	10.5643	10.2996	10.7745	7.67465	10.7883	10.6653	11.0888	11.5262	9.53588	11.3931	11.0581	11.4966	8.64362	9.78913	10.5504	11.6251	11.1433	10.8546	10.8291
RPL36	11.0258	11.1923	11.03	9.59933	10.3214	11.3149	9.92586	9.84461	11.1523	10.2016	10.5847	11.4156	11.0351	10.9182	10.253	11.3542	10.5281	10.3794	10.3943	10.4018	10.2515	9.96764	10.2131	10.6574	10.2117	9.65934	11.8129	11.1971	10.1362	11.5398	10.4865	11.239	11.3519	9.5324	10.6523	10.0515	11.2213	11.8417	9.92863	11.7677	10.6589	11.2398	8.43742	9.86641	10.6004	12.2089	11.032	10.1918	10.7355
COX5B	10.9008	10.4473	10.9209	10.2642	10.3012	11.2383	11.1699	10.7883	11.0618	10.4772	10.5808	10.5232	11.9163	11.973	10.7326	11.0509	10.4672	10.4145	10.3284	11.2146	11.8442	10.5858	10.9354	10.9184	11.4102	9.55383	10.6589	9.9802	9.21002	11.0676	10.198	9.84842	9.86858	10.6608	10.7548	10.2808	10.5671	10.8863	9.55501	10.8162	10.3683	10.4401	7.1411	10.4672	10.5611	11.8553	11.4061	10.1971	9.93602
COX4I1	10.3233	10.9423	11.2918	10.3859	10.7464	10.374	10.4891	10.7191	10.764	10.2053	10.8583	10.3242	11.4557	10.6816	10.8955	10.9185	10.1376	10.151	9.94623	11.2528	10.9149	10.023	11.1782	11.0051	11.1809	10.0228	10.5711	11.2518	10.3217	10.5169	10.1626	10.3403	10.4385	10.4965	10.24	10.4558	10.3125	11.4895	9.34642	11.0649	10.5295	10.0319	8.55492	10.2775	10.5057	10.6516	10.6033	10.3053	10.42
FTH1	10.4755	10.7885	10.0484	9.34272	11.7981	11.3055	9.74787	11.6775	10.1562	11.5143	10.4762	10.0206	10.2362	11.4141	10.1483	10.3684	11.7763	10.5198	8.95499	10.5778	10.7334	8.13027	11.3241	12.3229	9.68515	11.3981	10.6672	10.1876	10.7155	11.7079	10.885	10.7124	9.52499	8.48581	10.5595	10.6636	10.5367	9.02143	11.2332	10.048	11.5611	11.1744	7.84622	11.8308	11.5983	10.8001	11.4411	12.1809	11.6266
RPL11	10.2918	11.1452	10.4537	10.8523	10.5244	11.244	9.31885	10.7882	11.2476	11.4628	10.3527	11.0057	9.93514	10.4228	10.3004	11.5013	10.5862	9.94681	8.71156	10.3529	10.6505	9.7856	10.5654	10.5356	9.52627	10.2143	11.1492	10.7999	10.3949	11.0563	10.9676	11.0155	10.8769	10.0812	11.0656	10.4566	11.2611	10.9512	10.0871	10.6466	10.861	11.2199	9.06406	10.5672	10.3776	10.9475	11.02	10.9131	11.147
PTMA	10.3978	10.6721	10.6681	10.142	10.6252	10.6023	10.8162	10.7239	10.5597	10.8343	11.1456	10.1623	10.9583	10.455	10.6339	10.4582	10.1129	10.5188	10.8027	10.5819	10.8612	10.8287	10.0592	10.4303	10.0952	10.8371	10.3356	10.6066	10.2339	11.1263	10.4464	10.2411	10.5867	10.6307	10.7039	10.2032	10.5055	10.7391	11.4228	10.5392	10.8401	11.0466	8.6574	10.8367	11.1312	10.8511	10.5175	11.2138	10.6719
COX6A1	10.8536	11.1646	11.7137	10.8875	11.0539	10.8017	10.3349	10.6699	10.9067	10.3596	10.6139	10.0139	11.8894	11.4837	9.96115	10.3622	10.8515	10.8332	11.5103	9.94159	10.8474	9.95238	10.5191	10.9074	9.15041	9.05572	10.2446	10.1685	9.67113	11.0869	10.0187	9.57199	10.0802	11.1033	10.5236	10.346	10.8875	10.6061	10.1415	10.5094	10.4096	10.3578	7.03833	10.9822	11.2783	12.1071	10.9849	10.2517	10.2996
C3	11.0288	11.2148	11.2424	9.45818	11.2912	10.7851	10.252	10.2031	8.45007	11.7155	9.96247	10.3228	11.8648	10.6103	10.5326	8.81743	11.603	12.5215	10.3673	10.5399	11.6713	10.8585	9.64909	11.2039	9.86481	11.6151	11.5388	10.3554	11.5415	12.3085	11.6289	10.9816	11.1289	7.62506	11.7733	11.719	10.0764	11.8672	11.8223	12.6659	11.1243	6.56226	7.75624	11.8091	11.4304	9.77716	10.7788	10.5237	11.3325
LAMP1	11.1009	10.3557	9.91993	10.3702	11.1579	9.82553	11.7229	10.7283	9.5761	10.7367	9.81583	9.35409	10.8111	10.2146	11.1748	12.1306	10.2217	10.6958	11.1129	10.4839	10.0972	10.6319	10.7848	10.8363	10.5356	10.1925	11.1559	11.1379	10.6503	10.3685	10.8138	11.0982	10.5191	9.9204	10.8949	10.8745	10.4297	10.2081	11.37	9.54942	10.9978	11.2136	7.3833	10.4744	10.6342	10.0242	10.3816	10.9313	10.9763
CHCHD2	10.5634	11.1221	11.3878	10.1633	10.5732	11.265	8.65845	10.7007	11.3007	10.269	10.4944	10.3427	10.6478	11.8124	10.377	11.5836	10.7538	9.92768	8.14966	10.4608	10.6658	8.07637	10.5815	11.0659	9.9215	10.0122	10.0914	10.8559	10.1972	11.2181	10.6302	10.1356	9.50712	9.4363	10.0307	10.4456	11.3015	10.3149	9.82148	11.1592	10.323	10.7091	7.72099	10.5266	10.875	10.8778	11.224	10.4117	10.74
OAZ1	10.6895	11.0079	10.7796	10.2933	11.0305	10.5333	10.5062	11.0151	10.8724	10.3183	10.548	9.56885	10.9847	10.4257	10.514	10.5995	10.7954	10.5571	9.80916	10.6436	10.5498	9.69441	11.339	11.27	10.47	10.9652	10.934	10.9221	10.6712	11.1937	10.8444	10.6997	10.453	9.32684	10.6745	10.656	10.5364	10.5043	10.0445	10.5758	11.022	10.666	7.37008	10.8096	11.2957	9.85024	10.7895	10.7861	10.7901
CD63	10.2048	11.164	10.9947	10.2315	10.8736	10.4588	10.4799	9.81656	9.71296	10.3314	10.2827	10.4175	10.6523	11.0429	10.5437	10.5664	10.722	10.4129	9.55561	10.4577	9.74872	9.9278	10.3337	10.8104	9.73554	10.3335	10.8111	10.9163	10.8481	10.7258	10.6531	10.4192	10.3195	10.3698	10.4641	10.9536	10.3804	10.5003	10.3259	11.0826	10.6938	9.87208	8.04965	10.8681	10.569	10.8744	10.6979	10.2327	11.0843
TMA7	11.0998	10.408	10.3275	10.1406	10.6307	10.7333	10.9825	9.97674	11.0379	10.5588	10.8785	10.5143	10.8308	10.4841	10.4947	11.0669	10.1954	10.8596	10.4203	9.97123	10.0486	9.93866	10.5293	10.3675	11.0007	9.72235	9.91015	10.3808	9.43646	10.6553	9.94437	10.0716	10.2906	10.197	10.1066	9.76286	9.96455	10.6205	10.0032	10.6993	10.1083	10.3258	7.85278	10.6352	10.489	10.8642	10.8899	10.6582	10.6772
SLC25A3	10.6187	11.4634	10.8124	10.2491	11.3462	11.2965	8.93323	10.3504	11.2004	10.6982	9.86195	9.59262	10.6506	11.157	9.75905	10.8244	10.6708	10.256	9.74051	11.1449	10.477	8.36417	10.3084	10.9186	8.61255	10.3516	10.0975	10.1966	10.8041	11.3516	10.7067	10.1282	10.2472	9.01566	10.7311	11.1049	10.7949	10.1188	10.5773	10.3094	10.6862	10.9612	8.1151	9.74754	11.0375	9.91586	10.658	10.3095	10.7503
TMSB4X	10.3978	10.6014	10.8586	10.3051	11.0337	10.7496	10.5534	11.047	10.143	10.4817	10.8629	10.6951	10.9723	10.8904	9.91413	11.016	10.7674	10.413	9.50131	10.8686	11.1685	9.68666	10.1691	10.8526	10.5442	10.6624	10.0939	9.66484	10.4442	10.9921	10.4746	10.2246	10.2416	10.692	10.0956	10.4262	10.1091	10.3361	10.6586	10.5953	10.7417	10.5382	8.36046	10.7547	11.0691	10.5578	10.8501	10.573	10.6078
MORF4L2	10.4816	10.4284	10.8145	10.3955	10.1493	10.4444	10.2448	10.0933	9.74243	10.5654	10.3175	9.84117	10.2509	10.5126	10.9116	10.5391	10.6532	10.2226	9.90338	10.0037	9.4655	10.4005	10.1166	10.4294	10.7339	9.75564	10.5414	10.0954	10.6725	10.2241	10.1142	10.4862	10.6263	10.4051	10.3934	10.2228	10.7386	10.8632	10.6716	11.1127	10.1297	10.2446	8.34702	10.3507	9.94559	10.9941	10.4566	10.2712	10.715
NPM1	10.7032	10.475	10.8261	9.75081	10.2024	10.8663	10.4015	10.1102	10.4947	10.4655	10.4491	10.6436	10.4301	10.2966	10.3179	10.9032	10.4178	10.4108	9.99146	10.3384	10.1918	10.31	10.2824	10.093	9.94929	9.98294	9.70159	10.4473	10.0313	10.6543	10.0143	9.92981	10.5889	9.93409	10.5552	10.09	10.498	10.9761	9.37969	11.0625	10.6733	10.1237	9.15084	10.4727	10.4753	10.9816	10.506	10.5403	10.1538
IFITM2	10.6545	10.9079	10.3504	10.9476	10.6133	10.1787	9.61816	10.951	10.2907	10.6742	10.6365	9.51072	10.564	10.0047	10.544	10.1168	10.9202	11.4344	10.506	10.8135	10.8045	10.5601	10.5914	10.3005	9.33149	10.7597	10.7778	10.5372	10.9679	10.8741	10.6566	10.6218	11.0327	10.3987	11.1031	11.2987	10.5886	10.5655	10.5832	10.6357	11.3246	9.9084	8.65685	10.5481	10.6555	9.4533	11.0205	10.0083	11.1291
WFDC2	10.8041	10.616	12.1015	11.4411	11.227	10.67	8.56535	10.4007	10.7271	12.2419	11.9384	9.79201	11.3781	11.1041	11.5145	9.89885	8.99112	10.7345	11.256	11.3742	10.9817	9.95008	12.4479	12.0404	11.0205	10.9093	11.3825	12.1202	10.0162	10.6617	11.2231	11.512	9.29405	9.65951	11.8075	9.59549	11.668	11.0346	9.41375	10.9364	10.5602	7.91805	7.80333	11.0221	11.2533	10.8882	10.6873	10.9177	11.2426
TIMP1	10.9821	10.8051	10.7214	11.3976	10.2907	10.451	10.6774	10.1609	9.46527	11.0618	9.06575	10.1151	10.7405	9.92178	11.0761	9.80236	10.8513	10.9249	10.4922	10.4451	10.0234	11.8373	11.2829	10.497	10.5239	10.7782	12.1318	11.613	11.3244	10.712	10.6043	10.3333	11.5024	8.6153	10.2679	11.5124	11.7329	9.56053	10.9553	10.0899	11.7371	9.6749	9.50219	10.8861	10.6871	9.59637	10.262	10.1433	11.3043
COL1A1	11.8208	11.6859	8.92382	11.7764	12.3948	10.8108	11.0471	11.126	9.47643	11.6966	10.3009	9.54625	11.1245	11.5935	11.4306	10.3637	12.532	12.7219	10.4992	9.82672	10.4364	11.607	10.2209	12.5876	8.59542	12.1941	11.7899	10.0776	12.6188	9.22609	12.711	12.162	10.6997	7.97282	11.6509	11.9937	10.2543	6.46342	11.0421	7.18389	12.5569	10.4405	9.35905	11.6821	10.9419	10.2581	11.442	10.4063	12.6683
SLC25A6	11.1823	10.7501	9.52268	10.7637	11.2307	10.7558	9.27906	9.97387	11.031	10.2245	10.5258	10.7654	9.17722	10.351	10.2075	10.8176	9.97214	10.4752	9.51307	11.2239	11.2661	10.9081	10.8842	11.0188	9.70009	10.0837	11.4485	10.6193	10.387	10.6567	10.3269	10.4879	10.5966	10.0136	10.619	9.96895	10.8468	10.7565	10.1626	10.1308	11.1571	11.3603	8.18799	10.3879	10.8834	11.2359	9.67872	8.96095	10.7859
JTB	10.4926	11.146	10.8253	10.0762	10.5006	10.9547	9.68655	10.0878	11.3236	10.29	10.432	10.0689	10.38	10.87	10.6957	10.6089	10.5464	10.054	9.54515	10.2812	10.7363	9.16918	10.568	10.2759	9.73727	10.2724	10.4557	10.5172	10.1494	10.539	10.2624	10.0067	9.88418	10.2101	10.1007	10.2788	10.5154	10.1276	9.98681	10.2482	10.2047	10.8225	8.43615	9.86494	10.5254	10.2141	11.1086	10.4665	10.8664
MT1HL1	9.66869	11.0329	10.1971	9.98373	10.5656	11.41	10.3262	10.5801	9.32668	10.7917	10.9347	10.3103	10.9561	10.8446	9.69024	10.2822	11.3253	10.7951	9.73208	9.29766	9.78144	9.72848	10.8218	10.3989	9.53824	11.094	10.1967	10.1985	10.1671	10.8772	10.8239	10.8694	9.51685	10.2423	10.7981	9.97211	10.2225	10.0657	10.1566	10.4134	10.5941	10.2015	9.48243	11.3553	11.1991	9.23817	11.2441	10.7195	11.7237
COX7C	10.0562	10.9649	10.6084	9.84749	10.4842	11.3635	9.66539	9.95769	10.5764	10.7282	9.98811	10.3836	10.927	10.8684	9.61867	10.9303	10.4611	10.2626	9.23676	10.7183	11.0028	8.39939	10.5059	10.6752	10.1127	9.74983	10.6316	10.3842	9.91276	10.5959	10.1959	10.4958	10.0767	9.63062	10.8554	9.84059	10.6279	11.2077	9.37652	10.8656	10.6001	10.4371	8.27189	11.0167	10.5094	11.1447	10.6583	10.1257	10.2168
EIF1	10.1211	10.7574	10.2587	9.69507	10.5832	10.6654	9.2452	10.6816	10.4477	10.4431	9.64654	10.2561	10.5096	10.234	9.84788	10.5434	10.9491	9.90419	8.8106	10.1733	10.1344	8.16017	10.308	11.048	9.90464	11.0284	10.4531	10.7637	10.8522	10.6098	10.7401	10.928	10.5709	9.25849	10.5773	10.7253	10.8916	10.7666	10.4291	10.4159	10.857	10.6113	8.65406	9.75714	10.5125	11.018	10.6477	10.3974	10.6124
PFDN5	10.3169	11.0678	11.0458	10.0591	9.54052	10.76	9.77849	9.45862	10.8658	9.53971	9.89644	11.1383	10.295	11.1547	9.74775	10.849	10.1627	10.0615	8.9206	9.72859	9.39264	9.28293	9.29982	10.0889	8.98938	9.07368	10.2409	10.5368	10.0003	10.5304	9.8368	10.2076	10.5893	9.85771	10.4765	10.1002	10.3811	11.4873	9.41339	11.5712	10.3315	10.1014	7.12488	9.60232	9.77785	11.1822	10.7264	9.51146	10.6987
RPN2	9.6473	10.065	10.3289	11.158	10.5726	9.32064	10.5056	10.1447	10.1905	10.7543	10.473	8.74282	11.0819	10.5697	11.3142	9.77553	9.77751	10.2441	9.66698	10.1986	10.1429	9.09713	11.2487	10.7695	10.1036	9.98478	11.0893	11.0629	9.64357	9.76805	10.8183	10.4616	9.28152	10.1545	10.6008	10.1924	10.0629	9.64939	10.6513	10.351	10.4923	10.8164	7.40891	10.2617	10.5307	10.4372	10.8337	10.2862	10.8958
KRT18	11.7521	11.0675	10.5928	11.6201	9.98944	9.69592	9.67584	11.0403	9.7434	9.81358	11.8541	10.0087	9.77873	10.9496	10.4064	10.1641	10.5613	11.9634	10.2072	10.5385	10.1981	11.5321	11.0562	10.112	8.28853	10.2612	11.5142	11.8413	8.93562	11.7033	10.1745	10.2031	10.8531	11.0681	9.13493	10.2636	9.76945	9.96779	11.5929	10.1239	11.1943	9.54505	6.66252	11.0678	10.655	9.93579	9.97087	11.3832	11.0893
TPI1	10.5692	10.46	10.1744	10.1731	11.1862	11.0554	9.20122	10.5373	11.1662	10.369	11.2611	9.48092	11.0685	11.0355	9.57485	10.7776	10.1992	10.1087	9.58615	10.4055	10.5195	9.40296	10.8743	10.6968	10.4592	9.47078	10.2897	11.4398	9.67047	10.74	10.0871	9.56886	9.13	9.94618	9.75842	10.1478	10.9723	9.50508	10.3226	9.85082	10.2921	10.9158	8.09632	10.3626	10.1566	10.6833	10.9115	10.7559	10.724
LDHA	9.979	10.7628	10.6856	10.2228	10.7403	10.4728	9.47738	10.661	10.8338	11.11	10.7433	8.84672	11.2215	10.9134	9.62876	10.2508	10.8933	10.9773	8.69114	10.6384	10.8739	8.26478	11.3684	10.4265	9.9231	10.1417	9.77716	10.4739	10.5696	9.99252	10.1713	9.63681	9.36479	9.78187	10.0357	10.3921	9.51144	10.0165	10.7223	10.8863	10.6063	10.5882	7.14504	10.4182	11.0548	10.547	10.7307	11.0787	11.0178
ATP5L	9.6828	10.6525	10.6186	9.95852	10.172	11.5241	9.77324	9.98477	10.8285	10.531	10.2172	10.4835	11.1244	11.5201	9.92369	11.0081	10.4887	10.3343	9.13837	10.8933	9.80453	8.5704	10.9151	11.2187	10.7867	9.34096	9.9423	11.1713	9.51176	9.88339	9.53369	9.66902	9.41906	9.89526	10.2985	9.67442	10.2161	10.1037	9.8197	10.7047	10.0285	11.6276	7.3141	10.5488	10.0543	11.1835	11.362	10.3478	10.4291
LGALS1	9.92579	11.7279	9.71096	9.72378	11.5742	10.9486	10.1181	11.1537	7.72948	10.4025	10.1725	9.93184	11.9532	11.2605	10.4066	10.8721	12.2058	11.0004	8.00742	9.82727	9.96817	9.61772	11.0065	11.2791	10.8085	10.2003	11.2036	9.85996	11.4714	9.98024	11.4147	10.9474	10.2853	7.81325	11.0456	11.0921	11.0082	8.627	8.60099	9.18204	10.973	9.82772	8.6778	10.4454	10.2625	9.88649	11.0019	10.1419	11.6502
LAPTM4B	10.7958	10.7316	10.8282	8.6915	11.4048	10.2049	11.7172	11.3543	10.3927	11.1051	10.7255	8.84716	10.6714	11.0934	11.3784	10.8489	9.63866	11.0583	10.9367	10.3846	11.455	9.67621	10.8786	10.9552	9.90578	9.3244	10.0634	9.89191	9.08814	10.4488	10.0799	9.53005	8.82727	10.6622	10.7198	10.4103	10.4422	9.78562	10.8527	9.82549	10.602	11.0927	6.87583	11.4785	11.5036	10.9323	11.4142	11.373	10.6524
DDX17	10.1961	10.2141	10.2149	9.7987	10.2892	9.83137	10.0228	10.4866	10.582	10.1579	9.73417	9.84774	9.94801	10.4547	10.7917	9.66925	9.98422	10.2179	10.556	9.60633	9.79172	9.78815	9.84779	10.2837	9.9236	10.419	9.67751	9.79613	10.4098	9.80819	10.198	10.9364	11.1381	9.65941	10.5466	10.1622	10.4854	10.8927	10.3501	10.9635	9.79102	10.4227	8.38453	10.6212	9.40682	10.3735	10.0359	10.3479	10.2066
CANX	10.9874	10.4376	11.1008	10.0023	10.4643	10.5845	10.5307	10.2726	10.7564	11.1075	10.3951	9.27271	10.9331	10.538	10.6894	9.92249	10.121	10.367	10.4756	10.7599	10.5974	10.2278	10.6689	10.3254	9.87624	9.76373	9.56344	10.4045	10.0986	10.0122	10.0784	9.72937	9.96934	9.56685	10.7825	10.2393	10.8939	10.2499	9.93317	10.7008	10.3832	10.1762	8.65291	10.527	10.3804	10.7676	10.7176	10.2156	10.6378
PSMB1	9.96008	10.3699	11.2187	9.88378	10.022	10.4506	8.90649	9.94096	10.4647	9.72176	9.255	9.50367	10.2211	10.6061	10.253	10.0269	10.0953	10.4726	9.06068	9.34971	9.65667	8.82209	10.2208	10.5023	10.7852	9.30037	10.5364	10.8053	10.0124	10.8532	10.3271	10.3861	9.7538	10.0991	9.91848	9.94785	10.3569	10.669	11.0579	10.8849	10.6925	9.86569	7.06592	10.0736	10.0269	10.1737	10.5326	9.85114	10.4728
PNPLA2	10.6157	10.2286	9.98339	11.0437	10.6046	10.168	10.406	10.2314	10.7369	10.5902	10.3764	10.1683	10.3907	9.70886	10.0828	10.1646	9.96796	10.2063	10.8291	10.8617	10.6534	10.7397	10.0452	10.3938	10.3055	10.7697	10.277	10.0918	10.3083	9.92556	10.3761	10.1316	10.5795	10.5562	10.5487	10.357	10.18	10.0643	10.2374	9.84452	10.3392	10.1582	10.6114	10.3781	10.4132	9.8993	9.83576	10.1682	10.0785
CD74	9.37354	11.2398	12.0171	11.4431	11.0362	11.5626	8.68257	11.7636	9.17449	11.3747	11.0456	9.40883	12.1901	10.9092	11.3319	8.57438	10.9126	11.2322	10.883	10.4881	11.7637	10.8168	10.898	11.3342	8.56467	11.5349	10.4728	10.4039	11.6001	11.7506	11.3567	10.6732	10.9171	7.14658	11.9585	11.3034	10.3834	11.1839	10.8997	11.4618	12.0634	9.72669	7.17673	11.7886	12.0286	8.57457	10.9335	11.5433	11.5671
MT1H	9.60609	10.9164	10.216	9.93248	10.3959	11.5811	10.2688	10.5169	9.42897	10.655	10.8224	10.2122	11.0638	10.8875	9.46795	10.3059	11.7966	10.8731	9.40065	8.75774	9.58428	9.3919	10.7888	10.3058	9.44273	11.1027	10.0073	9.97527	9.99078	10.9308	10.9838	10.8738	9.3232	9.65152	10.6987	9.99007	10.05	9.8237	9.66127	10.2559	10.4098	10.012	9.06418	11.4593	11.9207	8.65857	11.7274	11.0193	11.774
EIF3E	10.0413	11.1693	11.0091	8.86321	10.3269	11.3527	9.50131	10.4816	10.2618	10.0989	10.7737	10.8505	9.50857	10.1395	10.3886	11.1544	10.5297	10.4236	9.66066	9.7641	9.3683	9.68691	10.1313	9.92859	9.6285	10.1019	9.55702	9.87425	10.0163	9.6484	9.72658	9.77011	10.7074	9.1908	10.4917	9.97637	10.5966	10.5795	9.55433	11.069	10.6662	10.4712	8.0181	10.4843	10.4504	11.3672	11.243	10.6125	9.77487
ACTR3	10.5565	10.5551	10.9427	10.2084	10.576	10.5165	10.6831	10.7652	10.3855	10.7522	9.23536	8.8325	10.6097	11.0225	10.6911	10.3164	10.4794	10.2447	9.55027	10.268	10.0156	9.44976	10.3323	10.3332	10.0577	9.77378	9.712	10.1443	10.2131	10.1848	10.0055	9.25392	9.04337	10.0747	10.1547	10.4879	9.87682	10.0978	10.5643	10.8742	9.89776	10.662	7.04487	10.8834	10.3446	10.5681	10.9052	10.9165	10.6161
CD81	10.1323	11.0818	9.67785	10.6258	10.9542	10.2591	8.09874	10.7812	10.2585	10.1787	9.85235	9.66839	10.3021	10.777	10.19	9.78108	10.3879	10.7575	9.92242	10.6086	9.84033	8.34143	11.7624	10.7822	8.60927	10.545	10.9377	10.2728	10.9592	10.2204	10.6721	10.6364	10.0557	9.21365	10.7957	10.7587	10.546	10.1863	9.63771	10.2068	10.6827	10.3732	8.01753	11.0943	11.2294	9.88496	10.693	11.0473	10.9452
CTSB	10.7768	10.9555	11.055	10.7485	10.7911	10.1034	9.27312	10.7694	8.95639	10.7362	10.6909	9.24997	10.6171	11.305	10.1143	9.80279	11.1196	11.3712	9.66566	9.10801	11.16	9.1639	10.7677	11.38	9.92825	10.3653	10.4852	9.93424	10.2174	10.7467	10.6699	10.167	9.00179	10.3072	10.2196	10.4009	10.2587	9.82709	10.1688	10.5036	10.4056	9.60328	7.17431	10.8154	11.0922	10.4257	10.6426	11.2194	11.2212
COX6C	10.7756	10.8758	11.3884	9.14849	11.3579	10.7774	10.8673	11.0361	10.2476	10.3695	10.7257	10.4424	11.8505	11.1453	10.3673	11.4037	10.4983	11.0768	10.9308	10.5018	10.5485	8.94891	11.1641	10.6373	10.8161	9.14338	9.99255	9.55941	9.57987	9.74623	9.56968	9.64163	9.25045	9.96294	10.1517	9.68319	10.0422	9.3815	9.9005	9.7397	10.5572	10.3979	6.8657	11.2473	10.9736	10.9264	11.5649	10.8802	9.7962
SRP14	10.0731	10.4657	10.774	10.434	9.70377	10.5546	8.65827	9.60755	10.2791	10.1614	10.3787	10.1513	10.3611	10.5222	9.38254	10.707	10.6163	10.4538	10.0566	9.48359	10.3726	9.71586	10.0648	10.2571	8.78915	9.57731	10.1123	9.71515	9.93578	10.4779	10.2883	10.1994	10.0488	9.29698	10.3419	10.1244	10.8482	9.88764	9.67866	10.1582	10.0081	10.274	8.00743	9.92402	10.5023	10.0512	10.6903	10.2169	10.4067
PARK7	9.93234	10.4074	10.6669	10.746	9.80029	10.0766	9.9242	10.7385	9.8303	10.2179	10.6591	9.09279	9.79757	10.2429	10.1906	10.2823	10.3857	10.1708	9.79519	9.81549	10.2711	9.7218	10.4731	10.3732	9.1064	8.90857	9.98441	10.1648	9.73449	10.3733	9.66116	9.66315	9.99244	9.85057	9.95021	9.83349	10.3973	10.6438	9.88502	10.7849	9.84107	10.1942	6.96983	10.1755	10.6672	10.6229	10.7113	10.215	10.2031
PPA1	10.7336	10.7788	10.909	9.55735	10.4114	11.2541	9.00952	11.4601	9.71236	10.8771	11.621	10.0116	10.0981	11.6995	9.32186	10.7557	10.661	10.3684	9.81699	10.7413	10.576	8.5098	11.0457	10.1675	10.4892	10.2587	9.29493	9.38712	9.27328	10.7486	9.95571	9.16357	9.25083	8.96369	9.88822	10.2104	9.75186	9.48322	10.4072	10.3782	10.4363	10.9846	6.25202	11.0832	10.4367	10.9511	11.0741	10.8632	10.1452
COL3A1	10.2341	11.6218	9.61707	10.4352	11.7828	10.7305	10.0072	10.7738	7.998	11.4678	10.0435	9.42191	11.604	11.5425	10.3879	10.9262	11.9859	11.7182	9.54173	9.1793	10.2812	8.29704	9.1102	11.9195	7.65164	11.6783	10.5124	8.29365	11.9902	8.98183	12.025	11.5497	8.95473	7.85651	10.8858	11.4617	9.57118	6.23258	9.20877	9.10291	11.9917	8.62568	8.25327	10.745	10.8187	11.169	11.4602	9.63023	11.8488
LDHB	10.1723	10.5046	10.421	10.2439	10.8044	11.3789	9.2411	9.73471	10.8763	10.1053	11.0131	10.1243	9.09364	10.0988	8.70654	10.9889	9.67011	9.3694	9.36174	10.4114	7.84707	8.7189	10.6031	9.27548	9.92877	9.53725	10.2589	9.82675	9.86827	10.2476	9.89215	9.58789	9.77725	9.63829	9.79101	10.5375	11.0314	9.7303	9.75576	9.9354	10.4046	10.1294	8.46647	10.3225	10.6798	10.6758	10.1071	10.2391	9.70812
DAZAP2	10.0482	10.1397	10.4062	10.1945	9.98715	9.83092	10.3894	9.9324	9.86178	9.88414	9.63619	9.12936	10.2925	10.3587	10.4831	8.81518	10.0891	10.1933	10.0634	9.96531	9.90885	9.52999	9.66864	10.387	9.82381	9.58836	10.2381	9.68342	9.97687	9.96671	9.70507	10.3399	9.97976	9.71782	10.0035	10.4697	10.1768	11.107	9.6379	10.8277	10.0955	9.59008	7.15726	10.2288	10.0179	10.645	10.5091	10.3248	10.5391
ENO1	9.60499	10.043	9.92064	9.66326	10.6938	9.93749	9.50833	11.3617	9.98946	10.6085	10.4535	8.7964	9.75748	10.699	9.97874	10.8727	10.4627	9.90159	8.79284	9.47779	10.4541	7.97419	11.0764	10.4037	8.86567	9.22152	10.8153	10.8471	9.27336	11.1031	9.87879	9.4896	8.96849	10.3644	9.95402	9.98956	9.44835	9.55075	11.1354	9.90609	10.1566	10.9903	7.16715	10.7567	11.6685	10.0421	10.6901	11.2371	10.7716
MORF4L1	9.60717	10.6005	10.9371	10.1198	10.5127	10.679	8.98321	10.0511	9.47169	9.83501	10.5026	9.90958	10.1465	10.8382	9.26291	10.4651	10.6674	9.76869	8.46198	9.16614	9.97389	8.0173	9.48859	10.3389	8.23534	9.50317	9.51556	9.04127	10.3165	10.315	10.0632	9.90287	10.1538	9.88392	10.1997	10.2992	10.4984	10.6266	9.54756	10.9552	10.0179	9.61162	7.75237	10.4142	10.0624	10.6478	10.4647	10.0147	10.1092
PHB2	9.88977	10.512	10.2142	9.69418	10.5895	11.6076	9.13464	9.6764	11.3831	9.99568	10.0053	10.3876	10.7655	10.6224	9.04546	11.0691	10.0507	9.67495	8.829	9.7385	9.44128	8.83975	9.89257	10.6542	9.30157	9.2552	9.99396	10.3165	9.48071	10.5838	10.021	9.82319	9.89345	9.54436	9.82653	10.1093	11.1043	10.485	9.55645	10.2787	10.4707	10.8949	7.75265	10.0638	9.74677	11.1282	10.5512	9.992	10.1239
TMEM258	10.4178	10.6216	10.7575	10.0872	10.0274	10.8911	9.56985	9.53344	10.8104	10.0877	9.95361	10.2465	9.91579	10.5457	9.47555	10.6265	10.1998	10.1442	9.09769	9.75145	10.3074	9.15669	10.41	10.3853	9.94283	9.59778	10.0447	10.3257	9.57519	10.3453	10.2721	10.0672	9.62136	9.75441	10.2074	9.81257	10.5242	10.28	9.92151	9.95978	10.1748	10.2974	7.16933	9.75874	10.2029	10.2582	10.8968	10.3998	10.7638
ATP5E	9.89313	10.8464	10.7573	10.2308	10.3802	10.4752	9.80436	9.41823	10.6259	10.3237	10.6258	10.6916	10.9954	10.1227	10.1097	10.9198	10.2569	10.1078	9.61163	10.4069	10.18	8.68259	10.6198	10.7561	9.59351	9.63791	11.0973	10.4693	9.5309	9.88414	9.96442	10.2391	9.18215	8.82722	10.589	9.85598	10.0776	10.2171	10.0976	10.0433	10.3687	10.4233	6.13598	10.8734	10.2783	10.2351	11.0317	10.4141	10.3305
PNN	10.2347	10.3335	10.4716	10.1119	9.84226	10.3095	10.4183	9.45159	9.90387	9.64783	9.97321	9.74586	10.4317	10.6469	9.98354	10.514	10.2764	10.631	10.2134	9.47555	10.5105	10.2908	9.96147	10.374	9.58477	9.53436	9.98198	9.74585	9.8058	10.6954	9.79495	9.84841	10.096	9.67306	9.95837	10.0572	10.1716	10.1176	10.1686	10.4435	10.2702	9.86871	7.93075	10.1058	10.0777	10.4485	11.071	9.85994	10.1726
VIM	10.685	11.3074	9.81227	9.58685	11.5347	10.8428	8.38825	10.6061	8.9517	10.54	9.93091	10.8739	9.85335	10.1207	9.80079	10.0796	11.7554	9.86861	8.00198	9.91709	10.1877	9.5536	10.1391	11.0961	8.16378	11.5906	10.0941	10.5263	11.916	9.62017	11.677	11.0136	11.8505	6.4974	11.1017	12.0443	11.7546	7.62743	11.157	9.01745	10.5903	9.52752	10.2713	10.5087	10.1661	8.23396	9.54522	9.63223	11.2026
PTPRO	10.6987	10.2834	9.83144	11.7725	9.53008	9.55986	11.2922	10.7882	9.97781	10.4988	11.5993	10.304	11.1349	8.36092	10.1609	9.15688	8.90448	11.2627	12.1826	10.7728	9.9645	12.4642	9.5498	9.1992	8.69863	9.07998	8.21471	9.66117	10.324	8.23595	10.0568	9.97374	11.4131	9.59962	11.3747	10.8784	9.35659	9.75169	9.78546	9.13425	10.458	10.1524	7.79654	9.51384	9.43691	9.79884	9.38795	10.0966	9.26709
MTCH1	10.7523	9.45411	10.5219	10.5891	9.58425	10.0279	8.83408	9.76488	10.1571	9.56172	10.4762	9.66955	10.3769	9.39275	10.5311	9.28441	9.87197	10.0644	9.90114	9.83311	9.85446	9.3097	10.3833	9.88843	9.43688	9.47455	10.1443	10.4303	9.81205	10.7716	9.80864	10.4351	9.67395	8.32805	9.97996	10.0347	10.0408	9.80103	9.53014	10.2577	9.55413	10.4539	7.78163	9.96946	9.86925	10.2659	10.1513	10.6251	9.99397
PFN1	10.028	11.0608	10.2774	9.62063	11.1776	10.8531	9.06596	10.6259	10.9463	10.5016	10.0463	8.51278	10.2246	10.5958	10.7486	9.8584	10.541	10.1125	8.76172	10.6135	9.9877	8.86915	10.0505	10.6016	7.8697	10.0033	10.0204	10.2034	10.6993	10.7673	10.4014	9.54629	9.35367	8.63493	10.6369	10.8939	10.6437	9.811	9.95797	10.0049	10.7439	10.4797	7.19613	10.9519	10.7998	9.98554	10.7427	11.7839	11.384
RPS25	9.5975	10.5816	9.89764	9.89056	10.1044	10.7028	9.59126	9.55028	10.7845	10.1126	10.0604	11.2011	10.1075	9.5662	9.45908	10.6855	9.97406	9.83098	9.17622	10.1028	9.32177	9.61357	9.71177	10.3595	10.0286	9.60099	10.4397	11.134	9.83655	10.0637	9.67453	10.269	10.5249	8.8414	10.4592	9.71691	10.1954	10.8651	10.2751	10.4782	10.5657	10.9172	8.665	9.7593	10.1691	10.3882	10.364	10.4773	10.147
NPC2	9.81402	10.6014	10.554	11.2956	10.469	10.8665	9.2956	10.0701	9.05476	9.19182	11.2599	9.93202	9.99144	10.4444	9.36159	11.5499	10.5379	10.2633	9.05461	9.61672	10.3712	8.4698	10.3719	9.85475	9.13543	10.1589	9.91872	10.2201	9.62303	10.6371	10.203	9.70423	9.54155	8.68418	11.4735	9.80171	10.1158	10.7185	9.7879	10.7209	10.3735	10.4141	7.66396	10.6087	9.78432	9.43009	10.4666	9.40281	10.4893
EIF3L	9.82968	10.4436	9.4038	8.90067	9.98834	10.5267	9.61876	10.3156	10.5429	9.6325	9.20432	10.5003	10.2557	9.84498	10.2465	10.0445	9.99822	9.68142	8.6372	9.23319	9.76117	9.1606	9.49813	9.9305	9.5744	9.77468	10.5133	10.3457	9.98464	10.146	9.68945	10.6616	10.8071	7.87996	10.5172	10.0695	10.5364	11.0588	9.00239	10.2805	10.2153	10.4903	8.54358	10.0158	9.61891	10.6765	9.73983	10.4034	10.3319
DBT	9.70531	8.76392	9.05726	9.39226	9.2024	8.7548	10.9356	9.09569	9.90399	9.5491	9.58266	10.5265	9.84897	8.87403	10.5819	9.25119	8.33228	10.3877	10.8675	9.52366	9.73693	9.98461	10.068	8.96377	11.3627	8.83745	10.9563	10.4566	9.28574	10.3935	9.71928	10.9173	10.0014	11.5916	9.83637	9.37824	8.75608	10.2741	11.469	9.41161	10.3835	10.5701	11.5844	10.7442	10.6505	9.76191	10.0136	10.393	9.44111
HSPB1	11.2804	11.217	9.40346	9.04968	10.7034	9.68941	10.3267	10.4436	8.97873	10.0374	10.5854	9.25596	11.1273	9.54627	10.7099	8.96308	11.1855	11.0003	9.04566	10.3434	10.404	9.50282	11.4602	11.2126	10.4245	10.2355	10.6262	10.8223	11.4407	11.1693	10.375	10.5304	9.31125	9.13705	11.1366	10.6681	10.1266	8.42766	11.6573	8.58861	11.2611	10.4089	7.07605	11.069	11.6063	10.1441	11.0447	10.8654	10.7005
MT1X	9.27681	11.0161	10.1657	9.64555	10.4221	11.4127	9.83671	10.5044	8.95203	10.4625	10.8515	9.7428	10.9766	10.7611	9.26011	10.1708	11.4315	10.5661	8.96337	8.71071	9.29901	9.00119	10.5595	10.2042	9.1244	11.3091	9.73976	9.76056	10.0612	10.7774	10.7749	10.6317	9.13446	9.34666	10.4562	9.70639	9.71349	9.48217	9.29046	9.86622	10.6022	9.63155	8.41096	10.9085	11.2268	8.48612	11.1758	10.8064	11.3762
GAS6	11.703	9.70703	8.74027	10.3773	9.81213	9.83641	9.21397	10.1004	8.10353	9.38795	9.34018	9.2996	8.56418	10.0725	11.7769	9.84585	10.1718	10.1666	9.92464	9.94678	9.71563	10.6028	9.54446	10.7191	9.36001	9.9884	11.4427	9.7456	10.8897	9.74089	10.9655	10.8866	10.5663	9.86325	10.5752	10.1784	10.0613	10.4698	9.76744	10.4858	9.46529	9.47066	9.52186	9.62649	9.50426	10.638	10.0039	9.578	10.1418
SOD1	10.791	10.2368	11.0795	10.1453	9.6664	10.055	9.72695	10.0675	10.4159	9.93798	10.1386	9.85683	9.92388	10.0037	10.6956	10.2334	10.2541	10.8607	9.03073	9.79572	9.21116	8.71807	10.3093	9.82405	9.71469	9.4119	9.44157	10.1246	9.64025	10.3459	10.0841	9.73311	9.82659	9.39236	9.79395	9.97793	10.6065	9.42826	10.4885	9.97084	9.58769	9.67542	7.4502	10.8514	10.7744	10.1078	11.0282	10.0327	10.2485
YBX1	10.9033	10.016	9.67443	10.6272	10.3276	10.8014	8.505	10.811	11.3973	10.8021	10.6037	8.94506	9.94065	10.0287	9.67541	10.3197	9.83526	9.78333	9.76227	9.80552	9.95614	8.47716	9.20667	10.0231	8.0444	9.37213	8.98981	10.2338	9.92383	10.2431	9.76882	9.09851	9.30695	8.85765	10.1828	10.0592	10.5853	9.23034	10.6842	9.03612	10.9185	10.245	7.19872	10.5465	10.6645	9.72116	10.3018	10.44	11.0544
EIF3H	10.0821	10.4894	10.6029	9.05001	10.4445	11.2195	9.14476	10.2498	10.4339	10.0721	10.2517	10.085	9.31537	10.018	9.84048	10.7682	10.4294	10.3392	8.90338	10.2932	9.56566	8.667	10.2972	10.043	9.05924	10.0076	9.6141	9.78158	9.29908	10.2548	9.48783	9.67795	9.98179	8.40137	10.3535	9.68244	10.2172	9.72346	9.24433	10.1613	10.6804	10.3941	7.48983	10.0041	10.1631	10.9627	10.8397	10.2092	9.58015
PRDX6	10.5064	10.3269	9.8705	10.2167	10.5512	10.3269	8.57935	10.3655	10.8427	9.98054	10.3047	9.28135	9.72159	10.7577	10.1536	10.2481	9.40256	9.66682	8.88705	9.91995	9.92902	8.33327	10.3169	9.6836	8.55106	9.94086	9.62342	10.1517	9.47487	10.5535	10.1816	9.60037	9.10639	9.83231	10.0449	10.0864	10.0868	9.52437	9.6743	9.9185	9.90055	10.5608	7.20199	9.98637	10.0479	10.2391	10.478	10.3789	10.6339
LRRFIP1	9.70265	8.68795	9.31314	9.65919	9.42333	8.71826	11.0771	9.17893	9.50208	9.61007	9.0816	9.75593	9.53707	8.82466	10.9585	8.7347	8.66052	10.3383	10.9371	9.29275	9.87859	9.94765	10.352	9.611	11.0254	8.22478	10.9629	10.77	9.48005	10.3278	10.0071	11.0735	10.1297	11.1993	10.1679	9.83186	9.09723	10.3859	11.2471	9.5898	10.031	11.3129	10.2613	10.6177	10.7849	9.80036	10.0044	11.3084	9.70582
BTF3	9.70472	10.8101	10.2377	9.37893	10.4549	10.9458	8.00602	9.73149	10.6911	10.8495	10.325	10.2264	9.89478	10.1857	9.1665	10.7918	10.3405	9.84362	8.02965	9.92355	10.6611	8.57061	9.33553	10.1815	8.41926	10.2814	9.74624	9.71891	10.1291	10.3218	10.136	9.80844	10.8213	8.33766	10.4564	10.1268	10.979	10.1511	9.42359	10.3334	10.0865	9.92825	8.55804	9.53883	10.118	10.9261	9.76209	9.86382	10.1927
IER2	10.2201	10.9207	9.20895	8.58178	10.0497	10.6392	9.64323	10.117	8.94013	10.3106	9.26709	10.2385	8.64608	8.8787	11.463	9.21858	10.2753	10.0633	9.53757	10.3596	9.92477	10.1282	9.85473	10.3876	9.73088	10.1136	10.8979	10.7352	10.9897	9.91601	10.6186	11.3088	10.6434	8.62042	10.2446	11.2745	10.9113	8.81477	10.1225	8.74507	10.6681	9.3302	9.46321	10.0101	10.2354	10.1333	9.58147	10.1856	11.3119
HLA-G	8.89391	10.0416	11.6454	10.2652	10.3022	10.4773	8.53428	11.0811	9.65895	10.5343	10.1328	9.00825	10.1524	11.0419	10.8643	9.27447	10.748	10.2473	9.08536	10.4609	10.4418	9.05486	11.3347	11.1068	9.29769	10.3706	9.81798	10.1563	10.1618	10.2381	10.7719	10.1973	9.63057	8.40201	10.1148	10.8447	10.3797	9.84738	10.0144	10.2118	10.7464	9.51648	8.62479	10.663	10.9953	9.1132	10.6849	11.2057	11.16
MYL12B	10.2057	10.3477	10.2292	10.0328	9.97129	10.4919	10.0539	10.0634	9.83638	9.62369	9.95976	9.71873	11.1126	10.0183	10.1161	10.5602	10.1313	10.0993	9.68556	10.0729	9.91086	9.6859	10.2234	9.93721	9.0081	9.22073	9.31714	9.99893	9.73038	9.77648	9.69558	9.50037	9.94078	9.12381	10.2422	10.2021	9.59645	10.2627	10.7409	10.5354	9.58669	10.6524	7.4368	9.88274	9.60225	9.53814	10.6594	9.84131	10.0065
YWHAQ	9.60038	10.1672	10.6621	9.02205	10.1496	10.2372	9.45383	9.63498	9.98184	9.3808	9.25609	9.30088	9.39309	10.7511	9.92302	10.2975	9.90073	9.38612	8.82081	10.3656	10.4582	7.72428	10.0232	10.0452	8.85626	9.31229	9.78827	10.0275	9.69399	10.1929	9.99999	9.85048	9.06206	10.733	9.84015	9.97887	10.0281	9.70452	10.0514	10.3411	9.77983	10.4361	6.69437	10.6105	9.70107	10.6932	10.151	10.0073	10.1718
HDGF	10.2166	10.0415	8.85528	10.0438	10.6501	9.98911	9.18865	10.7318	10.8936	10.7319	10.5558	8.51437	9.70165	10.34	10.8981	10.0029	9.2124	9.80072	9.91245	10.3134	11.2151	10.0435	10.0162	9.74318	9.21567	9.90372	10.0407	10.5575	9.01297	10.3745	10.1015	9.7823	9.28434	9.3798	9.95709	10.2365	10.2241	8.64818	11.1089	8.37015	10.5875	10.9642	7.99735	10.4151	10.4274	9.29234	9.85428	10.8363	10.6599
PKM	9.55403	10.6675	10.1295	9.83253	10.8477	10.4793	9.01592	10.4901	10.5106	10.3917	9.88777	9.11545	10.2888	11.5904	9.20752	10.1839	10.0845	10.0224	8.48721	9.12914	10.8542	7.91662	10.1897	10.7189	8.57597	9.64372	10.0397	9.59766	9.4793	10.9513	10.1068	9.46958	9.30901	9.0293	9.84971	10.59	9.82545	9.57562	11.0013	10.2786	11.1692	9.95418	6.91856	11.7386	11.525	10.2707	10.9516	11.0678	10.8334
SLC25A5	9.16869	10.4553	11.647	8.78957	10.5128	11.931	8.00335	10.6245	9.93021	11.2717	11.0818	9.65869	11.359	10.4877	8.54548	11.5456	10.504	9.14908	8.38046	10.6005	10.6631	7.38921	10.3437	10.7729	8.96067	9.67552	9.44782	10.05	9.60391	10.976	10.1517	9.54131	7.86993	8.13471	9.51628	10.2041	9.58836	8.84027	9.20421	9.62771	10.498	10.5498	7.3686	10.9334	11.0395	10.6737	11.197	10.3817	10.5454
JUND	10.1705	10.0691	9.10567	10.1943	10.3584	9.85431	10.4782	10.4237	9.35611	10.7321	8.93275	9.88237	9.19865	8.72757	10.7603	9.4883	10.172	10.3821	11.1759	9.87638	9.76527	10.7254	10.21	10.0048	9.94357	10.8816	10.8751	10.6888	10.9051	9.8605	10.9807	11.3774	10.7013	8.52071	10.6523	10.7201	10.3944	8.89564	11.1235	8.25553	10.564	11.0596	10.0326	10.1922	10.3591	9.38538	9.58825	10.5868	10.3318
DSTN	10.1742	10.8071	10.6541	9.35279	10.3267	10.4117	8.52548	10.5569	9.4974	10.0428	9.58135	9.68414	9.97955	10.8647	10.646	10.4448	10.8539	9.62733	8.56106	9.27318	9.78254	8.40755	9.44084	10.2752	9.09909	9.23318	10.1668	10.1891	11.7299	8.7209	10.0183	9.96061	9.82755	8.94789	11.0042	11.4493	9.88239	9.69091	9.58685	10.6455	9.30517	8.9621	7.48505	9.7302	9.55989	10.604	10.615	9.9909	9.83681
ITM2B	10.1296	10.7403	10.3624	10.212	10.5657	10.2135	8.78021	10.996	9.17606	10.3047	9.84005	9.33734	10.1702	10.3011	9.79354	10.2047	10.3371	9.67609	9.11769	9.55139	9.19037	8.35164	10.191	10.6119	7.62745	9.72391	8.57681	10.4376	10.6245	8.34966	10.3196	9.44315	10.4573	8.42693	10.4653	10.6543	10.9763	10.8289	10.1664	10.8954	9.79162	10.5917	8.40783	10.1655	9.85681	10.229	10.219	10.2258	10.1458
MCL1	9.89218	10.2359	9.41187	9.2901	10.3895	9.84235	9.47392	9.95086	9.95074	10.4522	8.89877	9.58028	9.20772	9.83467	11.0317	9.10189	10.174	10.0538	9.90633	9.36808	9.5172	9.09865	10.1204	9.75578	8.98033	10.5954	10.3693	9.86062	10.9271	9.68989	10.256	10.6984	9.61613	9.73388	10.1359	10.5184	9.81239	9.62273	10.0472	9.03127	10.0363	9.38348	8.29219	9.90235	9.73716	9.33615	9.94207	10.1196	10.2899
NDUFA13	9.78175	10.0543	10.3086	9.59738	9.74076	10.4449	9.62408	9.18466	9.47784	8.79084	9.79343	9.6287	10.3557	10.7574	9.64463	10.6305	9.89498	9.49337	8.59624	9.45572	10.6887	7.91515	10.7505	9.40499	10.4612	8.73083	10.0474	9.42489	8.87387	10.469	10.2533	9.66923	8.52019	9.077	10.2463	9.70955	10.0128	10.0489	9.51763	10.1345	10.2737	11.3078	6.21556	10.0017	10.0738	11.2541	9.99341	9.66707	9.91132
SEPP1	10.0506	9.90902	10.3868	9.4477	10.7489	10.7736	11.1639	9.82535	6.65042	9.16748	8.89734	10.3389	10.3912	9.72355	9.74257	9.92117	10.2722	8.99411	10.5213	9.34002	9.48232	7.62993	8.24801	10.3993	9.87282	10.2528	9.56586	9.54287	10.0878	11.2419	9.93512	10.2008	10.2887	9.51297	10.9182	10.569	10.2075	10.5262	8.66021	10.7409	9.76795	9.47864	8.14359	9.57194	10.7588	10.1277	10.4024	10.2472	10.2244
CEBPB	9.6431	10.2533	9.77193	10.8672	10.8161	9.74007	9.70392	10.3729	9.29536	11.2558	10.1058	9.6281	10.019	10.2459	10.4837	9.3628	10.2553	10.0726	10.7916	9.96342	9.90052	9.43728	10.6011	11.0583	8.65124	11.1949	10.7433	10.4057	11.0704	9.84757	10.0808	10.6082	9.73822	9.03988	9.77934	10.0951	10.2717	9.01419	10.1435	9.27613	9.88066	10.1282	8.0391	10.5283	10.248	9.85896	10.0567	10.1919	10.4278
PABPC3	10.5318	10.1033	9.69841	9.25587	10.3971	10.1936	10.9703	10.4521	10.2431	10.0567	10.3597	9.14752	10.4311	9.62945	10.428	9.98602	9.67505	10.8447	10.6815	9.84505	10.0236	10.7937	10.2241	9.97996	9.00444	9.26086	9.85776	9.78307	9.44899	9.54926	9.45352	9.65786	10.6586	8.75477	10.2521	9.79145	9.90926	10.3681	10.1944	9.08278	10.9146	10.7336	7.48311	10.7998	10.5462	10.7957	10.387	10.4133	9.60033
ANP32B	9.64154	9.59695	10.2953	9.96814	9.60784	9.73728	9.08538	10.2129	8.86528	9.35918	10.1116	9.50722	9.31706	9.68618	10.1988	9.97245	9.24962	9.06881	8.28145	10.1873	10.5244	8.83623	10.2571	9.88983	10.1367	10.0845	10.2193	10.0731	9.83239	9.81247	9.93624	10.2451	9.63992	9.2694	10.0832	10.121	10.2203	10.1539	9.33606	10.102	9.9881	9.69621	7.44133	9.77437	9.79088	10.1329	10.2531	10.8556	9.91957
HLA-E	9.17074	9.86525	11.5111	9.49463	10.3096	10.1653	8.75506	10.7066	9.36605	10.2225	9.59936	8.94994	10.2357	10.2233	11.0519	8.93539	10.6743	10.4004	9.46777	9.53703	10.2448	9.404	10.6886	10.5855	8.91336	10.5558	9.65092	9.94368	10.1133	10.2622	10.7783	10.3304	9.51848	8.74632	10.3329	10.7449	10.2013	9.35343	9.75106	9.61042	10.7319	9.93637	8.07164	10.4573	10.8857	8.91408	10.5008	11.1626	10.654
YWHAB	9.90293	10.432	10.3768	10.0635	10.2982	9.78892	9.15928	10.1502	10.3755	10.5763	10.485	8.94332	10.048	10.1458	10.0259	9.53339	9.85705	9.82481	8.88542	9.94359	10.1612	8.5812	10.7591	10.8444	9.13372	10.1094	10.8322	10.2429	9.87177	9.62802	10.1727	10.0421	9.3872	7.94664	10.4836	10.1209	10.2429	9.12942	9.96874	9.73475	10.1285	10.0076	6.93849	10.3257	10.0561	10.1569	9.99859	10.113	10.039
NONO	10.3125	9.91587	9.60881	10.4037	10.0623	9.29135	9.73394	9.42599	10.4885	9.63225	10.2098	9.45834	8.77887	9.44843	9.53342	9.91145	9.44872	10.1516	9.06284	9.9698	9.88305	9.71995	9.59393	9.92855	8.65108	9.67499	10.0007	10.1858	9.76962	10.0994	10.0479	9.79559	10.0147	9.05222	9.92274	9.68412	10.1268	9.8101	10.5062	9.88044	10.2324	10.6239	7.6542	10.0766	10.2816	9.89701	9.09105	10.3259	10.5677
ASS1	10.1273	10.2714	11.252	10.8291	9.98879	10.4247	9.3611	11.1418	11.3529	9.38337	10.3697	9.86926	9.43265	11.5973	10.1638	10.3476	10.1757	10.2571	10.5715	9.94235	11.302	9.62292	11.0369	11.3089	10.2552	9.20445	10.4922	9.14297	8.43588	9.80989	9.75832	9.13972	9.37588	9.14787	9.51326	8.6617	9.70816	10.6537	9.31769	10.7212	10.1181	10.3057	6.73187	10.0512	10.2018	11.3281	10.5577	10.1822	9.88004
UQCRQ	9.55118	10.6874	11.1715	9.54727	9.9506	10.7949	9.58285	9.15104	10.4997	10.0039	10.2695	10.0723	11.1575	10.6895	9.56814	10.3392	10.2903	10.2826	9.01917	10.1617	10.0178	9.51168	10.6436	10.2084	9.92904	8.7473	9.68295	9.98894	9.31349	10.3921	9.37864	9.48869	9.12018	9.71212	9.83999	9.14063	9.69326	10.1238	8.47851	10.655	10.0227	9.35152	6.00693	10.2625	9.61283	11.081	11.1818	9.83002	9.5278
CD9	10.2462	10.8974	10.7316	9.72797	11.6679	11.4305	8.19228	10.1564	10.2724	10.1981	10.5699	9.8348	9.40261	11.3397	9.10189	11.6333	11.0346	10.0605	8.39347	9.68032	9.12335	6.24704	10.6169	11.9144	9.16502	9.52957	8.78959	10.0326	9.94992	10.7687	9.84634	9.02228	6.86656	8.87806	10.024	10.215	10.9963	9.84108	10.2652	10.8455	9.655	10.3287	5.55317	10.7982	9.10126	11.3439	11.1758	9.98118	9.95635
CLTC	9.50073	10.09	10.2859	10.0878	10.2308	9.81228	9.24127	10.2812	9.75205	9.80447	10.1373	8.72769	9.60294	10.4681	10.1814	9.31777	10.0862	10.5634	9.43801	9.36716	9.29686	8.29965	9.66507	10.1901	8.76064	9.55934	9.40118	9.9693	10.0892	9.64898	10.0239	9.54643	9.27095	9.24835	10.0233	10.2478	10.1716	8.98531	10.3638	10.2404	9.95889	10.2083	8.05752	9.8544	9.14987	10.4608	9.86333	9.32971	10.3649
CCT4	9.37205	10.0463	10.364	8.6318	9.31585	10.4257	8.05023	9.9671	9.98936	9.68802	10.1495	9.54564	10.1824	11.0942	9.2058	10.416	9.81424	8.23906	7.6211	10.0866	9.63531	7.3343	10.0914	9.96605	9.80774	9.55696	9.87536	9.98633	9.39976	9.96474	9.61827	9.31719	9.00359	9.33284	9.60342	9.47176	10.1452	9.94456	9.48037	10.728	9.8344	9.81513	7.37731	9.43433	9.53305	10.523	10.2363	10.0535	9.81955
HMGN3	10.8274	10.4336	9.88307	10.1631	10.4407	10.7976	10.233	10.1971	10.1039	9.03843	10.2743	9.87645	10.1021	9.21241	9.29532	10.5165	9.10882	10.355	9.60662	9.15933	9.22507	8.69722	10.0279	9.01957	9.59449	8.28537	9.10455	9.38534	9.08909	10.1278	9.03397	9.30547	9.7887	10.1457	10.1049	9.54877	10.1436	10.5773	10.7159	10.6251	8.90848	10.6101	6.2779	9.5069	9.26255	10.6305	10.7128	9.57424	9.40711
GABARAP	9.96092	10.5361	9.708	10.289	10.2081	10.1278	9.1241	9.16154	10.3044	9.40248	9.33845	8.85577	9.64079	9.99405	9.78257	9.35759	10.1553	9.72556	8.29668	9.72714	9.60311	9.09939	9.54886	10.1328	9.26332	10.1136	10.0074	9.50894	10.1992	9.79627	10.2185	10.0429	10.1607	9.2056	10.2156	10.3094	10.5631	9.87802	8.86908	9.57769	9.84669	9.405	8.34845	9.52922	9.81747	9.37234	10.0388	10.4476	10.9902
CLTA	9.82472	9.78998	9.99805	9.82764	9.71109	10.0392	9.21465	10.0963	10.6323	9.10305	10.3297	9.76976	9.54429	9.89177	10.0953	10.8419	10.0948	9.98355	8.9232	9.86177	9.97967	9.04542	10.0052	10.0844	9.77754	9.48643	9.90112	10.1675	9.52667	9.73692	10.061	9.84517	9.49117	9.31894	9.89526	9.83565	10.3476	9.85835	9.21073	9.61561	10.158	9.95099	7.69665	9.81621	9.70401	10.0039	10.6131	10.0397	9.77576
SNRPD2	10.232	10.4783	10.3918	8.66618	9.96024	11.0708	8.78829	9.66025	10.2712	9.3535	10.1668	11.0644	9.84495	10.6113	9.43747	11.4892	10.0439	8.81707	8.56089	9.7728	9.43943	9.02478	10.1444	9.53579	9.09792	9.06906	9.88186	9.82831	8.90502	9.72354	9.62751	9.50996	9.30127	8.99153	10.0888	9.3426	10.1568	10.6366	8.95356	10.5242	9.93155	10.5041	6.57494	9.6385	9.36856	10.9204	10.4501	9.01636	9.52325
TFRC	9.89073	9.54137	10.0587	10.0601	10.0038	9.17348	9.5777	10.6229	9.71675	10.3089	10.7578	10.0023	11.565	11.2767	9.46133	10.0894	9.04762	9.8255	8.55922	10.3094	10.9278	8.9542	8.38537	10.1461	9.67362	9.60194	9.17924	8.25814	9.65844	10.7093	8.87745	9.31064	7.96528	9.26771	9.06278	9.13378	9.55532	9.89603	10.5517	10.6749	10.32	8.76522	7.0289	10.7405	10.3711	10.806	10.7301	10.5449	9.61706
SKP1	9.28574	10.7256	10.8549	8.73188	10.2075	10.7926	7.98705	9.98192	9.68188	10.4813	10.337	10.3807	10.3572	10.1195	9.06468	11.1562	10.292	9.09862	7.68968	10.1275	10.2202	6.89589	10.0544	9.93504	8.70694	9.17636	10.0348	9.76054	9.99472	10.2123	9.92807	9.75033	9.49233	8.19619	9.99673	9.94962	10.3621	9.79274	8.71661	10.3807	9.76842	10.0212	7.53653	9.70918	9.45989	10.4166	10.4627	9.94263	9.72954
RAC1	10.1239	10.4324	9.79693	10.121	10.3048	9.84251	9.53835	9.78216	9.98492	10.082	9.8923	8.95327	10.1129	10.0677	9.75586	9.80517	9.95877	9.91343	8.78557	10.3083	10.24	9.16775	9.58423	10.6635	8.3464	10.0717	9.6394	9.98497	10.3373	10.2878	10.2438	9.89306	9.87567	8.5395	10.1858	10.3477	9.88291	9.85263	10.0472	9.92734	10.0917	9.9502	7.45881	9.75177	9.81289	9.5407	10.1891	9.91066	10.5039
COX7A2	9.92591	10.3054	10.0283	8.63069	9.68771	10.3446	10.0516	9.88636	10.0801	9.63401	9.60122	10.2153	11.291	10.9318	9.67873	10.5793	9.55992	9.79218	8.3848	9.72669	9.67228	8.25053	10.0082	9.99119	10.5571	8.5022	9.78624	9.43147	8.95383	10.0813	8.70938	9.24832	8.72947	9.74754	9.64151	9.97561	9.37565	10.5531	9.2297	10.8752	9.63934	9.60932	6.1856	9.73451	10.2383	11.1257	10.9735	10.2624	9.49052
MARCKSL1	10.2634	9.60756	9.82664	10.9709	10.2754	9.96631	9.82664	9.96949	10.6005	10.3363	10.7659	8.9346	9.26406	10.0488	9.16106	9.65533	9.12006	10.0419	10.3218	9.80911	9.85996	9.11174	9.97231	9.59738	7.90201	9.33413	10.1209	9.90779	8.75924	9.33183	10.223	9.51045	10.3907	9.75151	10.0105	9.92938	10.7298	8.85701	9.38257	8.88886	9.67761	10.3584	8.94702	10.1144	10.0707	8.95777	9.80968	9.33004	11.3218
UQCRB	9.71419	10.7201	10.6871	8.71788	10.7165	10.7506	9.63947	10.2919	8.37922	9.90289	10.2387	10.1204	10.2529	10.2359	9.98714	10.697	9.55071	10.4598	9.68885	9.88021	10.2735	8.6121	9.91939	10.0358	9.56256	8.49801	9.36707	8.88731	9.44018	9.23732	9.19798	9.30303	9.29784	8.81544	10.3747	9.45864	9.76616	10.0907	9.25705	9.86511	10.4195	10.3418	7.35177	10.3196	10.2146	10.8574	11.2065	10.1788	9.37883
TAGLN2	10.4528	10.5117	10.0395	9.00459	10.1958	9.82792	9.60782	10.0477	10.203	9.82323	9.81104	8.87727	10.3495	10.7118	11.0258	10.2324	9.79042	9.80922	9.43007	9.83229	10.9499	9.91238	10.0186	9.95239	9.27514	9.66614	9.78126	10.1002	9.43991	10.1911	9.61582	9.51658	9.49661	8.90385	9.5039	10.0749	9.34959	9.05497	9.99155	9.71182	10.1157	9.83702	7.83568	10.2968	10.0758	9.42756	10.3607	10.3508	10.4025
COX6B1	9.92999	9.57682	10.0057	11.0714	10.2028	9.82721	10.3867	9.44811	10.758	10.2849	9.93255	9.33765	10.9241	10.5545	9.82267	9.95864	9.56299	10.7281	10.1925	9.50248	9.68368	9.75485	10.2302	9.58474	10.2672	8.58465	9.85823	11.0067	8.50688	9.26606	10.2179	9.90976	9.32193	9.39314	10.5203	8.91186	9.80032	9.69599	9.20083	9.42112	10.3293	10.0531	5.86583	9.79313	10.0544	10.002	11.1265	9.90008	10.1192
CUTA	9.81997	9.47559	10.0856	9.66452	9.57077	10.3131	8.76803	9.87379	9.85562	9.86949	9.88122	9.04641	9.63249	9.39071	10.5622	8.98586	9.62225	9.67895	8.83584	9.94849	10.1942	8.96623	10.2075	9.96796	8.62843	9.03724	10.3089	10.5967	9.2818	10.0714	9.73789	9.76679	9.36405	8.68301	9.94383	9.4846	10.1499	9.33885	8.31197	9.30916	9.86076	10.4008	7.02359	9.47598	9.55759	9.75714	9.90989	9.99372	10.3998
HNRNPU	9.80059	9.73505	9.74215	9.95752	9.99187	9.35269	9.07775	10.1369	10.421	10.0117	10.3075	8.1311	9.20031	9.71352	10.0344	8.9589	9.17827	9.94918	10.0594	9.70868	9.33538	9.16361	9.72342	9.41385	7.97537	9.27987	9.09678	10.0608	9.55506	9.70255	9.99004	9.46411	10.0549	9.65976	10.056	9.71258	10.261	9.49812	10.1147	10.0283	10.0331	10.6135	7.11228	10.2482	10.1042	10.1288	9.58901	10.0811	10.1821
MUC1	10.3647	10.0374	9.91153	8.77349	10.0864	8.71168	9.3529	9.98445	10.9779	10.772	9.09017	8.9194	11.1321	10.5772	11.9918	7.62014	9.40469	10.7925	10.5759	9.52839	10.3212	9.80402	11.2805	9.81648	11.2943	9.88824	9.41669	10.1876	8.66416	10.7845	8.65272	10.0613	9.66191	8.8644	10.9481	9.01476	10.1489	11.0802	9.49577	11.3121	10.5498	9.48609	6.82091	10.4223	10.2278	10.102	10.8607	11.9562	10.5989
PRDX1	10.3946	9.96782	10.5636	9.73993	9.68553	10.3409	9.0024	10.8382	10.9449	10.1546	10.2238	9.07319	9.86393	9.9198	9.71589	10.4963	9.91983	9.78709	8.50153	9.64293	9.83625	8.27946	10.2381	9.49781	9.38367	9.21173	9.38942	10.2708	9.40772	9.88872	9.58352	9.17525	9.05813	8.6271	9.38772	9.59896	10.3588	8.42332	9.23596	9.36726	9.98607	9.88279	7.04593	10.3743	10.5939	9.0453	10.5004	10.0013	10.311
PSME1	9.68247	10.0462	11.0902	9.32775	9.92554	10.5299	8.94926	10.6545	9.36991	9.71406	9.87116	9.81696	9.64473	10.2624	9.77858	10.1598	9.80951	9.92595	8.98594	10.018	9.89033	8.59818	9.92958	10.0612	8.78964	9.55125	9.13505	9.02968	8.96547	10.303	9.13323	8.84161	9.14845	8.55591	9.45084	9.24753	10.2174	10.3027	8.47554	10.6327	10.3929	10.172	8.08016	10.2068	10.2218	10.0225	10.5434	10.4821	9.38317
SSR4	9.92829	10.2757	11.7038	10.0946	9.73374	11.1595	9.67491	9.7525	8.96134	9.55978	9.27113	9.78964	10.653	9.32749	9.56043	10.9063	10.014	9.56082	10.5299	9.95739	9.76744	9.32472	10.2632	10.0773	8.99328	10.286	9.71956	10.3395	9.3167	9.90995	10.4544	9.88649	9.43243	8.09761	9.4157	9.21671	9.67697	10.2395	9.17445	9.87977	10.3831	8.74988	7.13476	10.2989	10.4925	9.73347	10.8906	10.5901	10.3325
2023-09-09	9.74915	9.55864	9.04838	10.3608	9.89011	9.08197	9.24992	9.59287	8.70539	9.73484	9.75072	9.56732	9.06859	8.95417	9.85275	9.42055	9.33216	9.71205	9.58924	9.46685	9.72225	10.0082	9.84534	9.86985	9.33371	9.81604	10.0921	10.3009	9.95968	9.77226	9.74112	10.1519	9.86995	9.62003	9.57663	10.1205	10.2506	9.2722	9.92272	9.18999	10.0309	10.1573	9.64004	9.44198	9.72564	9.59377	8.92084	9.4533	9.82623
MT1E	8.57451	10.9814	10.1515	9.46467	9.78086	10.9546	9.93663	10.4365	8.49154	9.78615	10.1515	9.8864	11.2413	10.4601	8.71708	9.51629	11.3036	10.4647	9.31452	8.24204	9.12318	9.10795	10.4336	10.0504	8.76075	10.4824	9.11568	8.93648	9.57295	8.80815	10.1057	9.97242	8.91752	9.57057	10.5562	9.16525	8.91318	9.98643	9.45078	10.2407	9.22608	9.56608	7.74428	11.1447	11.4104	8.44882	10.9733	10.3785	11.005
KRT8	11.0227	10.6176	10.1767	10.6554	10.0519	8.99295	8.97324	10.416	9.05099	9.45399	10.9644	9.13126	9.01862	11.0667	9.9291	10.014	10.3743	10.9597	8.73666	9.3032	8.9951	9.75586	10.4651	9.92664	7.19853	9.1556	10.6866	10.7355	7.95262	11.0998	10.3055	9.43589	9.78868	10.3694	9.11617	9.74736	9.18797	8.46627	11.219	9.35909	10.6584	9.18439	6.50992	10.939	10.5675	10.1296	9.603	11.0639	10.9114
P4HB	9.49516	9.6625	9.77368	9.98191	10.1571	9.88799	9.50238	9.77219	9.45	9.66564	10.0772	8.89453	9.8054	9.72328	9.01096	9.1968	9.87717	10.3036	9.36961	8.97838	9.4021	9.46923	10.2365	10.158	8.64027	9.9748	9.93584	10.507	9.80371	10.277	10.1427	9.80876	9.47867	8.92558	9.85959	9.74475	10.1669	9.15582	10.6407	9.09043	10.3537	10.1562	7.97383	9.47705	10.1229	9.80465	9.90559	9.11757	10.6729
ATP6V0C	9.91762	9.972	9.41685	10.3653	10.2969	9.66088	9.72833	9.79481	9.79656	9.58704	9.69897	8.7663	9.90279	10.0846	9.99093	9.49751	10.1189	9.78723	9.8426	9.20904	9.25766	9.19446	10.3482	10.6426	8.33489	9.54614	9.63696	9.88536	9.88675	10.1716	9.83253	9.63703	9.92715	9.01333	10.1114	10.168	10.4834	9.30223	9.34969	9.16239	10.0654	10.0223	7.9916	9.53583	9.90679	9.39856	9.80209	10.0692	10.0251
DYNLL1	9.96998	10.9436	10.621	10.0582	9.70344	10.9409	8.31866	9.61338	10.2207	9.66895	9.45542	9.74356	10.2482	10.2882	9.33338	10.362	10.6557	9.73291	8.89871	9.54065	9.57887	8.05206	10.1057	10.381	9.31403	9.24231	9.75586	9.63848	9.62374	10.2325	9.56986	8.99897	9.07821	8.33387	9.7849	10.1163	9.68987	8.83812	9.31633	9.76857	9.84125	9.73365	6.7673	10.2637	9.75853	10.0466	10.2806	9.92508	10.1971
BANF1	10.0546	10.0129	10.3103	9.71278	9.58074	10.2771	9.7412	10.1213	10.2335	9.51845	10.1434	8.99534	9.09868	10.5374	9.624	9.50843	9.3829	9.85953	8.97787	9.38045	9.30091	9.26787	9.42345	10.0749	8.62968	8.64838	9.33249	8.81164	9.01584	9.98109	8.89175	8.37291	9.50649	9.77087	9.62143	8.96016	9.57065	9.4523	9.82476	9.74014	10.2039	10.6897	7.13195	9.91221	10.2658	10.0494	10.2801	10.8563	9.90195
PCBP2	9.49134	10.2969	9.78365	9.84857	9.95501	9.54457	8.29557	10.0322	10.6104	9.81893	10.004	8.94684	9.38087	10.5778	8.63232	9.39972	10.0597	9.26659	7.84678	9.90436	9.55854	8.43146	8.77874	9.86687	7.09265	10.0976	8.77478	10.1488	9.83292	10.3707	9.67635	9.05865	9.86968	9.35891	9.69077	10.1758	10.0617	10.1356	10.2731	10.309	10.0846	9.65318	7.5077	9.32061	9.90864	10.6296	9.58271	9.56155	10.7105
STAU1	9.90085	9.64152	9.56947	10.7845	9.952	9.01684	9.18462	9.59202	10.6061	10.1098	9.82451	8.71266	9.30001	9.85913	9.91795	9.1587	8.86785	9.66964	9.64392	9.98643	9.81343	9.18074	10.23	9.91107	8.63988	9.6507	10.1263	10.2895	9.59214	8.83398	9.79257	9.55219	9.55733	9.05006	9.98414	10.0447	9.58029	9.37	9.4678	9.22889	9.57125	10.4007	7.72654	10.096	9.8885	9.46717	10.3578	9.85641	9.95258
HINT1	9.13969	10.7411	10.7955	8.46478	9.52644	11.1694	7.49691	9.2289	10.0989	10.18	10.2927	10.4181	10.299	9.99566	8.72108	10.6441	9.87782	8.88326	7.13299	9.88659	9.74752	7.27407	9.76822	9.59867	8.47351	9.28208	9.01201	9.62596	9.54207	10.4311	9.4149	9.29531	8.78776	8.86531	9.85315	9.24145	10.138	10.4254	9.31721	11.151	9.94174	9.79	7.20253	9.88399	9.39921	10.6355	10.425	9.59931	9.53816
TIMM8B	9.16936	9.77997	10.4231	9.72311	9.39547	10.3346	9.87266	9.31442	10.3029	9.73379	9.92565	9.77839	9.5279	10.7225	9.61516	10.4735	9.90657	9.74001	9.20811	10.1019	8.71596	9.0409	9.96556	9.98499	10.6729	8.36197	9.19551	10.088	8.39218	9.05598	8.44642	8.40611	8.70791	10.1092	9.45492	8.94099	9.13617	9.72346	9.19438	10.2555	8.85381	10.2702	7.07697	9.7487	9.08222	10.7193	11.0104	9.56278	9.33268
NDUFA1	10.0998	9.9327	10.9959	9.49337	9.50402	11.0751	9.72912	9.12983	9.37854	10.0039	9.58226	9.79597	11.2932	10.1466	9.54271	10.5416	9.49705	9.80943	10.0677	9.63918	10.2553	9.08919	9.80086	10.4202	9.79648	8.80897	9.90827	9.58113	8.65503	10.2282	9.29557	9.1609	8.96767	9.10525	9.47658	9.05011	9.2869	9.64149	9.13519	9.85641	9.66612	9.92392	6.73093	10.4907	9.55463	10.0976	11.1312	9.73605	9.61088
GDI2	9.48511	10.0974	10.3431	8.3835	9.57655	10.7911	7.78635	9.37324	9.60054	9.50928	9.85173	9.37899	9.24797	9.99785	9.21153	10.0963	9.85408	9.38692	8.11474	9.76867	9.07433	7.56761	9.54277	9.62032	8.14663	9.22747	9.44149	9.96052	9.33645	10.1902	9.86519	9.50628	8.45072	8.76398	9.79528	9.61405	9.70541	8.17167	9.14134	10.2526	9.81085	9.94427	6.83836	10.0871	10.4796	10.1615	10.314	10.1265	10.312
CSTB	9.72743	10.228	10.1749	11.0218	10.5325	9.77071	8.70113	9.4343	9.59193	9.69825	10.6163	8.52891	11.1628	9.67407	9.9132	9.74194	10.0359	10.4627	8.2877	10.3842	9.66926	8.2303	11.0725	9.62907	9.38026	9.44328	9.12692	9.99322	9.26203	10.7532	10.2467	9.93472	9.0596	7.78699	10.1272	9.36053	10.0917	9.17431	10.0054	9.62685	9.51824	10.5402	6.03642	9.68524	10.6977	9.36876	10.5501	10.3699	10.927
HNRNPK	9.61678	9.94277	10.197	10.0503	10.0456	9.81937	9.07758	10.0199	10.2642	9.52292	10.2354	8.58166	9.65188	10.2951	10.091	9.20218	9.64287	9.73341	9.41808	9.40108	9.40412	9.36828	9.84673	9.97896	8.96568	9.48154	9.39716	9.66267	9.80035	9.73791	9.3836	9.48627	9.56205	9.15706	9.44311	9.45885	9.91948	9.08701	9.66727	9.79014	9.67173	9.65764	7.80081	9.77682	9.61387	10.1192	9.82805	10.5643	9.95728
HLA-F	8.13436	9.57212	11.7208	9.77452	9.76552	10.0256	8.44891	10.6252	9.16721	10.6922	9.95413	8.79802	9.69557	10.7571	10.9487	8.60171	10.1414	9.76346	8.98928	9.89019	10.1556	8.80748	10.9764	10.3837	8.51328	9.97554	9.48512	10.0668	9.62229	9.66991	10.8555	10.1124	9.0457	8.24115	9.62513	10.399	9.80379	9.34461	9.52843	10.124	10.3287	9.06235	7.58348	10.4883	10.8931	8.56745	10.3153	10.9714	10.6981
ATP5I	9.23642	9.62971	10.305	9.54797	9.66716	10.6936	10.4427	8.86415	9.7301	9.21678	8.68793	10.251	10.2951	10.2036	10.5045	10.1313	9.17422	9.08786	9.68556	9.87265	8.95766	8.65076	10.5028	9.98012	10.6766	8.40752	9.91414	9.25143	8.37806	9.46215	8.57584	9.47927	8.96446	10.2662	9.36528	8.99816	9.80554	10.0544	8.48872	10.0179	9.94841	8.98094	6.20469	9.87457	9.71179	10.3365	10.3508	10.3803	8.45142
TUBA1A	9.40671	10.7624	8.99122	10.6256	9.88595	10.01	10.4394	8.34189	7.67017	8.41683	8.43408	9.49734	9.60118	10.6179	9.60745	9.89495	10.3454	9.65016	7.57166	8.88885	8.59119	8.82865	8.98935	10.1241	9.83367	9.14055	10.8825	9.875	10.1045	9.24423	10.0961	10.4129	9.33948	10.1218	10.3693	10.1757	9.70097	9.83667	9.09429	10.3113	9.66386	7.17428	6.74204	9.51247	8.583	9.16916	9.72538	8.60157	10.4131
S100A10	9.40967	11.1933	8.84244	8.61019	10.0204	10.3597	9.19764	9.02817	10.0285	10.5636	10.1379	9.75556	9.47268	10.1367	8.86282	11.1113	10.5388	10.0691	7.82891	8.9691	9.73339	8.54789	10.5819	10.1191	9.72311	9.94504	10.0512	9.48221	9.70091	9.04764	9.63674	9.53306	10.1186	8.66686	10.2914	10.6753	9.43348	8.35269	10.7217	9.92492	9.68356	10.3413	7.57963	9.74799	8.86097	8.58855	9.76911	9.29935	10.0637
S100A13	9.39442	10.1702	9.92674	7.70092	10.031	10.3158	9.71107	9.43272	9.5031	9.27414	9.8864	9.86265	10.0061	11.5771	10.4383	10.5284	10.2932	9.84023	9.27624	10.6692	8.22027	8.58359	10.4915	9.64005	10.9811	9.3202	9.80992	9.91657	8.55627	10.7532	9.09252	9.29373	8.50724	8.51848	9.05869	9.01831	8.65484	9.58649	9.45187	10.3513	9.69442	10.5412	7.33839	9.4596	9.20459	9.35429	10.4882	9.86114	9.29204
SPINT2	10.2411	9.36304	9.49658	10.0275	10.7589	10.0175	9.6254	9.84548	10.1241	10.5637	10.2611	7.9634	8.57414	10.0395	9.72398	9.47504	9.55259	10.2362	11.0765	9.66707	8.39437	8.1776	10.9498	9.30362	9.29887	9.02027	9.71105	10.4835	7.78415	9.31192	9.32937	8.57019	8.16527	9.3474	10.4393	8.8722	9.56916	9.71535	9.97031	9.69724	10.0755	10.2613	6.86495	10.1927	10.5835	9.94102	11.3514	10.0648	10.5042
NAP1L1	9.63394	10.3658	9.33117	9.6822	9.72573	10.1328	7.8281	9.55002	10.2403	9.71833	10.2375	9.24772	8.69105	9.45874	9.21266	9.75601	9.73486	9.20889	8.2521	9.68038	9.21227	8.24407	8.90927	9.53547	7.5366	9.53532	9.89011	9.76215	9.67568	9.94368	9.45471	9.56005	10.2688	7.86781	10.0385	9.80435	10.2691	9.65374	9.6815	9.71438	10.1888	9.36779	8.14046	9.10735	9.51507	9.33218	9.96684	9.88529	10.0432
RHEB	10.2617	10.4266	10.2771	9.61698	9.56021	10.6585	8.47939	9.14914	9.85309	9.25185	9.77393	9.28489	9.54768	10.1256	9.6259	10.2212	10.3549	9.33139	9.14307	9.63402	9.06055	9.75406	9.17957	9.85207	9.10007	9.08853	8.04541	9.3912	9.66583	9.89438	9.32455	8.79276	8.69263	8.64118	9.56312	9.34492	9.79625	9.21998	9.26284	9.88528	9.19474	10.183	7.50305	9.82304	9.39741	10.0731	10.4894	10.1736	10.1259
COX7B	9.67971	10.3356	11.2957	9.192	9.68879	10.9491	9.85901	9.49634	9.28888	10.1091	10.044	10.0072	10.7483	10.7927	9.8879	11.0241	10.3551	9.80354	9.43182	10.2028	10.4616	8.52705	10.1565	10.6939	10.1274	8.18522	9.4039	9.0847	8.56583	10.2019	9.01908	8.73186	8.111	9.32906	9.65643	8.81959	9.02366	9.8348	8.72255	10.3666	9.72846	9.92746	6.38289	9.84246	9.79106	10.8031	10.5415	9.80881	9.32557
COX8A	9.7965	9.72006	9.8191	9.38342	10.104	10.2859	9.10434	9.75842	9.87141	9.83491	9.92698	8.92905	9.83308	10.6104	8.48932	9.51729	9.51453	9.36841	8.67208	9.8082	10.388	8.42065	10.5036	10.8792	9.34641	9.41726	9.63673	9.50963	9.01226	10.3484	9.11386	9.16979	8.71258	9.08693	9.6653	9.03258	9.64419	9.21284	9.14614	9.51453	9.69118	10.1638	6.82313	9.63131	10.109	10.0638	10.591	10.3311	9.8389
PSMC1	9.21598	9.55621	9.71442	9.3566	9.6428	9.61409	9.62641	9.44193	9.59397	9.11999	9.88138	9.42749	9.63309	9.79823	9.22365	9.83113	9.79948	9.42123	9.38635	9.13185	9.19342	8.15644	9.32156	9.53551	8.95271	9.20891	9.19443	9.35913	9.26336	9.63153	9.37524	9.38003	8.78267	8.84046	9.43786	9.46163	9.44356	9.29324	9.59548	9.77236	9.76606	9.59038	7.86186	9.64635	9.56411	9.46584	9.63241	9.52223	9.49473
UQCRFS1	9.13818	9.88685	9.79256	9.5255	10.9722	10.3559	7.24251	9.79445	10.885	10.165	9.89016	8.93375	9.78753	11.3856	9.50354	9.97035	9.93723	9.74417	7.35636	9.7415	10.3149	6.83265	10.0372	11.6757	9.01405	9.31992	10.405	10.4622	9.35219	11.7832	10.0346	9.34078	7.93682	7.69168	9.34802	9.51515	10.0163	8.6739	9.05069	9.57941	9.63374	10.1707	7.35081	8.97731	9.68483	10.4101	10.907	10.2001	9.7443
SEC11A	8.77515	9.99456	10.4643	9.18881	9.00049	10.7807	9.90098	8.75814	9.14989	8.86278	9.45674	9.44138	9.65971	9.53209	8.64087	9.87886	9.68241	10.0057	8.36282	9.07831	9.28794	8.29764	9.58628	9.3994	8.41076	9.08141	9.48485	9.11998	8.81041	10.2776	9.17589	9.32178	9.98214	9.1686	9.35917	9.20271	9.74556	10.1317	9.59605	9.94136	10.042	9.5812	7.03865	10.3879	10.0336	10.0292	10.2774	9.84206	9.36142
ATP6V0E1	10.2072	10.3109	10.6366	9.0755	9.46791	10.9139	9.15796	8.81279	9.05605	9.25238	9.45785	9.24946	9.66063	9.62356	9.39679	9.63189	10.1704	9.5433	9.02225	9.60523	9.37671	8.43854	10.4211	9.72828	9.57757	9.34278	9.24296	9.57771	9.68823	10.1295	9.50074	9.1924	9.27832	9.1876	10.0092	9.32578	9.82837	9.69736	8.77783	10.1487	9.92746	9.16883	7.91497	9.98098	10.2692	9.60687	9.99983	9.32634	9.79175
TMBIM6	9.9161	10.4365	9.9537	9.88235	9.86983	9.12131	9.00655	9.8939	10.0086	9.56895	9.8826	9.28212	8.94716	9.74083	9.44425	8.82773	9.79802	9.94909	9.25352	9.42394	8.89872	8.7146	9.95845	10.2597	9.17349	9.51609	9.46076	9.31665	9.64312	10.0331	9.66166	9.75883	9.57466	8.49374	9.60514	9.96439	9.63683	8.99041	10.034	8.71486	9.83713	9.27157	7.70962	10.3156	10.2152	9.47543	9.91894	10.571	10.6625
VAPA	9.6561	9.966	9.6179	9.49115	9.51177	9.73604	8.82551	9.66168	9.17302	9.65076	9.74415	8.71191	10.1116	9.58833	9.70212	9.62637	10.0685	9.83604	9.44278	9.33512	9.57876	8.6083	10.1077	9.75559	8.73351	9.11361	8.90131	9.67964	9.66766	8.9885	9.39981	9.32548	9.3499	9.09142	9.83429	10.0119	9.72286	9.17299	9.94073	9.97064	9.92809	9.99643	7.84407	9.13331	9.57147	9.17731	9.9813	9.58158	10.2231
LAPTM4A	9.01381	9.9743	9.74889	8.91586	9.46614	10.1413	9.11967	9.76342	8.548	9.06574	8.73659	9.42847	9.20643	9.99695	9.52001	9.72426	10.0769	9.42572	8.13441	9.41111	9.38934	7.92774	9.06669	9.80481	8.30166	9.22101	9.13382	9.60889	9.89441	9.79047	9.79064	9.74296	9.53228	9.58043	9.96611	10.1755	10.0164	9.9502	9.77786	9.9502	9.41642	10.6017	7.63117	9.65262	9.49143	9.95771	9.98726	9.34716	9.63508
RHOA	9.57443	10.6416	9.81282	8.55566	10.6452	10.6489	7.95473	10.6222	9.80187	10.3311	10.4042	8.93402	9.02727	10.5256	8.98206	10.5934	10.8793	8.55226	7.63029	9.16518	9.69085	6.80564	9.69847	10.4077	7.4043	9.86889	8.40245	8.68732	10.3288	10.6354	10.028	8.88686	8.79675	7.3843	10.0487	10.3544	9.77684	7.97626	8.7452	9.6984	9.76641	9.63013	7.67358	9.6523	10.6076	9.85873	10.3271	10.156	10.3067
IGFBP2	11.29	8.79414	7.36125	10.3985	10.4187	10.6305	10.3714	9.42801	11.2871	10.549	9.65602	8.80575	7.22708	10.6144	7.90557	10.8031	10.0267	10.0937	10.5281	10.3288	8.69624	9.05051	11.96	10.1603	9.08259	8.76157	10.3182	9.17133	9.60634	10.2114	10.9599	9.67402	9.42739	9.82662	10.3768	10.2519	9.78093	7.2299	9.67308	7.7735	9.50543	11.0017	6.85714	8.32558	10.7391	9.74506	10.3038	10.8716	10.6642
DUSP1	9.75324	11.4805	9.53758	7.8663	10.8697	10.9285	7.98309	10.5594	7.58049	11.5436	8.27335	10.5831	8.82093	9.73433	10.0201	8.64057	11.7577	9.60084	8.89686	10.197	8.14905	8.54425	10.4379	11.0793	9.51658	11.6166	10.489	7.18595	12.0881	9.93757	11.1725	11.4689	10.6126	8.57724	10.5674	11.3425	11.1078	8.76387	9.22127	10.2215	10.2536	7.57487	10.1785	9.41235	9.38595	9.73065	10.0424	9.10386	10.3421
NDUFB1	8.8146	9.93973	10.218	9.59395	9.54733	10.1052	9.91326	9.11067	9.84415	9.11791	10.0086	9.58993	10.0507	10.4236	9.36647	10.3565	9.86501	9.51555	9.9663	9.34444	9.55065	8.54406	9.28841	9.60314	9.3181	8.282	8.9031	8.82507	8.86942	9.77971	8.61231	8.74379	9.20682	8.99321	9.78092	9.06659	9.00318	10.5277	9.06247	10.6236	9.28208	9.48073	6.94596	10.3334	8.47783	10.2646	10.1038	9.49792	9.01886
GLUL	9.93779	9.97886	10.2066	8.85617	9.74404	9.46578	9.11994	9.83628	9.70817	9.29509	9.03918	8.97228	10.2492	9.70991	10.2171	9.75119	9.67939	9.19636	8.39928	8.65519	10.1413	8.29165	9.44552	9.96483	8.11022	10.5202	9.5351	9.10401	9.47567	10.0782	9.80234	9.93438	10.1467	9.70756	9.91862	9.52983	10.1	9.99355	9.50175	10.0671	9.87352	9.44732	8.01207	9.44091	9.95598	9.28864	10.0088	9.70676	9.77476
LGALS3	10.2742	10.4947	10.4378	8.98924	10.2222	9.70776	9.26496	10.8026	8.40431	9.89526	10.2504	9.30132	10.125	10.4478	9.91338	10.5064	10.119	9.86702	7.71314	10.0319	9.7483	8.33884	9.09987	9.52938	8.90355	8.95187	9.15448	9.18417	9.63552	9.22008	9.63859	9.9095	9.84921	8.44631	10.3177	9.74095	10.1572	10.2999	10.2126	10.9086	9.35866	9.46146	7.38001	9.87832	9.27236	10.3326	8.98579	9.87638	9.12347
SFN	9.81999	9.50669	9.57821	7.88308	9.63887	8.9744	9.80316	10.2648	8.85378	10.2044	9.38834	7.85637	9.7086	9.67735	10.8664	10.0122	10.0918	9.45222	8.91744	8.14006	11.4938	9.96077	10.3238	9.21778	10.232	8.35925	9.66116	10.1374	8.11751	10.2822	8.87398	10.7929	8.83949	9.1514	9.42701	9.67648	9.055	9.35825	10.7977	10.1843	9.9423	10.5897	8.5007	10.405	10.1033	10.1889	9.814	10.7436	9.25006
EIF4G2	9.70611	10.0911	10.1137	10.5629	10.0942	9.68206	8.57557	9.60156	10.1373	9.79029	9.31272	8.17233	9.90122	9.97331	8.86462	9.76009	10.0228	10.0634	8.53246	9.88057	9.74364	7.99003	9.77477	10.1607	7.77423	9.54083	9.29207	9.42365	9.91514	9.12347	9.83227	9.27979	9.57799	8.99022	9.64946	10.0754	9.51789	9.37538	9.96994	9.80873	9.54832	9.59606	6.78431	9.57002	10.4556	9.68967	10.1138	9.39651	10.2051
PAX8	9.76777	9.11431	8.35476	10.129	9.64365	9.60275	9.88299	9.876	10.9239	9.83447	9.27265	8.94986	9.23848	9.89917	9.63986	9.33026	8.86527	9.95566	11.1293	9.66086	8.20515	9.72471	10.0047	9.47237	9.87099	9.82046	9.65909	9.56523	8.37433	9.70088	10.2403	10.1096	10.1803	9.79464	9.71118	9.75924	9.39684	9.04617	9.94393	8.74341	9.34646	10.4901	9.89852	8.86337	9.53525	9.0354	9.15996	10.2145	9.91955
CAPNS1	9.97085	9.93115	9.40012	11.9144	10.5206	9.58202	9.60311	10.1303	10.1956	10.9067	9.70592	8.18124	9.73912	9.84245	9.5606	9.66583	10.0315	10.4517	10.262	9.61167	9.28781	8.79373	9.95587	9.4153	8.71962	9.04983	9.39746	10.5778	9.87727	9.48344	10.6391	10.0345	9.79468	7.62055	10.2934	10.0726	10.0449	9.03843	9.74839	9.01511	9.971	10.1485	7.89788	9.57374	10.0743	9.39151	10.4326	10.1655	10.4578
MAGED1	10.1136	9.50144	9.39959	9.82534	9.83991	9.13724	7.74926	9.51253	9.78368	9.48751	9.61294	8.49508	8.57924	8.85717	9.65519	9.5056	9.83685	9.61624	8.88385	9.40687	8.97191	8.08832	10.5115	9.61459	9.04602	9.65881	9.84469	10.3137	9.71279	9.90472	10.1525	9.80216	8.8349	8.22025	9.25059	9.49878	10.6323	8.95093	9.9325	9.05057	9.81516	10.4004	8.74626	9.63233	9.29509	9.10103	9.90824	8.61055	10.897
SAT1	9.57408	10.1898	10.7179	8.05139	9.74335	9.65685	9.38277	10.3443	8.44174	9.63767	9.53442	8.33746	10.2337	9.69646	10.3927	9.61135	10.139	10.2607	9.17995	10.2255	9.89648	9.60849	9.71021	10.319	9.75974	10.0689	8.5239	8.59896	10.4348	10.056	9.63449	10.155	9.38088	7.58673	8.61141	9.32794	9.40446	9.28444	10.7465	10.3918	10.0153	8.75016	6.434	10.1597	11.3254	9.80739	9.86911	10.0217	10.2035
APLP2	9.4109	9.66423	9.27501	9.87285	9.83163	9.26756	9.54737	9.34636	9.9854	9.74945	9.83471	8.65242	9.29617	9.75436	8.63839	9.25207	9.37207	10.1851	9.31147	9.86032	8.82981	9.9483	9.98565	10.0201	9.42601	9.12085	9.20241	9.25159	9.90676	9.96248	9.33696	8.9295	10.5921	9.0383	10.3653	9.92685	9.28965	9.40458	10.2393	9.60689	9.33158	10.5581	7.9694	8.9795	9.44425	9.4981	9.88772	9.7045	9.67394
CLU	11.0942	11.1135	7.11582	9.50501	9.79931	11.1204	8.32757	11.8	10.113	9.66712	10.2263	10.2742	8.84845	10.4392	10.294	7.48726	10.1886	10.9155	10.3955	10.9902	6.57223	8.84921	10.9617	9.22803	6.86698	8.80019	10.0002	7.93654	10.9045	11.4225	9.92888	9.47045	8.53439	8.70923	11.2767	10.3964	9.71774	10.0893	10.2245	11.0804	10.0254	5.81693	6.77617	10.6194	9.67022	9.89085	8.67412	10.1445	9.98052
CALR	9.41295	9.29993	10.05	10.0383	9.54967	9.40515	9.86	8.42712	9.36439	9.08679	8.33085	8.24368	8.7041	9.4394	10.5416	9.11216	9.23679	10.1151	9.8968	8.48442	8.15063	9.58576	10.0466	9.67258	10.075	8.93568	9.95793	10.6756	8.86292	9.76401	9.73915	9.59572	9.29864	9.29422	9.84655	9.62491	9.64145	9.16535	10.8224	9.84974	9.83881	9.68092	8.41854	10.3081	10.0554	10.3092	9.69812	10.2135	10.3026
ERH	9.33489	9.67453	9.90822	9.99486	9.73065	10.073	9.31607	9.59904	10.2726	9.5897	10.3339	9.18063	9.46579	10.153	9.39596	10.4646	9.20666	9.98128	9.38517	9.40619	9.26628	8.40278	8.8185	9.13598	8.5269	8.68653	8.55506	9.12938	8.96622	9.90767	9.1368	8.71609	9.16772	9.20468	9.33136	9.39977	9.64346	9.43749	9.68856	10.1452	9.68623	9.82691	7.45829	9.75999	9.13566	10.0005	9.67286	9.30548	9.30605
SNX3	9.72816	10.303	9.98374	9.4585	9.47763	10.2062	8.59109	9.92703	9.21213	9.84315	9.65705	9.06962	10.6215	9.97795	8.97909	9.74041	10.2527	9.35328	7.78661	9.41635	9.82678	8.35838	8.88727	10.0215	9.18974	9.39156	8.78466	9.24274	9.66287	9.65332	9.23665	8.9609	9.61654	7.8819	9.83534	9.97219	9.78094	9.60833	8.51901	10.2196	9.65845	9.06395	7.74428	9.86382	9.55926	10.2172	9.77557	9.43609	9.35379
TM4SF1	10.0006	9.98409	9.54778	7.17218	10.4668	9.94778	9.90866	10.714	7.92966	9.27516	9.56053	9.2638	10.9166	10.2565	10.4825	8.62249	9.83077	10.1311	8.20338	9.85461	9.22872	7.31828	9.48145	10.2618	8.22102	9.54175	10.156	7.64436	9.47443	11.1357	9.54458	9.26272	9.61322	8.05422	9.08063	9.79163	8.6454	9.78422	9.68064	9.89228	9.6567	8.44163	7.08444	8.60034	9.45013	10.8612	9.21708	10.272	8.95917
TSC22D1	9.67493	11.1876	9.68887	8.7409	9.51599	9.98835	7.67044	10.0344	8.16762	10.4483	9.96967	9.90498	8.40418	10.5329	9.60699	11.2208	9.80602	8.76956	7.71338	8.47286	8.00211	8.20463	9.3183	9.86231	8.9618	9.42995	9.76181	9.69812	9.87625	9.61098	10.045	10.2282	10.0141	8.92097	9.85782	10.1741	10.1437	10.5641	9.56365	11.0359	9.33839	10.2282	7.78526	9.05381	9.47515	9.98634	9.2296	9.7805	9.63066
FLOT1	9.81082	8.90229	9.65615	9.13908	9.17181	9.87896	9.01906	9.10746	9.41529	8.67863	9.38855	8.81736	9.06386	9.79972	10.0055	8.80403	9.35589	9.69859	9.18578	9.46777	9.68191	9.43598	9.51461	9.52458	8.69521	9.42371	9.40516	9.234	9.27368	9.86976	9.48009	9.2672	9.40663	8.49309	9.44902	10.007	9.24085	9.16591	9.31077	9.16443	9.53536	9.85529	7.98962	8.8358	9.57652	9.29807	9.55864	9.69621	9.67406
U2AF1	9.85128	8.93202	9.34084	10.1115	9.5731	8.75781	9.87263	9.25095	9.60176	8.99812	9.75536	8.76334	9.80472	9.53503	9.64972	9.40657	9.06504	10.3728	9.029	9.55419	8.95156	9.12229	10.5399	9.64911	10.114	9.37443	9.45599	9.98952	9.16557	10.2094	9.87912	10.0312	9.92553	8.99263	9.26044	9.23156	9.82545	9.21399	9.43284	9.05699	9.49373	10.2584	7.15716	9.74592	9.70414	9.08824	10.0096	9.67697	10.2131
TRMT112	9.84852	9.49345	9.56448	9.90888	9.49084	9.80275	9.62975	8.59341	10.3367	9.261	9.33405	8.94125	8.69747	9.58536	8.89923	9.73039	9.30288	9.41696	9.11788	9.27049	9.21298	9.5806	9.25624	9.81213	8.80758	8.92766	9.30169	9.40299	8.79499	9.5238	8.88765	8.78677	9.59843	9.46821	9.54375	9.07572	9.57289	9.41952	9.63779	9.10197	9.61682	9.71738	6.81536	9.33212	9.77158	9.06875	9.70892	10.1385	9.47071
FAXDC2	9.47095	9.46093	9.2993	9.6415	9.49067	9.39653	9.3664	9.56191	9.38341	9.69003	9.65642	9.33706	9.32045	9.32677	9.42623	9.46027	9.35329	9.42843	9.52482	9.69112	9.57569	9.39861	9.41075	9.38082	10.2526	10.1432	9.6263	9.4703	9.62172	9.6328	9.46854	9.43006	9.47444	10.1338	9.52861	9.53042	9.67726	9.63152	10.0077	9.28587	9.50313	9.54055	11.1544	9.68463	9.58678	9.27873	9.3754	9.56148	9.39967
SNRPB	9.27681	9.90343	10.1708	9.23538	9.61773	9.85486	9.27477	9.9584	10.1773	9.87276	10.2767	9.48601	9.5449	11.0869	8.96342	10.4257	9.15278	9.04558	8.5815	9.70168	9.24708	9.00065	9.05056	10.0138	8.19078	8.62645	9.59244	9.46202	8.2359	10.0336	9.29532	8.35226	8.67841	9.16164	8.9451	9.22891	10.0251	8.92049	9.51154	9.24806	9.4377	9.546	7.08479	9.27266	9.83712	9.90821	9.59762	8.74895	9.4242
GPX1	9.7195	10.5211	9.74819	9.56447	10.4224	10.2724	9.52007	9.19985	9.77453	8.73463	9.57884	8.43823	9.67912	10.8299	9.56913	10.1298	9.98365	9.83923	9.04967	8.81411	9.40136	7.94512	10.4104	10.2701	8.70991	8.89588	9.77617	9.50011	8.99249	10.5553	9.73748	9.10568	8.69468	7.96314	9.53687	9.22432	8.83892	9.78256	7.90511	10.3398	9.49638	9.87158	5.54835	9.68484	10.4782	9.88352	10.4433	9.36585	9.88485
CD47	8.60608	9.29611	10.9326	9.32228	10.1839	11.0448	8.46479	9.96149	9.40304	10.951	10.1521	8.25893	10.3921	11.2459	9.66454	11.3881	10.5233	9.46778	6.8658	9.71354	11.1251	5.94477	9.51033	10.5282	7.52287	9.43375	7.60929	9.70008	8.14771	11.2045	9.85956	8.71916	6.41535	9.36584	10.0502	9.0905	8.73019	8.60417	10.5019	9.55182	9.3675	10.4168	6.45857	9.60553	10.4905	10.2763	10.6984	10.9556	10.9589
CRABP2	11.1824	10.2874	8.24859	9.55673	9.93311	9.67887	10.1076	11.433	8.83851	8.78929	10.5018	9.83854	10.1555	11.7295	10.3649	9.7049	9.35567	10.4285	11.7288	8.61253	10.5987	9.92053	10.3786	10.9786	9.33363	9.63952	9.49947	8.04409	7.89992	8.69757	8.74036	7.71471	6.8463	9.62222	8.61427	8.71203	9.04543	7.17234	9.76619	6.58522	10.7617	8.92389	7.88053	9.96655	8.74823	11.1466	10.441	9.89124	10.5516
PRKCSH	9.78313	9.1428	9.14617	10.3041	9.51393	9.34653	9.96683	9.32256	9.74389	9.6425	9.6478	9.46013	10.4301	8.35121	9.65421	9.27678	8.81691	9.79735	9.95789	9.80455	10.3588	10.366	9.34219	9.37241	9.39864	9.46302	9.78173	10.1551	9.21494	9.43204	9.47632	9.21892	10.0113	9.34878	9.50205	9.67809	9.67701	9.09023	10.0524	8.94143	9.91431	9.2788	9.90126	9.40466	9.34818	9.23371	9.0016	9.62074	9.3018
PTTG1IP	9.76222	10.1316	9.14662	9.90844	10.0835	8.92939	9.13208	9.40248	8.98159	10.1663	9.47511	8.8761	9.07859	9.76171	9.49344	8.7669	10.0434	9.75481	8.15235	9.75611	8.82884	8.27165	10.6851	10.0955	8.41295	9.55176	9.09172	9.43861	9.50286	9.8117	10.3719	9.78953	9.83572	8.68559	10.0376	9.33744	9.08391	9.75109	9.46345	10.296	9.13406	9.61613	7.00718	9.91162	9.75611	10.2295	10.063	9.57299	10.2878
MT1G	8.98351	10.3045	9.31744	9.32064	9.50713	11.0973	9.74698	9.64779	8.92401	9.89732	10.3713	9.20547	10.5372	10.1089	8.7276	9.23477	11.21	10.1521	8.54699	8.32233	8.72637	8.8341	9.72217	9.49056	8.89165	9.86968	9.3783	9.24249	9.29615	10.459	9.96341	9.62455	8.56783	8.91025	10.0446	9.1202	9.28712	8.95592	8.75663	9.32898	9.85746	8.68739	8.20069	10.6187	11.1365	8.08974	11.0029	10.1559	11.1393
NDUFB2	9.99019	10.2045	10.0524	9.00863	9.27583	10.5732	7.85605	8.82939	9.84656	8.79428	9.55615	9.36566	9.14151	9.99165	9.23503	10.3258	10.189	8.78827	8.68969	9.95412	9.78481	7.57931	10.0325	9.75221	9.50193	9.0675	9.73349	10.1459	9.06209	10.1509	9.33911	9.34363	7.79595	8.25204	9.40793	9.37835	9.43031	8.69556	7.86604	9.16597	9.31295	10.4019	6.97675	9.65289	9.95898	9.82079	10.3444	9.27437	10.1684
RAB1A	9.32201	10.1371	10.2143	9.4551	9.62888	10.1465	7.8209	10.109	9.05152	9.81573	9.7934	8.01982	9.33862	10.4602	8.99469	9.91407	10.077	9.34139	8.4272	10.1594	9.49186	7.5537	9.50455	10.2115	8.97205	9.53323	8.15708	9.41698	9.74398	9.45086	9.60978	9.03282	8.8437	8.54586	9.40533	9.92086	10.0203	9.49359	10.3842	10.0203	9.30733	9.47127	7.99785	9.6185	9.46098	10.1814	9.88715	9.82488	9.92528
EIF3K	8.91373	9.66968	9.80728	8.28874	10.0445	10.5405	8.54699	9.43254	10.7482	10.721	9.56691	9.49963	9.74321	10.3358	9.07588	10.127	9.61724	9.33131	7.88778	9.39123	9.87951	8.22522	10.0871	9.41865	8.88134	9.13448	9.62607	10.834	8.95911	9.29014	9.18478	9.27757	8.83338	8.37572	11.0202	9.23912	9.15938	9.37965	8.64394	9.53368	10.2631	10.0287	7.68699	9.1921	9.61418	9.87364	10.8335	8.82166	9.67183
PSMB4	9.67379	9.68814	10.0467	9.57405	9.23391	9.55871	9.56252	8.91385	10.5248	9.56656	8.62589	8.60585	9.88674	11.2772	10.0858	9.31372	9.29866	9.38075	10.0907	8.85143	9.43442	9.17962	10.0979	9.44577	9.36171	8.87081	9.72365	9.83912	8.76797	9.65487	9.11431	9.17769	8.98316	9.53307	9.68855	9.41459	9.40353	9.51397	8.90179	9.50269	9.27791	9.4867	6.10996	9.24701	9.22618	9.60395	9.769	9.43766	9.52348
C1S	8.73533	10.2747	9.48283	8.45409	9.68681	10.1421	9.23031	9.26448	7.60805	9.06047	8.34656	9.74809	9.36542	9.68295	9.55957	8.70699	10.8383	10.0168	8.58519	8.35733	8.07363	8.21139	8.93646	10.5538	8.42048	10.135	9.63319	8.9927	10.8998	9.07628	10.8535	10.2737	10.7532	8.13081	10.3143	10.9227	10.6748	9.65068	9.55555	10.4237	9.98053	7.94597	9.0688	9.73995	9.04115	8.73345	10.1411	8.37268	10.5165
NFKBIA	8.97118	9.39709	9.50312	8.85993	9.79109	9.32328	9.52161	11.372	9.48255	10.213	10.3057	8.65313	10.0808	9.26788	9.78957	9.03733	9.61254	9.99477	10.2767	11.054	9.74615	8.88221	10.2223	9.26696	7.99424	10.8539	9.98634	8.58344	10.2498	9.53493	9.75463	10.3632	9.71553	7.61985	9.08915	9.56226	10.4642	8.83605	9.78185	9.05066	10.1851	10.354	7.88826	9.03009	10.1438	8.41232	9.77341	11.2726	10.2367
TRMT5	9.87715	9.3505	10.4594	9.80871	9.52114	9.55763	7.9719	10.0363	9.84257	9.5641	9.74027	8.68977	8.74957	10.2347	9.92963	10.0691	9.37832	9.04775	8.48879	9.21873	10.0679	8.16368	9.67127	10.2238	8.4874	8.87767	9.20108	8.92902	9.22854	10.0257	9.19666	9.00759	9.28272	9.0834	9.19424	9.43188	9.71547	8.58008	8.94066	9.31962	9.42492	9.69779	7.96831	9.51857	9.51087	10.1624	10.3962	9.73771	9.89099
PGAM1	9.0105	9.7772	9.07898	8.34622	10.0772	9.84199	8.99899	9.76941	9.3339	10.0334	9.10392	8.7833	9.60157	10.5179	8.62888	9.22743	10.0049	9.50703	8.48621	9.68637	9.44846	8.4131	9.36501	9.67229	8.89365	8.67764	9.26686	9.22653	9.43317	10.0523	9.68122	9.11453	8.73159	8.82173	9.85924	9.63861	9.27189	8.46037	9.80248	9.75836	9.65768	9.4655	7.10983	9.04637	9.80456	9.62406	9.93996	10.3342	9.89548
HSPA5	9.08568	9.73884	10.8683	10.1314	9.05768	9.56223	8.07187	10.3048	9.61244	10.2957	10.1489	8.87992	9.58878	10.2218	10.0947	9.55329	9.68606	9.61283	8.63587	9.95676	9.8078	7.70068	10.8827	9.95355	8.8876	9.0851	9.25624	10.3838	9.97424	8.71248	10.0457	9.3138	8.27014	8.35521	9.40103	9.16169	9.96408	8.93536	9.76833	9.66153	9.28077	10.0532	6.21593	10.5446	9.79414	10.352	9.87157	10.4674	10.207
RAB13	10.1076	9.57331	8.4046	9.40238	9.25173	9.23234	9.84156	9.17588	9.91624	9.48953	9.51444	8.48967	9.77401	9.13945	10.1323	9.11341	8.95271	10.051	9.44751	9.01244	9.507	9.40488	9.46627	8.84757	9.34016	8.85273	9.9418	10.0495	9.21849	9.57328	9.23743	9.54731	9.3388	8.02786	9.85004	9.37166	9.25245	9.2541	9.17186	9.32856	9.87628	9.76785	7.20769	9.42892	9.65914	9.11636	9.72207	9.13914	10.0338
ANXA11	8.95304	9.26336	9.35255	9.94792	10.1877	9.21803	9.19314	9.43465	11.4827	9.0616	7.87753	8.67878	9.45734	10.2171	9.27705	9.22761	9.64614	9.37365	9.466	8.55021	9.51226	9.52903	10.4978	9.88254	8.71512	8.96959	10.2261	9.51093	9.38026	10.1032	9.63371	9.46547	9.48864	9.35871	9.62034	9.63675	9.44176	9.41409	9.76515	9.6486	9.30999	10.0982	7.02377	9.15535	9.88981	9.94464	9.85039	9.69622	9.36934
ITGB1	9.54385	10.1534	9.98611	9.48114	9.8958	9.29645	9.93211	9.16966	8.65798	9.87119	9.2553	8.36854	9.71525	9.8378	9.77045	9.38213	9.95799	9.6561	9.17088	9.28741	9.20195	8.96969	9.33496	9.99742	7.77319	9.09782	8.81031	9.59585	10.2847	9.43467	9.87417	9.57075	9.1849	9.25007	10.07	9.80776	9.363	9.37914	9.97719	9.83617	9.48649	9.69655	6.81472	10.0794	9.07891	9.97055	10.0018	9.22222	10.013
ATP5H	8.76017	10.0685	10.6248	9.18363	9.66509	10.6984	8.6893	10.144	9.19037	9.48655	10.4147	9.01042	10.7377	9.44847	8.95858	9.70855	10.235	9.72302	8.95809	9.28623	10.5361	8.10997	9.38921	10.0662	8.28299	8.83432	8.47081	9.42952	9.12691	9.83084	9.20683	8.56123	8.81171	9.36947	9.86137	9.42867	9.55963	8.90361	9.04089	9.68929	9.83671	9.33239	6.90995	8.88402	9.99742	10.561	9.89791	9.22571	9.6151
PTP4A2	9.69359	9.32798	9.77497	10.028	9.33219	10.2591	9.27517	9.69873	9.20358	9.75376	9.59147	7.95069	10.7893	9.43325	9.98094	9.66091	9.88152	9.66031	9.3285	9.6227	9.44499	8.01549	10.1731	10.1117	8.45603	9.73687	9.04017	9.72923	9.13172	9.88765	9.33898	9.19151	9.00586	8.22768	9.50797	9.35894	9.87734	8.74889	9.84056	8.75442	10.0204	9.50173	7.4663	9.65145	10.1162	8.94135	10.0871	9.99738	9.93733
ASAH1	9.78969	10.4865	10.0494	9.63636	9.46272	9.56285	9.55441	9.62853	8.34452	9.38136	8.78539	8.89937	9.89454	10.5368	9.18661	9.19776	9.84664	9.12695	9.16897	8.65269	9.85391	8.64094	9.49794	10.0864	9.30175	9.29176	9.43953	8.25087	9.72049	9.34017	9.60644	9.62814	9.29634	10.2869	10.0709	9.9716	9.60866	10.6958	8.12318	10.6709	9.23183	8.61306	7.04661	9.71246	9.14947	9.7531	9.91575	9.14033	9.61273
PEBP1	10.6549	9.83169	9.76035	9.30297	9.5565	9.06894	8.83332	9.90724	9.70233	8.8834	8.37963	8.52721	8.76478	9.55837	10.7922	8.42792	8.98055	9.50539	10.6914	8.27339	8.32905	9.21429	9.71938	9.30555	8.78818	8.6633	10.0901	9.59249	9.18073	10.0034	9.28952	9.74724	9.75129	9.59623	9.22572	9.58044	9.8908	9.62497	9.35082	9.61251	9.7635	9.81512	7.17696	9.49725	10.0455	8.72547	10.2525	9.68254	9.67274
DCN	9.23836	11.1179	9.00714	8.34623	10.3008	10.3129	9.19774	8.8252	6.98314	9.79179	8.0584	10.6369	10.2209	10.0682	9.54813	10.3701	11.4713	9.72726	8.12411	9.21259	9.01256	8.56516	7.82711	10.8938	8.86883	10.8246	9.50446	7.07095	11.6178	7.63459	11.2862	10.3134	11.234	8.97673	10.9873	11.3755	11.0324	7.57203	7.48611	10.3481	9.68944	7.6118	9.85391	8.62785	8.6587	9.38785	10.0877	8.15044	10.6861
CTBP2	9.66508	8.57447	8.84754	8.79258	9.07291	8.58983	10.8773	8.40236	9.7178	9.33967	8.14733	8.06309	9.10417	10.0671	9.78951	8.70154	8.82242	9.74192	9.93167	8.88007	9.76922	10.749	9.3459	8.65265	9.08675	8.38532	10.105	10.6726	8.60019	9.5202	9.38544	10.0112	10.0322	9.244	10.1455	9.19385	9.15091	9.60472	9.88424	8.83615	9.37471	10.2994	7.40239	8.97964	9.15976	9.46259	9.36739	8.78571	8.97602
SUB1	8.6897	9.55737	10.2397	9.46952	9.37189	10.2421	8.5384	9.75879	9.17873	9.78376	9.89725	9.19609	10.2732	9.37509	9.97149	10.4166	9.58412	9.38633	8.49674	9.67426	9.66482	8.08161	9.24145	9.47052	9.25852	9.2883	9.05548	9.5187	8.99836	10.5679	8.84258	8.65709	8.36143	8.50113	9.78299	9.22646	9.43314	9.74425	9.95063	9.68696	9.65264	9.95941	6.17414	9.8246	10.0294	10.0597	10.1423	9.70605	9.80535
TXNIP	8.24469	10.6624	9.46212	9.2551	9.02276	9.27256	8.39988	9.21726	9.279	9.27575	8.44017	8.92935	9.31625	8.90141	9.01886	8.28391	9.13669	9.00377	9.12678	8.47797	8.91793	8.31517	9.27685	9.75361	7.64352	10.215	8.6378	9.49792	9.82486	9.02608	10.6621	10.7423	10.5781	8.12304	11.0908	10.0449	9.64107	10.3819	8.86956	9.7305	9.9748	9.10621	8.20314	8.87519	9.12256	8.36594	9.08387	9.15644	9.68566
HIGD2A	10.2379	9.40445	9.2535	9.26141	9.52014	10.302	8.98656	8.78281	10.4696	9.57888	9.72024	8.61583	9.91693	9.43469	9.02762	9.07816	9.31783	9.66222	9.39624	9.73152	10.1956	9.26844	9.94916	9.81392	8.87747	9.1588	9.73112	9.58132	8.98923	9.90633	9.03519	8.70729	9.36862	9.00884	10.1952	9.26526	10	9.28372	8.30074	8.94305	10.1901	9.48093	7.80978	9.56476	9.96565	9.91454	9.37218	9.31162	9.58381
PTGES3	9.33983	10.3331	10.0827	8.46822	9.69616	9.36822	7.64189	10.2576	10.0744	9.7209	9.94751	8.37485	9.37891	10.3923	8.71918	9.81385	9.62239	8.82698	7.51224	9.4549	8.83935	6.62329	9.09792	9.44856	7.74639	8.9433	8.8213	9.79144	9.35822	10.0553	9.28609	8.84535	9.07549	8.48889	9.16484	9.63856	9.502	9.4621	9.4178	9.59686	9.26486	8.91142	6.85353	9.70965	10.0608	10.293	10.0526	9.95387	9.60555
UCP2	10.8814	8.95968	8.40724	8.383	10.5421	9.62637	10.8598	9.55265	10.078	9.50602	9.65989	8.14211	8.28791	8.96402	9.69808	8.70457	8.89489	10.4776	10.9515	10.7594	9.01696	10.0874	10.3578	9.39897	10.4552	10.337	9.40268	10.1815	8.60229	10.4664	9.27978	9.11282	9.04087	8.43988	9.41014	9.81629	8.31128	8.54932	10.2325	8.97535	10.7021	9.81718	6.57561	10.4518	11.0218	9.4115	9.89508	11.3446	10.1483
YBX3	9.89501	9.69713	9.32758	8.90116	9.43916	10.1659	9.62013	9.04987	9.27164	9.46457	9.3456	8.89945	9.61804	9.32667	9.65331	9.80341	8.955	9.22738	9.58338	9.09891	9.3938	9.58222	9.31815	9.27683	9.48062	8.81752	9.64535	9.72943	9.77409	9.2971	8.77587	9.7556	10.0986	9.28136	9.26797	9.64122	9.72552	10.255	9.86798	10.1656	9.88176	9.50807	6.7617	9.41346	8.2988	10.1317	9.60844	9.54132	8.64233
YWHAZ	10.7763	10.3447	10.0207	9.12346	10.7789	9.57955	9.09166	10.9473	9.63181	9.78152	10.0976	7.27379	9.63839	10.1021	9.70936	9.86743	9.71108	10.7177	9.14323	8.88393	9.63145	7.73807	10.0563	9.8531	7.69394	8.35711	7.94035	8.20494	9.54064	8.96577	9.14337	7.89745	8.76089	8.34092	9.67659	9.74279	9.80512	8.30904	9.90935	8.50914	10.1982	10.2543	6.7818	10.565	10.4605	10.5095	10.3201	10.4258	9.70361
BCAM	10.8419	8.75132	7.23835	10.5904	10.2733	9.08393	9.581	9.02858	10.2688	9.62573	9.25078	9.48503	9.61457	11.0141	10.7287	8.50956	8.22939	9.89488	11.2958	9.41515	6.74659	10.7055	10.4041	9.14794	7.66021	9.16978	10.1969	9.16017	7.93683	9.40606	8.77785	8.89724	10.3778	9.39253	10.412	9.00446	10.2872	10.3715	9.41779	10.1202	10.45	10.1157	6.26256	9.77554	8.84097	9.52554	9.26687	9.8257	8.80417
TMEM59	9.70475	10.1326	10.6369	9.09519	9.0883	10.7436	8.85944	10.2527	9.03942	9.72984	9.39714	9.4661	9.9005	10.9014	9.41515	9.97844	9.77294	9.40215	8.75554	9.15773	8.68111	8.42061	9.45663	10.1072	9.2692	9.47656	8.34568	8.78933	9.61377	9.68597	9.08937	8.99678	8.57572	8.58535	9.16372	9.14215	9.60397	9.29017	8.76514	10.0743	9.26903	8.72459	7.84891	9.24254	9.30255	9.0408	10.3571	9.07962	9.44585
ADAR	9.28625	9.35307	9.25967	9.6437	9.71154	8.79187	9.2765	9.74573	10.1052	9.71463	9.23061	8.12254	9.40236	9.69779	10.2665	8.47501	8.90884	9.66027	9.54881	9.48508	9.96877	8.64015	9.68045	8.86616	8.30317	9.26992	9.01122	9.36719	8.90409	9.28593	9.94407	9.74694	9.12194	9.26931	9.56181	9.81611	10.0769	8.7913	10.0878	8.71517	9.77932	10.1984	6.88206	9.75615	9.52244	8.94021	9.58543	10.345	9.86539
TMED9	10.8174	8.97196	9.29337	9.32299	9.83285	9.06197	10.1462	9.11722	9.50597	9.80415	9.5402	8.05434	9.09995	9.23141	10.2137	8.84309	9.41429	10.2931	10.8907	9.12904	9.48221	10.3291	11.1775	9.28391	9.4973	8.82322	9.95817	10.7308	8.8275	9.36162	9.29311	9.42717	9.00596	7.99706	9.4555	8.86581	9.63874	8.53227	9.3275	7.91074	9.79341	9.73387	7.30008	9.71476	9.52109	8.90395	9.80061	9.32377	10.2731
NCL	9.57891	9.10423	8.41998	9.47155	9.66311	9.06797	8.81516	9.48636	10.0931	9.67723	9.86771	8.69407	8.47598	9.25378	9.64411	9.24934	8.53458	9.59581	8.69082	9.49593	9.34035	8.62468	8.93649	8.88061	8.54866	9.15252	9.35979	9.74018	9.03486	9.7687	9.49875	9.14171	9.3511	8.98987	9.55856	8.87473	9.75788	8.45613	10.2773	8.96177	10.0947	9.94308	7.83242	8.53083	10.2898	9.3691	9.49115	10.4821	9.73559
SPCS2	9.2698	9.70617	10.3583	9.07926	9.04249	9.89557	8.79375	9.14509	8.77278	9.47351	9.47525	7.60196	9.57119	9.86233	9.85635	8.77437	9.29824	9.40862	8.80454	9.43167	9.12839	8.62014	9.03004	9.99857	9.96532	8.62851	8.10585	8.97119	8.77509	8.98018	8.78765	8.45825	8.69791	8.66902	9.2409	9.1643	9.56708	9.59844	9.11117	9.92557	8.91007	9.7213	6.38174	9.3352	9.01046	9.79514	9.95411	9.89394	9.26064
EIF3F	9.06621	9.83845	9.32542	9.78879	9.81273	9.89159	8.00176	8.78392	10.2867	9.29702	8.79193	9.28649	8.72239	9.25919	8.48227	10.2085	9.3974	8.72174	7.53812	9.27958	9.90006	7.74971	9.77364	9.76312	6.91065	8.98331	9.97019	10.0053	9.46866	9.18086	9.43021	9.56892	9.69619	7.86251	9.63082	9.7079	9.85818	10.1055	8.11953	10.0117	9.73806	9.40932	7.44972	8.56584	10.0273	9.64123	9.44618	8.69392	9.7399
LGALS3BP	9.50011	8.81245	9.27699	10.4947	9.91501	9.23654	9.97003	10.0283	9.14282	9.84337	9.7601	8.65869	9.04844	8.98872	10.0125	6.80775	9.50904	10.3713	9.83727	9.51113	8.87918	9.82519	9.95513	9.26311	7.60248	9.19941	9.88648	10.134	9.24403	10.1263	10.2491	9.31016	9.23733	9.67826	9.7194	9.89289	10.1913	8.52009	10.9956	8.28792	10.5704	8.92111	6.97849	9.76539	10.2359	8.88497	8.9751	9.38864	9.79247
NHP2	10.391	9.25739	9.52219	8.53556	9.17848	10.1188	8.88323	8.94795	10.6259	9.42193	9.55396	8.9026	9.32814	10.0858	8.91931	9.39528	9.27761	8.89984	8.56766	9.26012	9.53194	8.52733	10.3038	9.22328	9.22285	8.65416	9.72434	9.93799	8.12098	9.42338	8.80081	8.75076	8.72984	7.94699	9.63273	8.8243	10.045	9.44877	7.67097	9.27966	9.77708	9.09835	6.87097	9.24737	9.59003	9.6797	9.94108	9.45137	9.38698
SRP9	9.30735	10.5386	10.1002	9.0258	9.67119	10.092	7.43578	9.8828	10.0685	9.93657	10.1258	8.15307	10.3896	9.51469	8.52524	10.2561	9.57168	9.10523	8.14126	10.1393	10.1632	7.888	9.32586	9.67889	8.91146	8.87879	8.4158	9.00197	8.77241	9.8129	9.57345	8.94576	8.72363	8.12666	9.20256	9.31995	10.1991	9.1494	9.28446	9.81077	9.06596	9.95726	5.79617	9.56973	9.07398	9.99055	10.016	9.93086	10.0954
IGFBP7	9.70774	10.6231	8.80542	9.99705	9.53675	11.1693	7.65123	8.86541	8.3608	8.96463	9.11857	9.43437	8.83222	9.89527	9.15204	10.1152	10.8145	8.86591	7.52316	8.71887	9.60212	8.45036	9.49932	10.1213	8.5633	9.99868	8.8535	8.8935	11.7724	8.82249	10.5209	9.74227	9.20714	7.94273	10.5829	11.0976	9.85782	9.63085	9.0006	10.5432	9.68193	9.40747	7.45926	8.76925	9.54857	8.85597	9.3003	8.49407	9.61519
UQCR10	9.21379	10.11	9.92453	8.38735	9.5445	10.7952	9.11966	10.4138	9.68445	9.59281	9.2002	9.44202	11.0782	10.6569	10.2263	9.82994	9.86235	9.17754	9.07572	9.3256	9.47937	8.85205	9.45055	9.64202	9.90819	8.88486	9.42532	9.03702	8.41926	9.44369	8.92429	8.88189	8.98876	7.85104	9.24112	8.83458	10.5189	9.2808	8.23446	9.43947	10.0036	9.41096	6.46685	9.57736	8.92232	9.21687	9.65929	9.6485	10.2555
DDOST	9.25463	9.75993	9.86553	10.5108	9.74191	9.79355	8.60336	9.75493	9.78962	10.3108	8.86773	8.2899	8.6731	9.8841	9.37775	9.73086	9.39713	9.25392	7.4517	8.82487	9.53713	8.08068	9.80155	9.47139	7.6738	8.54613	8.82436	9.79813	9.34977	9.66769	9.95649	8.73242	8.74021	8.41284	9.48037	9.46652	9.83764	9.11201	9.27249	8.99987	9.04633	9.50596	6.572	9.24924	9.3798	9.95332	10.0388	9.47488	10.2318
MDH1	8.96251	10.1531	10.5601	8.86795	9.19959	10.3534	8.1341	9.67329	8.64071	9.30249	9.99182	8.77299	10.6091	10.5826	8.57123	10.3263	9.70947	8.99518	7.92163	10.0945	9.65589	7.71821	9.32153	10.0537	8.68842	9.0523	8.11501	8.83285	9.23207	9.31235	8.97783	8.25988	8.44593	8.47309	9.33155	9.26191	9.37566	9.08031	9.76553	10.0434	9.20308	8.46969	7.50412	9.45064	9.39327	9.91558	9.38711	9.50541	9.10579
MXRA7	9.52924	9.95587	9.0404	8.70336	9.61618	9.34189	9.0376	9.53511	8.4948	9.26102	9.11841	9.48228	8.08255	8.74798	9.29878	8.97917	10.0751	9.39682	8.73448	9.19963	8.40435	9.12092	9.57983	9.73067	9.24449	9.46535	9.81633	10.2804	11.0478	8.29853	9.95565	10.0857	9.81869	8.82977	10.2241	10.384	9.83792	9.64344	8.98979	10.127	9.01608	9.91002	8.13407	8.97917	8.99729	9.61865	9.58464	8.97942	10.0633
COL6A3	9.77574	10.9947	9.15195	9.81409	10.6791	9.51425	10.1058	8.66242	7.97255	9.83716	7.97761	8.89486	9.85632	10.5603	9.606	9.48803	10.7797	10.6329	8.20319	8.49755	8.88422	10.0056	8.4987	10.7949	7.62625	9.8485	9.48547	9.57004	10.9477	7.41512	10.8944	10.7661	10.1171	8.42562	10.6963	10.5422	10.036	7.85545	9.79317	8.97242	10.6184	8.8932	8.14781	9.94245	9.42649	9.84666	10.4332	8.9888	10.8439
XPO1	9.53515	9.19357	9.93398	9.29371	8.71833	9.60495	9.51297	9.23913	9.65608	9.02938	9.36047	8.34766	9.64859	10.3206	8.87173	9.21574	9.14303	9.01529	9.96196	9.01216	8.79714	9.20168	9.12772	9.41799	7.69106	8.74172	8.26047	8.92305	8.36332	9.23238	9.10585	9.11858	9.24641	9.5892	9.0526	8.78654	9.73164	9.62085	9.47873	9.86332	8.85009	9.34954	5.95951	9.19728	8.46348	10.4071	9.53031	9.49115	9.00413
FAM162A	9.49108	9.09709	9.92588	8.73999	8.72	10.1798	9.65989	9.41737	9.42588	9.19349	9.30252	9.60404	9.46809	10.309	9.01067	10.1747	8.95716	8.88874	8.95377	9.31744	9.82253	8.55923	10.1964	9.36227	9.73171	8.27864	8.66547	8.70677	8.29873	9.42526	8.80004	8.30549	8.75558	8.40803	9.11363	8.70208	9.05702	9.02223	8.74545	9.81007	8.62751	9.11738	6.22347	9.18402	8.31191	10.3936	9.76152	9.70652	8.73451
CCNI	9.34255	9.88191	9.0103	9.61127	9.52885	9.61372	7.93397	9.07918	9.19402	9.37976	9.58043	8.61435	9.2039	9.02251	9.08635	8.6136	9.48348	9.36699	8.15694	9.64941	8.8716	8.29191	9.86765	9.70095	8.61498	9.99608	9.00024	9.09109	10.0474	9.18619	9.6357	9.32	9.91136	7.93055	10.0309	9.88699	10.0677	9.30234	9.00503	8.8351	9.76478	9.14454	8.62579	9.61936	8.90987	9.12146	9.16588	10.139	9.68038
ZFP36L2	9.35932	9.52301	9.30765	8.65603	9.30637	9.9498	7.48295	8.75412	8.44111	9.63306	9.48908	8.971	8.7378	9.31841	10.2891	8.74711	9.12912	8.62486	8.34433	9.05037	9.77992	9.34546	8.97584	9.30592	8.52661	9.84265	9.21637	9.41518	9.73606	9.12234	9.77802	9.38357	10.1128	9.07673	9.65796	9.243	10.1766	9.34079	11.0731	9.93005	9.03867	7.99276	7.2715	10.0234	9.66131	9.5288	9.7944	9.16849	9.58941
SLC38A2	9.48631	10.4421	9.6759	8.68279	9.40195	10.7753	8.86615	10.0229	9.48339	9.79228	8.5931	8.18911	8.99959	10.3496	8.14926	9.93748	10.008	9.6553	9.62098	8.28672	7.70334	8.07308	8.05785	10.3061	8.18995	9.42312	6.96306	8.93327	9.74657	10.3623	9.84037	9.03644	9.24346	8.70672	9.49337	9.62625	9.6662	9.29509	8.90446	10.3479	9.25086	10.5221	6.78403	8.51015	8.76975	10.498	10.7815	9.40604	10.1889
PPIB	9.18995	9.62357	10.2079	9.9401	9.89901	9.88077	8.98449	9.29875	9.47218	9.38791	9.29971	7.80903	9.99763	9.45119	8.79441	9.35208	9.68639	9.93056	8.40873	9.09264	9.3797	8.34176	9.7541	9.48731	8.17399	8.79418	9.91438	9.30339	9.6025	9.79697	9.72418	9.15136	9.03014	8.5617	8.94369	9.48968	9.93825	8.92747	9.75131	8.82887	9.99939	9.53944	5.9224	10.1171	10.5684	9.04425	10.464	9.55481	9.88395
SF3B1	9.8011	9.57516	9.86661	9.55714	9.33109	10.1224	8.94733	9.05838	9.68931	9.39314	9.42974	8.47074	9.79957	9.69539	8.89753	9.30391	9.30666	9.3808	9.8262	9.51098	8.86847	9.5825	8.64316	9.0425	7.98533	8.55188	7.64835	8.99555	9.01362	9.16475	9.39375	9.45749	10.0491	8.99138	9.42783	9.13043	9.42943	9.03495	9.93833	9.36247	9.2727	9.67994	6.7442	9.55404	9.10036	9.74924	9.36445	9.38284	9.54698
FSTL1	9.15989	10.3031	8.78048	9.9532	10.0912	9.24762	8.76864	8.40391	9.74673	9.35198	8.47244	8.76278	8.44234	9.86337	9.01493	9.93627	10.7432	9.40252	8.00682	7.95719	9.33402	8.71005	9.24176	10.3794	8.21887	10.0109	9.62535	9.71131	11.9791	8.82223	10.7516	10.2782	9.10646	9.64184	11.0319	10.9349	9.08648	8.41212	9.92175	8.85555	9.71427	8.43452	7.92969	8.76667	8.79193	8.59496	9.53477	8.26812	10.3349
CYCS	9.30406	10.2969	10.2814	9.47065	9.44504	10.5024	9.10323	9.90092	10.7204	9.68269	9.83967	8.77101	11.1925	10.1209	9.47999	10.4487	9.71407	9.47586	9.24729	9.87069	10.3264	8.96511	9.45072	10.1153	8.17655	8.63158	8.37968	9.25246	8.63481	9.08737	9.00158	8.22553	8.30176	8.51683	9.36769	8.75055	9.07139	9.99386	8.66112	10.1018	9.19298	9.35523	6.72256	9.26256	9.76526	10.307	10.2574	9.83969	8.96402
CST3	9.8099	9.72599	9.71322	9.66424	10.075	9.7282	8.52599	9.20132	8.85266	9.58843	8.76899	8.6118	8.7209	9.73636	9.53648	9.48718	10.7459	9.13607	8.20873	9.05994	9.13745	8.70041	9.36778	10.2097	8.29374	9.87158	10.776	11.044	10.5548	9.90967	10.5599	10.0156	9.09311	7.94394	10.2518	10.565	9.62079	8.23348	8.86202	8.82605	10.0254	8.95966	6.97948	9.47475	9.78737	9.35916	9.37281	9.22228	10.4902
NDUFA4	9.381	10.6625	10.8763	9.04899	9.44647	10.6963	8.58552	9.16295	8.96536	9.22296	9.20275	10.2273	10.9322	10.3569	8.8187	11.245	9.73105	8.77609	7.41829	9.38539	9.75432	7.85511	8.7675	10.049	8.34843	8.30603	9.02673	9.73916	9.12086	10.0202	9.08943	9.02365	8.48829	8.21505	9.69226	9.15322	9.62031	9.92491	8.83773	10.2552	9.58799	9.60403	5.87651	9.12336	9.48962	10.4067	10.2517	8.41502	9.5025
GSTO1	8.85065	10.2128	10.4333	7.83042	8.81788	10.2491	9.85599	8.81745	8.43666	9.0653	8.15008	9.60348	10.5354	10.1851	8.84872	9.83436	9.71857	9.12826	8.42196	8.49268	9.82781	8.55148	8.73911	9.36404	8.9587	7.94152	9.54677	8.98356	8.65285	9.67154	9.01672	8.97291	9.01794	8.75133	9.16378	8.88152	8.9352	10.3565	7.52592	10.8258	9.40657	8.62108	6.69611	8.92572	9.58804	10.1984	10.0604	9.33862	9.38982
GSTP1	9.98755	9.64742	9.28715	8.50763	9.51688	9.41541	8.79533	9.28121	10.0247	9.30563	9.73893	8.87003	7.97868	10.2541	9.24248	9.51454	8.78755	9.24677	7.73463	9.2267	9.65821	8.69345	10.0147	9.974	9.03957	8.89557	9.74504	10.3883	8.83305	10.2911	9.52823	8.95104	8.78661	8.78098	8.91732	9.4903	9.41055	9.33524	9.80732	9.31671	9.01363	10.7287	6.61918	9.47549	9.42831	9.70722	9.78956	9.39816	9.68666
SSR2	8.78866	9.56537	9.32082	8.97623	9.38624	9.72014	8.18633	8.64705	10.3877	9.35847	8.90567	8.85435	9.4887	10.9627	9.18772	9.68122	9.14546	8.59401	7.94304	8.72094	9.63405	8.33036	9.1704	9.09837	8.45514	8.27659	9.56034	9.58469	8.73047	9.30167	9.34233	8.90764	8.82372	8.62098	9.65447	8.97444	9.44016	9.39482	9.01019	9.05882	9.2562	9.71177	7.92806	8.57832	9.41892	10.0237	9.52975	8.72047	9.98154
TRAM1	9.23206	10.7331	10.3164	8.74571	9.84762	9.72163	9.21504	9.97657	7.34529	9.49038	9.55354	8.56386	10.3599	10.2443	9.76482	9.37822	9.92323	10.0063	9.0829	8.51158	8.3161	8.73198	9.60344	10.5986	8.94629	9.51727	8.40234	8.80942	9.11045	9.70702	8.77692	8.48463	9.28514	8.77315	8.99034	8.85435	9.67251	10.7476	8.85521	11.2329	8.83079	8.60956	5.55534	10.2241	8.52557	10.745	10.4197	8.60141	8.91849
DHX15	9.16542	9.2176	10.2826	9.19577	9.48378	9.84535	9.19781	9.3118	9.32687	9.2374	8.39255	8.94165	9.8745	9.82006	9.77375	9.21253	9.05262	8.59014	9.22626	9.47452	8.74207	8.91288	9.20469	10.0284	8.87072	8.67271	8.39593	8.58136	8.64751	8.74831	8.64856	8.86901	8.97787	9.30116	8.67785	9.12814	9.42361	10.006	9.00308	10.2196	8.38777	9.197	7.14732	9.67602	9.11575	10.2075	9.52453	9.55491	9.25979
CMTM6	9.41831	9.29818	8.94894	8.94494	9.3184	9.94413	7.86075	9.04555	8.78677	9.57347	9.53127	7.89964	8.76062	9.91048	9.30607	9.27609	9.19777	9.55045	7.00942	8.95355	8.45559	7.38638	9.42902	9.55381	9.7354	8.77522	8.1923	9.05263	9.48996	10.3801	9.05933	8.39697	7.96971	8.84348	8.85677	9.08084	9.72367	9.10161	8.93488	10.0108	10.0015	9.99474	5.99148	9.04188	10.2602	10.0069	10.4267	9.96139	10.7549
PUF60	9.7502	9.26612	9.36224	8.45759	10.3481	9.59075	9.30108	9.63311	9.11169	8.92898	9.71783	8.24439	8.27824	10.742	9.93124	9.20922	9.58741	9.48662	8.62793	9.3491	8.7964	8.55443	10.2682	9.43882	9.2181	8.63103	9.37459	9.19364	8.27556	9.32048	8.58748	8.30748	7.82245	8.94028	8.88375	8.5699	9.36014	9.01126	8.91479	8.98597	9.88084	9.56859	6.71739	9.99506	10.1925	9.85321	10.3357	9.9531	9.28912
CLIC1	9.34152	9.83689	9.99497	8.18254	8.90637	10.3005	8.81144	9.32608	8.60282	9.04455	9.68635	8.82368	9.60094	9.92114	9.74788	9.27538	9.58249	9.02021	7.86472	8.92392	10.2432	8.34879	9.64916	9.87932	8.02897	9.1258	9.50868	9.95226	8.87936	10.0305	9.3721	9.04935	8.38975	7.62642	8.69843	9.47747	9.38457	9.02591	8.41016	9.34921	9.5643	9.5513	6.11175	9.47927	9.46709	9.69307	9.69846	10.467	9.8402
PGK1	9.53539	9.64468	9.74584	8.84947	9.86948	10.2708	7.96326	10.0835	8.98118	10.343	9.9846	8.24982	9.18073	10.1684	8.89836	10.168	9.68262	8.74335	7.95863	9.6342	9.6305	6.98214	10.1796	10.1767	8.5528	8.89249	8.80157	9.1426	8.70443	9.63833	9.3133	8.64035	8.04764	8.27656	8.9943	8.75444	9.03663	9.24791	9.20887	10.1755	9.27924	9.80343	4.73518	9.22629	9.85339	10.082	9.91823	10.502	10.0257
GNG5	10.1088	9.77855	9.76085	9.827	9.62818	10.2582	8.09094	9.34543	10.1539	10.0681	10.1199	8.51294	9.87048	9.3654	9.31163	9.88226	9.52718	9.80089	8.38466	9.93175	8.98504	8.29994	9.40029	9.58053	7.61187	9.26617	8.55618	9.91348	9.22233	9.58178	9.21307	8.88292	8.59621	8.48484	9.46609	9.36229	9.51713	8.49008	8.76509	8.64941	9.73067	9.45555	7.3574	9.76798	9.70941	9.18014	9.42343	9.83632	9.49741
VDAC3	9.42166	9.71105	10.1807	9.78332	8.33621	9.66016	9.66022	9.69633	8.95544	9.18684	8.73555	8.84449	10.3414	10.0096	9.49216	10.0551	9.08648	9.29283	9.80223	9.38579	9.71407	9.64158	8.66574	9.21063	9.54854	8.51261	9.1381	7.95309	8.7773	8.5245	8.54255	8.96715	9.15061	9.36437	9.27201	8.88065	9.23968	9.2065	8.98853	9.2994	9.27487	9.79644	6.20555	9.33744	9.09458	8.8669	10.0028	9.32311	8.74841
COPB1	9.21014	9.34747	10.1416	10.0218	9.01693	9.21718	9.968	8.91325	9.18783	8.7817	8.53729	8.52628	10.3257	9.54906	9.78151	9.89976	9.17519	9.63204	9.9399	9.47023	9.40177	9.60585	9.20675	9.54608	9.08949	8.61	9.01646	9.4732	8.69978	8.3237	8.70645	9.13826	9.32382	9.94803	9.07432	8.89286	9.28657	10.5805	8.47155	10.1935	8.94531	10.1404	7.01025	8.99636	8.70629	9.84098	9.77142	8.51149	8.87355
MGST3	9.29296	10.6713	9.70051	9.21293	9.61952	10.6241	8.30169	9.3885	9.31792	8.71466	9.67236	9.19596	10.0091	10.4091	8.82614	10.2892	9.71322	8.738	7.90991	9.17395	10.4012	8.34537	9.27782	8.86246	8.6226	8.73245	8.70579	9.08445	9.18932	8.92824	9.25195	8.75377	8.57813	8.91096	9.51575	9.59666	9.52569	8.61813	7.94865	9.45558	8.18952	8.7881	7.78792	9.33989	8.58906	9.57892	9.1721	8.49041	9.62168
CDIPT	9.84931	8.973	8.67889	9.33027	9.464	8.99262	8.97593	9.5748	9.64537	8.77143	9.07664	8.55624	8.61957	8.75078	9.75839	8.60633	9.12323	9.16535	9.23017	9.14158	8.91019	9.34205	10.047	9.25353	8.9216	9.35813	9.6061	10.4254	9.52648	9.88233	9.48083	9.7808	9.79943	8.10685	9.64645	9.54195	10.3684	8.9412	9.03533	8.27921	9.52582	9.85689	7.78042	9.62698	9.79712	8.64305	9.23329	9.68943	9.36314
IFI27	8.39834	8.915	10.498	7.02185	10.1394	8.19582	10.1654	10.4629	7.58178	10.3755	10.4239	8.07489	10.5472	11.473	10.3774	8.19025	10.4125	10.5934	9.345	10.7191	9.24606	8.23485	10.5104	9.46769	9.94487	9.79313	8.76807	8.13671	8.32723	10.6951	10.3043	9.40602	7.59129	10.3959	8.52857	10.3034	10.0212	8.58081	10.7675	9.69691	10.3268	6.30568	4.90704	11.649	10.2101	8.84023	10.8723	10.1841	10.265
MRPL57	8.98193	9.68254	10.0866	8.9166	9.02098	9.62229	9.37934	9.10297	8.46442	8.6934	9.97704	8.7956	8.97223	9.74655	9.27873	9.22316	9.50114	8.98158	9.25841	9.61868	8.43911	9.6302	8.81562	9.97188	8.86739	8.77577	9.21725	9.35309	8.25694	9.09879	8.34666	8.96229	9.16222	9.19077	8.72265	8.78438	9.45536	9.97129	8.27915	10.1361	8.932	9.38932	6.74906	9.29945	9.10187	10.2295	9.26052	8.85393	9.57109
CEBPD	9.55119	10.3652	8.76029	8.42573	10.8218	10.157	8.40607	11.4568	8.06283	11.0279	10.0681	10.6944	9.00349	8.07933	10.0707	9.72581	9.97271	9.96722	9.67473	9.45311	10.1548	9.51172	10.1927	9.21266	8.77388	10.3761	9.95075	8.94101	10.6274	10.9355	9.37538	10.3016	10.4868	7.5389	9.67579	10.1463	10.6381	9.18673	10.2644	8.70799	10.1538	8.93103	9.37511	9.62046	10.2265	8.68879	9.5126	9.93987	9.52759
ISG15	7.36412	7.29518	10.6971	10.1531	9.41774	7.69161	11.3752	11.6589	8.25879	10.2169	9.77631	7.629	10.0926	10.0622	11.6872	8.91651	10.3461	10.6708	11.3777	10.6388	10.0612	10.365	11.2426	8.38922	9.94339	8.38318	9.72222	9.08494	7.34211	8.73348	10.322	9.63936	7.12108	11.5959	7.8584	10.4204	10.9249	6.22614	10.8118	7.03354	10.0231	9.44068	5.26312	10.8766	10.3658	6.92049	10.9952	10.8542	9.43682
GPX4	9.33293	10.1219	9.58053	8.85258	9.99374	9.54961	8.83552	9.17401	9.60146	9.19651	8.97561	9.17291	9.67603	9.30535	9.02354	9.3272	10.034	8.6849	8.40454	8.74099	9.55278	8.19638	10.3179	11.1316	8.90429	9.75512	9.52075	9.27222	8.97206	10.0731	9.94322	9.85152	9.26711	7.47541	9.54523	9.35902	9.16004	9.21421	9.07066	9.31715	9.45273	10.3093	6.02646	8.66272	10.2623	8.96515	8.97895	9.39284	9.74217
TUBB4B	9.63927	8.77964	9.46037	11.0242	9.00947	8.7082	9.58243	9.87665	9.75325	8.95591	9.3398	8.289	9.28478	9.92268	9.25647	9.68205	8.63084	8.96588	9.46201	8.91324	9.76467	9.10652	10.3186	9.73607	9.7775	8.47587	9.45879	8.90602	8.86722	9.09959	9.14184	9.18934	9.11996	9.24396	9.08922	8.62432	9.30265	8.42081	8.92573	9.09752	9.11613	10.2913	6.43607	9.79281	9.25046	9.90336	8.72825	9.48414	9.93606
MT1F	9.12327	10.3928	9.10867	8.80163	9.45837	11.128	9.1917	9.32286	8.44969	9.35186	10.1943	9.05865	10.3407	9.9405	8.21672	9.20411	10.7532	9.84209	8.2386	8.19934	8.32392	8.10866	10.1156	9.42623	9.19257	9.82116	8.9079	9.01628	9.06718	10.1242	9.9792	9.6794	8.2927	8.4443	10.047	8.62064	9.11061	9.55744	8.39587	9.78761	9.26506	9.16365	7.96008	10.1173	10.7658	7.99622	10.6581	9.93631	10.817
S100A11	9.77029	10.7729	10.1662	9.33897	9.66274	9.12777	9.7881	9.24527	9.14927	10.1183	9.8762	7.84126	10.5263	9.76786	9.82095	10.2075	9.65345	10.0281	9.82608	9.61576	10.8871	9.84481	10.4832	9.54324	9.6784	9.5085	9.43829	10.2216	9.48857	10.0304	9.87276	9.42584	9.35729	8.78139	9.48708	9.75975	8.98025	8.61045	10.5989	9.13729	9.69046	10.2927	6.36231	10.7118	9.78666	9.21136	9.71034	9.21657	10.2863
HNRNPD	9.1104	9.11999	9.3458	9.09439	9.77028	9.01019	8.75824	9.79497	9.51758	9.66438	9.81091	7.98566	9.77112	8.87258	9.11542	8.53442	8.51213	9.6386	9.25869	9.46252	9.42164	9.06234	9.39831	9.19577	8.89031	9.18609	8.87534	9.37502	8.97956	8.97669	9.29576	9.42427	9.5313	9.32447	9.2608	9.19531	9.76436	8.78548	9.38404	8.75011	9.73751	9.62148	8.3705	9.16634	9.18095	8.94407	8.85734	9.77487	9.73018
ARF4	9.3429	9.716	9.66091	9.90589	9.56598	9.94016	7.94134	9.67023	9.22453	9.95476	9.42627	8.04365	9.3718	9.73744	9.29026	9.68865	10.2055	9.39583	8.15899	9.16872	8.6067	7.69395	10.0295	9.96526	8.20503	9.3505	8.51995	9.21964	9.82831	8.90585	9.27004	8.95119	8.83063	7.56262	9.2083	9.65048	9.48545	9.07706	8.16575	9.84791	9.04526	8.6644	6.77897	9.41035	9.23648	9.82556	9.93548	9.54506	9.76628
MEST	9.9937	9.04525	9.34952	11.3205	10.1586	9.2527	8.05539	8.96073	10.8462	8.59934	10.7127	7.87898	9.46165	9.80573	7.89449	11.3306	9.58799	8.66064	10.2537	8.64087	7.0976	8.71413	8.25228	8.51895	7.70267	9.03236	8.21411	10.2478	7.14135	7.62268	9.40776	7.97727	8.01002	9.93722	9.48572	9.22091	9.94808	8.12282	9.01592	7.83032	8.05242	10.24	6.4823	9.89716	7.69772	9.91697	8.91993	8.40046	8.93378
GTF3A	9.15071	9.87831	9.92296	8.18041	9.25827	9.79909	9.43944	9.67493	9.74339	9.35701	9.68549	8.72838	9.5561	9.94115	9.26875	9.28548	9.27989	8.69602	9.08265	9.67109	8.16527	9.3841	8.82101	9.01151	8.8905	8.6285	9.28139	9.55558	8.37257	9.07309	8.59486	8.52465	8.72385	8.288	8.42865	8.86579	9.03228	10.005	8.11176	10.3048	9.34624	8.94693	6.01867	9.78271	9.02789	10.2753	9.57118	9.18927	9.21818
CAPN2	9.78391	10.6143	9.62863	8.93863	9.68767	9.05115	8.23272	7.95076	8.31641	8.96154	8.59235	8.45349	8.50603	8.42343	9.33437	8.72453	9.65286	9.46165	9.6201	9.89694	10.2346	9.43307	9.2902	9.45043	8.001	9.54985	8.84293	8.83695	9.74622	9.94765	9.37077	9.58316	10.2737	7.65787	9.24106	9.53812	9.50271	9.1877	9.61065	10.1402	9.24061	9.84552	7.40401	9.57467	7.87963	9.22958	9.18296	7.98116	9.11608
SPARC	9.58205	10.3243	8.49333	9.51845	10.747	9.83576	8.47458	9.39732	8.71053	9.53701	9.0653	8.36698	10.0063	10.3151	9.52439	9.93132	11.114	10.2813	7.88846	8.05173	8.80038	7.52958	8.96149	11.0217	8.14917	10.2192	9.91418	8.63127	11.2921	8.77563	10.8697	9.89848	8.4992	6.38569	9.6368	10.2023	9.05187	7.1726	8.5028	7.95705	11.155	8.34492	7.74636	9.45766	9.4225	9.28407	10.7905	8.77317	10.4958
YWHAE	9.54441	9.74228	9.33978	10.3768	9.34808	9.9534	9.35382	9.22112	9.59341	9.18933	8.09248	8.43619	8.99283	10.5633	9.60779	9.5621	8.99595	9.04251	9.2219	8.37721	7.9909	9.46822	9.23843	9.57288	8.96908	8.72874	9.46586	9.16687	8.57005	9.10761	9.33486	9.21554	9.39323	8.80005	9.12857	8.98599	9.34142	9.79739	9.32023	9.71124	9.23104	9.46554	6.6192	9.48063	9.29429	10.039	9.5971	10.4613	10.0349
CACNG4	9.31587	9.24988	8.91565	9.48624	9.48031	9.10073	9.5692	9.35929	9.21519	9.42392	9.48327	9.30499	9.18302	9.14252	9.09987	9.26704	8.97823	9.2847	9.94113	9.66383	9.57339	9.77149	9.28074	9.40265	9.48492	9.60504	9.21492	9.11396	9.24884	8.96623	9.38313	8.97791	9.42171	9.62703	9.35677	9.11679	9.16936	8.9263	9.67105	8.68513	9.12683	9.38456	9.98228	9.31213	9.3739	8.98206	8.97967	8.96782	9.04417
IMPDH2	9.3382	9.79661	8.0215	8.1074	10.0895	9.65883	8.9165	9.20469	10.1253	8.86192	9.31339	9.47637	8.13142	8.87677	8.87729	9.57898	8.96223	8.65831	7.9747	8.65945	9.16687	8.59002	8.90771	8.70261	7.70736	8.73882	9.09715	9.33361	8.88516	9.73402	8.65982	9.25325	9.69857	7.19545	9.46447	9.15536	9.61191	9.79215	7.93067	9.88751	9.6134	9.02359	7.84507	8.64368	9.55374	9.91052	9.52957	9.28466	9.2454
DYNLRB1	9.70717	9.35521	8.70557	10.3127	9.60709	9.09583	9.24812	9.11699	9.52424	9.49489	9.07477	8.46678	9.15086	10.0545	9.50209	9.0994	9.48798	9.40646	8.62583	8.83483	9.21586	8.74581	9.75337	10.5469	9.06374	8.73427	9.87729	9.97461	9.1094	9.13356	9.34859	9.37241	9.2086	8.7009	9.75387	9.34493	9.65048	8.82953	8.94954	8.54772	9.09833	8.82267	6.47486	8.84579	9.23866	9.38218	9.29468	9.4562	9.3638
IGLC1	5.76386	11.3122	13.2871	12.5156	8.98606	9.81943	12.012	11.8801	6.39401	10.8709	9.21049	6.69252	10.7538	10.7878	11.0502	7.21025	12.5011	11.1997	7.14839	9.20787	12.2924	10.6767	12.2692	12.4607	7.31704	13.6695	6.17932	6.90907	11.824	5.51224	13.0931	12.3813	7.71125	7.18932	12.8711	11.1683	8.91417	6.11195	5.37014	6.62334	10.2155	4.75885	5.99769	12.196	13.4113	9.08479	13.1934	11.7421	10.9273
LY6E	9.09869	9.31575	9.86901	8.3053	9.71498	9.03107	8.71889	10.0767	8.7064	9.94599	9.0336	8.22951	8.19534	9.77666	10.2316	8.189	9.51415	10.0857	8.95059	9.79446	9.28053	8.64158	10.6989	9.29198	8.14456	8.37309	9.297	9.08296	8.2371	9.24219	9.28145	8.21479	8.13831	8.98344	8.50576	11.1975	10.0063	8.26836	9.65425	9.10593	10.7081	9.49551	7.66274	10.1546	9.20593	8.15156	10.7953	10.2708	9.06476
PTGDS	7.73045	7.63312	7.44145	12.7136	10.2495	8.13773	8.80294	10.327	10.068	9.49817	8.72377	7.80272	9.04749	10.428	9.96634	10.5669	9.85688	9.36499	11.3741	8.14773	8.64759	7.46258	11.2507	9.96898	8.15585	10.3197	9.24846	7.94151	11.1516	7.39524	10.334	10.4134	8.00386	7.12875	11.1368	10.9048	8.52682	7.90552	7.96884	7.7572	9.51933	9.45658	8.05472	9.54478	8.77015	7.63932	8.76292	7.44879	10.1737
UBA1	9.85772	8.8978	8.50421	9.29441	10.5406	8.40323	9.83	10.0261	9.8992	9.59855	10.1907	8.42992	8.38239	9.52184	9.8011	8.91905	8.90813	9.55867	9.61134	9.62926	9.05964	8.79364	10.0425	9.43352	8.91158	9.12807	9.94729	9.40417	9.22553	9.86967	9.3586	9.27437	8.52378	8.33103	9.35497	9.55658	10.4062	8.59582	9.9042	8.03854	9.72221	10.5682	6.779	10.0058	9.84822	9.08122	9.22745	10.2877	10.1943
CDK2AP1	9.69568	9.72728	9.01978	9.51821	10.1742	9.49596	8.71344	9.87247	9.55297	9.87239	8.98035	7.68094	9.61042	9.36843	8.58662	8.25445	9.23204	9.72639	10.4269	8.8237	8.63622	8.69256	8.9273	10.1133	8.46619	8.781	8.89576	9.20056	9.57749	9.8459	9.1078	8.28036	8.87324	8.85862	9.4382	9.67428	9.29427	9.06998	9.5851	8.69689	10.3807	9.02109	5.95016	10.2573	9.77313	9.4009	9.79844	9.79664	9.76142
RNASET2	9.58957	9.30698	8.74302	9.09959	9.89517	9.07961	9.33506	8.59506	8.68533	8.96224	8.84991	8.46284	9.75127	8.88265	8.78726	8.42146	8.28332	9.30805	8.77888	8.87391	8.93774	8.89304	10.5915	9.30104	10.1946	8.90383	9.39793	11.3101	8.79457	9.87988	9.3204	9.58365	9.64574	8.32094	9.08399	9.31701	9.69921	10.4038	8.9313	9.81106	9.22407	10.0181	7.91413	8.12183	10.2026	8.71998	9.43587	10.2411	9.66034
NME1	8.85038	9.94028	10.0445	8.27309	9.15015	9.91201	9.28009	9.49494	9.8404	8.65293	10.1314	9.05757	9.02518	9.88753	9.20842	9.75424	9.69892	9.57959	8.8493	8.65508	8.92397	7.93465	8.67886	8.71216	8.07685	7.20903	8.89926	9.24835	7.77466	8.90419	8.82311	7.9465	8.45699	8.95416	8.51756	8.35022	9.30599	9.01382	8.74636	9.5733	9.02643	9.34849	6.38987	9.12906	9.2709	10.1487	9.82962	8.68418	9.6391
NDUFB4	9.89276	9.70161	10.0782	9.32117	9.83811	9.50932	8.44379	9.17533	9.38521	9.53534	9.33428	8.69191	8.9033	9.7231	8.43471	9.56901	9.54844	9.35536	8.3817	9.82857	10.7093	7.4742	10.1789	10.3401	8.17568	8.51589	8.55835	9.31593	8.96139	9.89017	9.37249	8.76231	8.93882	8.53152	9.50679	9.11974	9.33968	8.58491	9.00617	8.61847	9.24191	9.09557	5.88488	9.08831	8.8182	9.67498	9.26745	9.19538	9.69143
ECHS1	9.46588	8.96909	9.8971	8.67653	9.72929	9.39111	8.70711	8.82488	8.83202	9.01447	8.52472	8.51029	9.14691	9.69715	9.12683	9.2112	9.47635	9.26601	7.67093	9.12191	9.07925	8.83303	9.97833	9.08666	9.65203	9.52326	9.39819	10.0709	8.42879	10.0491	9.18968	9.07851	8.47477	8.66351	8.74999	8.75588	9.0763	9.0469	9.02566	9.29318	9.73627	9.28285	6.76577	8.68259	9.80268	9.50093	10.2418	8.93201	8.98653
R3HDM4	9.31847	9.56808	9.00513	9.22658	9.49089	8.91889	9.25523	9.20966	9.256	9.40157	8.81558	8.77682	9.10015	8.8264	9.22091	8.86384	9.22576	9.35249	9.4242	9.14355	9.08217	9.26271	9.18673	9.38914	9.50551	9.20803	9.17745	9.03078	9.51403	8.92927	9.20516	9.18261	9.567	9.1884	9.25092	9.31865	9.24534	9.09349	9.3255	8.86682	9.57786	9.46621	10.0851	9.37467	9.32887	8.90791	9.05237	9.55511	9.39279
N4BP1	9.26783	9.07425	8.75846	9.15587	9.15028	9.16124	8.94436	9.04792	9.0896	9.27152	9.17325	9.16541	8.85389	8.89623	9.05658	8.98354	9.18768	9.19111	9.11882	9.27483	9.20356	9.615	9.11566	9.18902	9.63928	9.53965	9.36264	9.10777	9.19294	9.23315	9.26125	9.20787	9.49034	9.7381	9.21634	9.19421	9.16349	9.05905	9.41335	8.71042	9.24484	9.03805	10.3494	9.2727	9.28451	8.9188	8.89085	9.00767	9.22803
CD99	9.80815	10.1706	8.9641	8.42935	10.2111	9.31281	8.92131	8.69822	8.61234	8.68995	9.43028	8.50856	9.07842	8.96024	9.01525	8.81907	10.373	9.71764	8.63841	9.41013	9.95632	9.47863	10.2782	9.80073	9.40436	9.09185	9.59639	8.58638	10.2562	9.1481	10.0759	9.84801	9.30961	8.70718	9.74874	9.92334	9.88203	8.54313	8.7309	8.54381	9.49221	9.3479	8.08931	9.44613	9.41843	9.32101	9.66063	8.31999	10.184
EIF4A3	8.33097	9.13305	9.57791	8.30763	9.46682	9.56621	8.08563	9.46347	8.88033	8.8005	9.57353	9.28628	8.48029	9.72016	8.82843	9.11852	9.33313	8.97373	7.86243	8.69132	8.75079	7.48783	8.41872	8.93688	7.88088	9.30638	8.78555	9.21472	9.51025	9.33978	9.21201	8.73263	7.91897	9.23252	8.84997	8.80919	9.58016	8.76058	9.71601	9.38429	9.16121	9.21086	7.83967	8.50758	9.49197	10.0671	9.03886	8.95523	9.07295
RHOD	9.19711	9.28111	8.9513	9.38302	9.44687	9.19007	9.13553	8.95756	9.05607	9.45631	9.14049	9.01214	8.88037	9.15234	8.99566	9.29101	9.27812	8.93086	8.92868	9.11219	9.2563	9.2573	9.0983	9.28225	9.57867	9.2777	9.44969	9.65932	9.15826	9.14181	9.13891	9.0822	9.21741	9.45605	9.1545	8.99374	9.19421	9.63812	9.36444	9.21029	9.03172	9.22186	9.06736	9.00373	9.2681	9.36655	8.96457	8.87447	9.13585
CAP1	9.47097	9.73213	9.53997	9.52988	9.22998	9.55858	8.66564	9.17904	9.832	9.14852	8.53395	8.2634	8.95132	9.88754	9.34661	9.19033	9.81031	9.10966	8.86177	8.01796	8.79427	7.87176	9.62335	9.78233	8.52467	9.13552	8.80828	9.44066	9.64098	9.59549	9.78887	9.27821	8.46667	7.42522	9.35201	9.58637	9.03401	8.45776	9.56897	9.09109	9.4629	8.79245	7.1386	9.45032	9.73513	9.14936	9.62312	9.71801	10.2133
SSR1	8.82936	9.11824	9.65835	8.89151	8.96026	9.44751	8.88898	9.68528	8.8059	9.22884	8.46167	8.35566	11.0013	8.81999	9.33804	7.68753	8.87625	9.45044	8.73835	8.61806	9.097	8.54495	8.15925	9.38018	8.96629	8.84246	9.1705	9.69652	8.62538	9.32961	8.92064	9.06844	8.69547	8.24008	9.16106	8.82339	9.27167	9.91415	8.90112	9.73185	9.57825	10.1367	5.55474	9.00834	9.11009	9.41335	9.74614	9.58388	9.52236
MAPRE1	9.23965	9.3737	8.94665	9.66848	9.91988	9.30557	8.09538	10.3473	9.95608	9.76986	9.64978	8.11181	8.76063	9.8017	8.8938	9.1587	9.79712	8.72303	8.00514	8.92154	9.38078	7.54933	9.16041	9.75	8.28612	9.05723	9.13785	9.28216	9.56762	9.04391	9.54885	8.99159	8.44576	8.66677	9.58873	9.48352	9.63606	8.3556	9.17894	8.4315	9.22763	9.11465	8.46496	9.0046	9.66656	9.04217	8.97942	9.51808	9.84252
TAGLN	9.25427	10.3843	7.56589	9.16543	10.3196	10.1039	8.91273	10.2519	7.40213	9.89916	7.37661	9.37607	9.38799	9.40657	11.297	9.75974	11.7382	10.4191	8.0463	8.40967	9.39257	8.14592	10.1391	10.2821	7.93254	8.76221	10.9454	8.06496	12.7273	6.73547	11.0631	10.8847	9.17988	6.54891	12.0289	12.2367	10.4998	7.74106	8.72113	7.93499	10.1468	7.07591	7.05547	11.1825	9.08707	8.34078	10.3608	10.061	10.7197
CXXC1	9.4281	8.89559	8.70467	9.47023	9.13342	8.65977	9.55013	9.14137	9.65026	9.15577	9.40698	9.31022	9.06366	8.73409	9.24093	9.07469	8.83815	9.46368	9.36474	9.18887	9.68303	9.40487	9.28224	9.12827	8.76413	9.1972	9.51174	9.73059	9.22387	9.11911	9.47226	9.72081	9.54248	9.20755	9.3421	9.01786	9.25028	8.95981	9.29777	8.69214	9.17753	8.92577	8.80831	9.55934	9.34865	8.74284	8.86161	8.95398	9.18618
VDAC2	6.40488	9.28053	9.69144	8.51465	9.81349	9.894	8.362	9.37629	9.88782	8.79839	9.31849	8.89966	9.57068	10.0156	8.47087	9.72592	8.85642	9.20986	8.27586	9.75698	10.0494	8.32586	9.91848	9.20121	8.71634	8.71022	9.22427	9.55384	9.02794	9.11063	9.22804	9.006	8.98082	9.07946	9.64772	8.80087	9.18568	8.47894	9.01103	8.69588	9.32588	9.37667	7.13943	9.19768	9.77575	9.5196	9.65085	9.49607	9.07153
CNBP	9.63198	9.8326	9.90524	9.15669	9.74742	10.0001	7.94352	10.0433	9.86006	9.41425	9.69079	7.55153	8.95835	10.0296	8.70869	9.65115	9.42386	9.04385	8.41319	8.7215	9.16979	7.00924	8.9385	9.4167	6.92045	8.73415	7.37837	8.43483	9.32973	9.62046	9.09562	8.26825	9.16566	7.68407	9.33101	9.08592	9.54541	8.36443	9.18697	9.34962	8.93297	9.3227	6.39985	9.0926	8.68926	9.65936	9.4634	9.54207	9.18352
PEA15	9.76521	9.81163	8.97787	9.43502	9.24862	9.01853	9.14897	8.69444	8.94629	8.30921	9.43431	7.89448	8.60678	9.68859	9.36252	8.77896	8.76082	9.37741	9.50051	8.99371	9.24383	9.57105	9.50299	9.10851	8.88371	8.98505	9.52539	8.84271	9.50642	9.03596	9.20898	8.72806	8.69006	8.77808	10.005	9.20627	9.40234	8.88744	8.21345	8.83112	9.16236	8.33906	7.15131	9.51887	9.17487	8.18086	9.84118	9.49944	9.36898
NDUFB8	9.14099	9.35407	9.16057	8.83999	9.13992	9.09114	9.67359	8.20072	9.50659	8.63481	8.29996	8.21423	9.66893	9.70512	8.6415	9.54552	9.01779	9.61761	9.25456	9.21307	9.20184	8.23882	8.99761	8.71459	8.59213	8.28476	9.57529	9.1877	8.64955	9.18907	8.74881	9.21083	9.32952	9.34066	9.71794	8.67567	9.0603	9.70328	9.04324	9.32374	9.26234	9.52822	7.28003	8.85814	9.20145	9.28775	9.26134	9.52822	8.98207
CSNK2B	9.53491	9.00063	9.5676	9.23243	9.12673	9.80974	7.94446	9.55807	9.87554	9.31333	9.86986	8.18667	9.43115	9.47503	9.46734	8.4782	8.93041	9.34022	8.78977	9.08495	9.66978	8.84092	9.5192	9.67246	7.85806	9.0473	8.93699	9.77016	8.69361	9.40146	9.4195	8.84212	8.90581	7.42735	9.13879	9.2537	9.32821	8.31644	8.10044	8.36382	9.31443	9.80114	7.26801	8.92824	9.53024	8.74582	9.1506	10.1173	9.76035
STARD7	9.35332	9.08746	9.05709	8.80085	8.93508	9.1443	8.01473	9.10613	9.71493	8.78223	8.79028	7.94916	8.40406	9.60678	8.8297	8.44399	8.30599	8.8307	8.21519	9.19788	9.10542	7.77265	9.36316	8.73958	8.67455	8.87418	9.15589	9.30376	8.21496	9.53923	8.97528	8.70725	8.22632	9.16854	9.17766	9.04341	9.51946	9.53193	9.17759	9.82565	9.33169	9.66048	6.69949	9.48745	9.23312	9.46492	9.83886	9.3647	9.27156
ANAPC5	9.35327	9.23787	9.42463	8.86627	9.18886	9.18652	8.40638	8.43386	9.50334	8.6558	8.34161	8.4076	8.4558	9.21598	8.32892	8.41698	9.21666	8.987	9.43484	8.47094	8.31478	8.49036	8.92808	9.12343	8.14326	8.48873	9.0245	8.91836	9.03093	9.64044	9.34598	9.36952	9.1207	8.77808	9.14146	8.99848	8.91557	8.92378	9.5536	8.95584	9.0355	9.96708	8.3755	9.25137	9.30213	10.5032	9.41269	8.75117	9.27497
HBB	7.72664	12.2744	8.35072	7.30934	9.70537	10.4372	7.16013	10.4868	6.13859	10.0008	9.65732	11.0043	9.72464	9.29827	10.3364	11.8722	11.7887	7.55664	7.45677	10.4784	10.4646	6.8576	10.5666	10.5094	8.75716	11.1846	10.0675	7.29498	12.6203	8.31617	8.97774	8.87876	7.08849	7.85534	10.6009	10.5201	7.95795	7.13934	7.38092	8.00472	7.45713	6.88616	8.24969	7.87759	7.08517	7.38476	8.33877	7.19686	8.28716
PSMA7	8.821	9.2446	9.53439	9.03336	9.1402	8.97127	8.12649	8.89689	9.43322	9.19086	9.12551	8.5969	9.00554	10.0683	9.40563	9.50308	9.06402	8.54806	8.33085	9.09672	8.31826	7.3428	10.1945	10.0729	9.24133	9.40692	9.91775	9.64207	8.13915	8.73581	8.80563	8.76519	7.67833	8.35819	8.63094	8.79646	8.63333	8.6183	8.29199	8.78013	8.24284	9.39453	6.23956	9.24031	8.89837	9.04738	10.1109	9.75163	9.44002
APEX1	9.26615	9.42297	9.09054	9.07267	9.86998	9.43375	7.45355	9.20875	9.2808	8.75075	8.88815	8.18237	8.32508	9.29638	8.3598	9.97184	9.0785	8.69423	8.95592	8.65798	8.70775	7.74306	8.85015	8.94595	7.65316	8.71661	8.14356	8.52002	8.51645	9.48524	8.88463	8.45967	9.01873	8.1895	9.31673	8.98243	9.85897	9.21892	9.09485	8.59786	9.65198	10.0983	7.07523	8.99276	9.37261	8.76882	9.26676	9.61498	8.9958
PDIA6	8.53858	9.12808	9.77095	8.96716	9.39154	9.62098	7.65527	8.77934	9.18727	9.2966	8.65637	7.47754	8.53145	9.76476	9.66674	9.04881	8.86858	8.82379	7.18047	10.0399	8.94184	6.64882	10.0994	9.04875	7.32259	8.7974	8.79993	10.3009	8.82213	9.42147	10.0829	9.24026	7.52477	8.29165	9.67333	9.07492	9.52567	8.10292	9.89367	8.75496	9.15334	9.89466	6.70787	9.10247	9.61759	9.51608	9.99402	9.81228	10.2632
HAUS2	8.48785	7.83754	8.13248	8.25974	8.3174	7.87706	10.1557	8.2569	8.75808	8.75417	8.89739	10.296	8.83105	7.57682	9.19368	8.04993	7.56316	9.08249	9.84627	8.80805	9.25379	9.32526	9.02189	8.17103	10.4967	7.91819	10.0631	9.82578	8.35436	9.78465	8.76469	9.87687	9.07592	10.7599	9.15838	8.26588	8.01636	9.30614	10.5895	8.47821	9.52343	9.56742	10.5858	10.1737	10.0455	8.69163	8.94419	9.46198	8.88883
XRCC6	8.88745	9.46806	9.05878	8.08231	9.33288	9.20247	8.03139	10.2023	9.19854	8.9998	8.94391	8.59441	9.30006	10.0873	8.64952	9.15413	8.95065	8.54103	7.64276	8.69978	9.03948	7.90859	9.21038	9.49804	8.09421	8.40568	9.1827	8.82789	8.95841	9.19828	8.82301	8.84486	9.11177	7.58342	8.83865	9.1599	9.45915	9.31546	8.69777	9.26848	9.09661	8.93407	7.82299	8.95821	9.0685	8.56479	9.31982	9.94658	9.50498
OLA1	9.97453	9.29738	9.72592	9.64468	8.53677	10.1053	9.39849	8.87567	9.39887	9.05996	9.38959	8.86959	9.52156	8.72062	8.71669	10.0836	8.77896	8.90235	8.95077	9.46723	9.1954	9.33716	8.94131	8.71626	8.97478	7.49668	9.31735	9.19729	8.28675	9.01967	8.65792	8.81392	9.0929	8.6408	9.20157	8.7225	9.41439	9.63233	9.12331	9.31423	9.63681	9.93445	6.22372	9.7926	9.14546	9.4722	9.31997	9.34632	9.70807
AHNAK	9.60089	9.12886	8.11681	8.56947	9.32236	8.47136	8.40125	8.79829	8.87008	8.822	9.05989	9.01893	7.84758	8.46455	9.19199	7.94425	8.48701	9.09543	9.49093	8.30677	8.73649	8.06424	8.95304	9.70048	8.00666	9.4863	9.25328	8.04152	10.1972	9.14433	9.32164	9.87279	9.43801	8.53546	10.1635	9.76427	8.88795	8.67966	10.2463	9.48151	9.59099	8.94876	7.98951	9.25343	8.88265	9.42233	9.31943	10.9619	9.43822
SHMT2	9.06876	8.67388	9.13348	8.93019	8.45124	8.61584	9.32211	8.85947	9.17601	8.27216	9.41242	8.64948	9.17267	9.52054	8.89078	8.99805	8.40127	8.81335	8.56336	9.15038	8.30518	9.37033	9.09251	8.45542	8.37322	8.56737	9.26449	10.5962	8.04151	9.2307	8.63851	8.31107	8.94101	9.43808	8.15501	8.82778	8.25369	9.89482	8.52149	9.2976	8.99121	8.64477	7.85384	8.95837	8.91804	9.02929	9.36901	9.72505	8.76708
HMGN1	9.58544	9.62255	9.96787	9.31169	9.67851	9.60065	6.94424	8.51378	9.87006	10.051	9.48899	8.5644	8.69743	9.5293	8.59575	9.28546	9.58509	9.24758	7.72246	8.8068	8.42327	6.30667	10.2332	9.63058	8.24415	9.46362	7.88502	8.93806	8.85778	9.80171	9.87558	9.36828	8.8235	7.28579	8.95073	8.80203	8.92288	8.37659	9.04264	8.55009	8.98539	9.98792	7.09679	9.92873	9.65999	8.841	10.6839	10.0624	10.2041
TACSTD2	8.72715	10.301	9.21942	8.44724	10.3265	8.11959	10.6544	8.68476	9.75772	10.5905	8.40028	7.78192	9.38698	9.81923	11.7886	9.97482	8.97358	10.6791	8.67069	10.1156	10.0294	9.52168	9.72035	9.9039	9.06878	7.28188	9.3714	9.9306	8.31546	8.70644	10.2751	9.7912	9.14238	10.4008	11.3106	10.0674	8.83461	9.9882	10.8273	10.5815	9.13544	10.7193	5.6012	11.2039	10.7498	10.7854	9.52343	10.5467	9.95476
DYNLT1	8.91517	9.90242	10.0875	8.69763	9.23207	9.53823	7.87462	9.17104	9.36459	9.08696	8.56427	8.57576	9.29992	10.4063	8.92388	9.74044	9.43666	8.64349	8.08817	8.56219	8.8268	7.5395	9.1387	9.43575	9.79864	7.90982	8.66132	8.74481	9.47605	9.43792	8.9555	8.84296	8.58533	7.28578	9.0048	9.0137	9.20953	9.78158	7.50088	10.4706	9.00697	8.35767	6.8077	8.75554	9.58902	9.24398	9.54545	8.55701	9.0063
CSRP1	9.61546	8.93434	8.68791	9.12899	8.62205	8.50227	8.66904	9.22659	7.72339	8.98157	8.14852	8.59668	9.28086	9.1768	9.13113	8.67312	9.81138	8.85861	7.98311	8.96739	8.75553	8.90011	9.34687	8.97667	7.92309	9.32398	9.56222	8.15185	11.5526	9.73892	9.07684	9.5324	9.48625	7.75045	11.0094	11.0169	9.53363	8.35583	9.19924	8.86657	8.81019	8.30002	7.53399	8.97774	9.10006	8.12243	9.01816	9.14118	9.32934
NDUFV1	9.27048	8.75409	8.61316	8.34583	9.33256	9.21071	8.16734	9.28303	9.72109	9.518	9.35953	8.36042	9.18947	9.49052	9.24313	8.22917	8.33453	8.80489	8.74226	9.19546	10.0287	8.4452	9.85544	9.57915	8.98827	8.43164	9.57997	9.17302	8.54329	9.61868	8.78323	9.17339	8.42069	7.80116	9.02046	8.55565	8.76961	8.38781	9.38706	8.58998	8.93517	10.167	5.88115	9.19136	9.96018	8.91043	9.57315	10.4317	9.1457
ATF4	9.35768	9.46398	8.7424	8.70013	9.01388	9.23079	9.31825	9.58249	9.14338	8.90573	8.53679	8.96538	8.78331	9.30791	9.42759	9.17933	9.05134	9.43954	8.85469	8.96561	8.86043	9.1893	8.90589	9.11196	8.83695	9.23653	8.99173	9.1595	9.36675	8.54354	8.74853	8.89369	9.75584	7.82722	9.41253	9.21271	8.74153	8.96174	8.80104	8.89302	9.79174	9.06595	7.12507	8.98013	9.06874	8.77378	9.55191	10.0416	8.80872
FOLR1	10.4381	9.89954	9.88732	8.38822	8.15951	9.901	6.87712	11.1286	9.02801	10.518	9.53532	8.68722	9.02478	9.38584	9.08085	8.21293	8.0511	9.30187	10.057	10.4972	7.94664	8.29393	11.0399	10.0196	9.09862	8.33398	9.68354	8.73188	7.73566	10.2383	9.40312	8.99867	8.12119	9.55465	11.6102	7.63051	9.16441	9.29428	9.79953	9.28233	8.3551	9.05952	7.6485	9.6053	10.3236	10.4312	9.07605	10.2808	9.0614
ANXA1	9.7145	10.4567	10.1349	9.55874	10.9054	9.77503	8.41966	9.69767	7.8871	8.71591	8.59694	8.59087	9.41548	10.4092	9.87043	10.9053	10.8107	8.77634	7.23054	9.54102	9.38068	8.32898	9.64445	10.4014	8.21171	10.1003	7.4979	8.04409	9.80945	9.16917	9.27888	8.66524	9.47581	6.6535	8.65784	9.12092	9.76266	9.16477	8.57878	10.293	9.12295	8.35055	6.17032	9.04914	8.70341	10.1201	9.43396	10.4106	8.87529
FBL	9.50208	8.80475	8.3479	7.80063	9.51791	9.58089	8.04609	8.96362	10.3475	10.0256	9.68703	8.59245	8.91764	9.31843	8.70843	9.17242	8.12852	9.11647	7.03943	8.86774	8.75999	8.13742	8.89958	8.19425	8.06059	8.22708	9.41831	10.4776	8.21572	9.16618	10.004	9.35566	9.06097	7.16158	10.3022	8.5664	9.5362	9.04048	8.61507	8.15428	10.1529	10.096	6.56792	8.52751	8.93015	8.77279	9.90465	8.64626	8.8488
GGA1	9.09096	8.77974	8.32928	8.3484	8.99917	8.69888	8.72883	8.95287	9.50559	8.81833	8.20813	8.51089	8.54106	9.06448	9.65676	8.69917	8.71935	8.98419	9.00824	8.53074	8.73764	8.43741	9.09913	8.82257	9.48505	9.60316	9.42269	9.22598	8.96983	8.96951	9.00786	9.81163	9.42779	8.99104	8.76632	9.06395	9.09695	8.8435	9.25198	8.52703	9.03761	9.28769	9.54941	9.4537	9.23013	8.29154	8.85544	9.39861	9.27834
TAF10	9.27283	9.31006	8.9684	10.4982	9.68843	9.10028	9.32735	8.5545	10.8339	8.8784	8.61311	8.33832	8.5463	8.79449	8.40915	9.783	8.87868	9.52272	9.30282	9.73166	8.65	9.23153	9.98559	9.39002	8.17785	8.42579	9.21594	9.40376	8.4748	9.09424	9.19492	8.80867	9.38422	8.59007	9.17511	9.04254	8.64995	9.27434	8.31107	8.79197	9.39464	9.43774	6.83147	8.85754	9.46491	8.62026	9.32226	8.74439	9.8042
COL6A1	10.0027	9.80172	7.5833	10.074	10.3624	8.68003	8.98136	8.35664	7.66664	9.15799	7.69881	9.03503	8.17381	9.74396	9.59648	8.75758	10.2414	10.3861	8.78032	8.55864	8.12679	10.0468	8.97357	10.3014	8.23466	9.9262	10.243	9.3485	10.7817	7.47057	10.5205	10.7716	9.98817	7.54879	10.3179	10.4538	9.60715	7.63185	9.25719	7.36634	10.5333	9.36136	8.3033	9.6283	9.16362	8.16716	9.34267	8.63277	10.0343
TRA2B	9.44339	9.06352	9.53353	8.78087	9.20365	9.424	9.01567	9.20115	9.45426	8.53771	9.28958	8.18182	9.49458	9.34972	8.8925	8.92369	8.68414	9.01295	8.58565	8.97098	9.23397	9.0467	9.15767	9.07609	7.8651	8.19839	8.94917	9.11016	8.70771	9.17396	8.79765	8.9433	9.2187	8.33249	8.84501	8.7348	9.18102	8.97423	9.11733	9.0196	9.29914	9.21935	5.51565	9.30943	8.80303	9.66166	9.22289	9.03076	9.18203
TMED2	9.22417	10.3891	9.69016	8.51256	9.52391	9.89923	7.34708	8.96197	9.03022	9.69413	8.51183	8.59712	9.33573	10.1704	9.45376	9.2004	9.26729	9.40482	8.53933	8.28432	8.06594	6.95287	8.97775	9.3927	8.56798	8.17761	8.6458	9.07071	8.78959	9.69558	9.03894	8.78705	8.40023	7.94548	8.91787	9.19035	9.24665	9.17947	9.45979	9.93539	9.20593	9.68357	6.03176	9.6073	9.77782	9.95814	10.5047	9.54676	9.35179
GLO1	9.21667	9.0249	9.8876	8.98995	8.83049	8.78529	7.8188	8.80978	9.3032	9.27494	8.83971	7.90626	9.55673	9.62983	9.69042	9.02661	8.93692	8.45372	8.30012	9.07284	8.64859	7.65434	9.3428	9.66442	8.19581	7.9638	8.98241	9.10565	8.34811	8.75731	9.51517	8.57068	8.71099	8.70646	9.03189	8.54588	9.45706	8.90236	7.93523	9.29549	8.48714	9.7379	6.76645	8.50474	8.46111	10.0006	9.41003	9.60898	9.05174
TFG	9.34525	9.02958	9.09698	9.29545	9.40585	9.23828	8.2974	9.4893	9.40342	9.19206	9.27831	8.25181	8.50418	9.41149	9.22952	9.18114	9.12078	8.65801	8.55672	9.29127	9.46502	8.61882	9.00039	9.52103	8.26637	8.93142	8.40822	8.99127	9.07903	8.82202	9.18506	8.69629	8.52221	8.15557	9.23818	9.12957	9.09312	8.41817	9.62126	8.99655	8.93318	9.28577	8.06815	8.83252	8.85733	9.44547	8.98825	9.16468	9.577
DHCR24	10.2862	9.05263	8.74422	10.3304	10.2015	9.96613	9.15139	10.5247	9.78507	10.0557	9.44112	7.98725	9.68568	9.55278	9.84043	8.44385	8.57997	10.9699	9.53833	9.52859	8.86723	8.09733	9.95661	9.34259	8.49421	8.86328	9.11542	8.65237	7.61038	10.0534	8.43152	7.75789	7.71231	7.57241	8.72729	8.57658	9.35634	8.65268	9.65768	9.22873	9.26617	8.72468	6.86696	10.2333	10.6532	8.84008	10.0755	9.68385	9.15447
ARPC4	9.09168	9.08434	8.81369	9.06818	9.00602	9.14349	8.98844	8.44835	9.07156	8.32045	8.38647	8.50587	8.76336	9.42664	9.1141	8.80548	9.20329	9.06512	8.24687	7.98581	8.03958	8.84796	9.47673	9.43172	9.41004	8.52966	9.43335	9.1147	8.6058	9.31884	9.02233	8.71566	8.72156	8.56325	9.03286	8.95416	9.60213	8.85663	8.77085	9.35335	9.73474	8.58149	8.37897	9.29377	9.16437	9.21978	9.3818	9.01587	9.37054
FNTA	9.35724	9.98047	9.53113	9.3835	7.92212	9.66969	9.57431	8.30434	8.10889	8.45988	8.82837	8.24936	9.53047	10.1904	9.57368	9.73991	8.83924	9.21787	8.79071	8.64956	9.21895	8.64494	9.30526	9.00112	8.36532	8.33621	8.87387	8.00616	8.12371	8.3582	8.6041	8.67032	9.0152	8.75365	8.61499	8.68525	8.70007	9.80795	8.51459	10.0009	8.83563	9.38647	5.93511	8.63952	8.65153	9.73816	9.87936	8.6714	8.97971
BCAP31	8.98599	8.81882	9.66359	8.0701	9.08588	10.0259	8.52105	9.24115	8.60221	9.1197	9.96137	8.32268	9.11091	9.62124	9.09183	9.35792	9.15673	8.91429	8.37562	8.3689	8.63738	7.9309	9.76846	9.29745	8.0045	8.55777	9.54257	9.13841	8.06696	9.51453	8.6242	8.7283	8.35963	7.70663	8.52265	8.51146	9.6155	8.01281	8.64733	8.16996	9.97038	9.98797	6.50005	9.99601	9.54147	9.08217	10.2771	11.0507	9.36065
RTN4	8.84765	9.43026	9.80095	8.90191	9.12439	8.48486	8.68811	8.72432	8.5461	9.01341	8.55345	7.92427	9.61437	9.56248	9.45776	9.35859	9.61285	9.02592	9.32986	8.43476	8.11976	8.20043	8.80916	9.51728	7.53409	9.31065	8.27713	9.46766	9.58641	8.5596	9.4837	9.09687	9.33946	8.49692	9.33048	9.84988	8.7944	9.33095	9.86398	9.95572	8.80561	8.8631	5.83294	9.4795	8.19389	9.95994	9.04694	8.48657	9.17184
ACTA2	9.91814	10.2221	7.83858	9.98726	10.6012	9.66675	9.04164	9.43919	6.99656	10.3729	8.27068	8.71179	9.69964	8.63122	9.50764	9.46314	11.5252	11.0526	8.30538	8.14962	10.1978	8.74636	8.90985	10.5536	7.89203	9.61861	10.5119	8.50226	12.6743	7.63261	10.882	11.138	9.04286	6.46861	12.1108	12.0689	9.95396	7.24248	8.96248	7.22744	10.5661	6.816	7.14344	9.86117	9.15977	8.26569	10.2435	8.80247	11.0602
E2F4	8.90757	8.83978	8.79866	9.12833	9.12364	8.8952	8.67607	9.0603	9.04818	9.42281	9.35954	8.96988	9.16127	8.7736	8.92619	8.98199	8.92779	8.93839	8.96156	9.34632	9.13722	9.47884	8.96456	9.06191	9.28691	9.60097	9.18036	9.10886	8.99217	9.11989	9.03141	8.96746	9.08097	9.39003	9.18014	9.02978	9.02525	9.0182	9.25906	8.62416	9.02336	8.90742	10.0864	9.01897	9.07292	8.82507	8.74885	8.85161	9.08233
ZNF721	8.27784	7.074	7.77689	7.6454	8.18224	7.36501	10.1708	7.73315	9.0327	8.42028	8.04674	9.61892	8.1547	7.45047	9.56262	8.10693	7.11635	9.35985	10.1369	7.99167	8.72841	9.16482	9.21609	8.07128	10.6641	7.71086	10.4609	9.92879	7.91796	9.76161	8.76865	10.3262	9.03353	10.927	8.68382	8.11098	7.4524	9.35857	10.8862	8.14541	9.30815	9.71882	10.1077	10.1364	9.94284	8.6078	8.72956	9.26164	8.65276
SND1	9.17027	8.77636	8.96054	9.26751	8.86508	9.19472	8.42278	8.35786	9.21866	8.20232	8.57597	8.35872	8.80021	8.54247	8.59363	8.84453	8.56511	8.91333	8.59838	8.88959	8.38331	9.29193	8.99116	8.88991	9.22866	8.55247	9.48363	9.86808	8.59043	9.14659	8.78607	8.99653	8.90808	8.05459	9.05807	8.76911	9.68467	9.13748	8.78204	8.63819	9.34797	9.80759	8.46208	9.1256	9.27619	8.77602	9.58414	9.33291	9.49759
TSPAN3	8.90052	9.27861	9.87224	9.66774	9.15019	9.01623	8.4858	9.16004	7.8734	8.49724	9.47951	7.80002	8.8536	9.15976	8.21493	8.80424	8.74444	9.81359	8.66008	8.83107	8.19759	8.65041	8.38303	9.15792	7.93603	9.04428	8.5553	8.38563	9.16701	9.73188	8.68064	8.23868	9.23028	7.35567	8.44755	8.8599	9.0351	9.10836	9.66549	9.57431	9.76051	8.72805	6.75736	9.90156	9.93368	9.0054	9.23606	9.38605	8.48837
ARMCX6	9.4176	9.05543	9.26915	9.38409	8.5928	8.9314	9.70398	7.70629	8.90326	8.72724	8.5787	8.11106	8.61887	8.39266	9.27043	9.45545	8.81424	9.31871	8.47523	8.54112	8.83076	8.99828	9.05921	8.56977	8.72714	7.9638	9.13192	9.34139	8.26268	9.43203	8.83185	9.13577	8.88844	8.16852	8.81543	8.60646	8.76573	9.44491	9.10693	9.04182	9.34314	8.41496	7.51886	8.89009	8.91299	9.2166	8.93271	8.88076	9.074
HNRNPC	8.94897	9.09174	9.4943	8.99855	8.68888	9.35777	8.70868	8.93746	9.31708	8.51307	9.13466	8.49181	8.74864	9.61932	8.7278	9.64515	8.68159	8.95953	9.13302	8.38658	8.23571	8.63961	8.63332	8.82403	8.23053	8.48034	8.19802	8.49608	8.37836	9.1066	8.57387	8.05199	9.0636	8.77649	8.82388	8.40334	9.08142	9.08745	9.07637	9.43041	9.00331	9.24834	6.91137	8.72291	9.16493	9.5229	9.16242	9.2795	8.99992
DUT	9.13187	9.39871	9.66599	8.28308	8.48065	9.63277	8.8928	8.24555	9.49118	8.72227	8.75163	8.15142	10.1345	8.97048	8.145	9.40301	8.88449	9.35926	7.87842	8.24223	9.52685	7.9135	8.52559	8.68495	8.39187	7.92243	8.5876	8.44902	8.28892	10.4732	8.78564	9.17262	9.06649	8.25759	9.13104	8.52423	9.31676	9.35194	9.12042	9.42533	9.62312	9.20195	5.80946	8.96251	9.32631	9.43225	10.0005	9.87878	8.65637
POLR2L	10.4979	9.72942	9.93844	8.73728	9.37345	9.78172	8.32872	8.05847	9.83192	8.70258	8.39229	9.16958	8.92335	9.19229	8.14178	10.8935	9.20081	9.25163	8.32807	9.20846	8.31616	7.59435	9.24201	9.4176	8.25972	8.71569	9.83192	9.53835	8.57382	9.47299	8.87984	8.86387	8.50227	8.72611	9.13524	8.91182	8.44001	9.01847	8.39114	9.93765	9.16056	9.29515	5.4521	8.44277	9.08984	9.19237	9.83308	8.24899	9.42139
HLA-DPA1	8.0896	9.80877	11.1942	9.42019	10.0338	10.4825	7.35083	8.69626	7.27571	9.32001	10.0296	6.7276	10.9868	9.34496	10.9532	7.30357	10.3364	9.88758	9.77684	9.10438	8.83601	8.829	7.61107	10.4664	7.05276	9.4859	8.85128	9.08249	9.02869	9.93758	10.2816	9.92958	9.34558	6.43908	9.38526	9.6885	8.57603	11.1246	7.74717	10.6666	10.348	7.78842	6.47069	10.443	10.3236	7.86013	10.1727	10.504	8.58665
CAPZB	8.85048	9.18612	9.19559	9.76724	9.62114	8.96729	9.5821	9.42384	8.65563	9.32353	8.11167	7.24315	8.97382	9.44592	9.73758	8.59385	9.49846	10.0332	8.86209	8.09674	9.54289	9.32005	9.3126	9.76829	7.82432	8.37619	9.6196	9.00831	9.49051	9.19927	9.25111	9.3239	9.09551	8.04622	9.13127	9.49003	9.11676	8.31834	8.70094	8.85165	9.41381	8.94317	7.37396	9.49364	9.04737	9.11753	9.39668	9.75444	9.67019
GHITM	8.12949	9.407	10.3849	8.26855	9.49972	9.97168	7.71415	10.5979	12.2799	9.94383	9.30418	7.71625	10.4746	10.0608	7.23957	9.56668	9.89883	8.50125	7.55815	8.79407	9.89994	6.73662	9.51167	9.08784	8.0951	9.06077	8.19473	8.0886	9.06585	9.52175	8.42058	8.02468	8.06976	8.13967	8.77177	8.95267	9.19394	8.45224	9.00147	9.55931	9.00704	8.99604	7.71075	8.61913	9.3677	10.0041	9.53707	9.71445	9.35413
SERBP1	9.41776	8.82918	9.47986	9.16522	9.10454	9.31527	8.24959	8.4093	10.5007	9.19716	9.56714	8.25166	8.76622	9.47597	9.11296	9.32936	8.60383	9.18492	7.78023	8.94699	8.14985	7.73229	8.76895	9.19045	8.39385	8.52111	8.09825	8.68799	8.72021	9.18378	8.96536	8.41402	8.68014	8.38674	9.03409	9.06055	9.17622	9.20587	8.86344	9.67391	9.54457	9.81851	6.5426	8.92635	9.35832	9.48349	9.00649	9.36903	8.99305
EIF4B	9.34378	9.34427	7.43369	8.97642	8.30733	8.48082	8.43934	8.94392	10.295	9.36029	9.45933	9.26868	8.86339	8.38034	8.83497	8.58886	8.6573	9.3897	8.08434	9.38052	8.32734	9.2879	8.05607	8.18521	7.91325	8.98252	9.2353	10.2416	9.01523	8.97806	8.63207	8.74196	9.67066	7.69735	9.44875	9.14955	9.27554	8.9994	9.00443	8.24108	10.6231	9.22865	8.4409	8.60602	8.92981	9.12804	8.79972	9.05189	9.46059
SET	8.88608	9.11193	9.2102	9.40112	8.87934	8.84373	8.43162	8.79532	9.3822	9.19878	9.21351	8.28679	8.37449	9.21496	9.018	8.83768	8.5592	9.38645	9.10088	8.28082	8.23205	9.08453	9.47485	9.22721	8.58633	8.99954	9.13626	8.741	8.90315	9.08322	9.46542	8.71223	9.65045	8.72919	9.07683	9.07934	8.79294	8.65487	9.40936	8.34745	9.2684	10.0301	8.07761	9.43367	9.60626	9.18825	9.16665	9.84663	9.23934
AURKAIP1	8.60636	8.53592	9.23562	9.84577	9.19276	9.02845	9.36371	9.14523	9.62797	9.0821	9.0599	8.02377	8.99361	8.90019	9.2569	8.98179	8.7905	9.10718	8.93713	9.09212	9.47725	8.52789	9.85078	9.46124	8.64696	8.71585	9.51804	9.53969	8.33816	9.49647	8.75663	8.72638	8.27248	8.36451	8.75682	8.76871	9.35765	8.41123	9.20936	8.83511	8.78555	9.88866	6.3704	9.34185	9.84472	9.24602	9.75431	9.77864	9.00402
S100A4	8.46445	10.2119	9.03446	8.39376	10.2915	9.54252	9.22017	8.72965	8.63845	10.1865	7.28022	7.72636	9.09418	10.6451	8.86575	11.0202	9.39507	8.16824	6.59581	7.21324	8.03895	8.37719	8.03381	9.56363	8.24545	7.95745	9.44219	9.38079	8.45139	8.1504	9.28177	9.59449	6.58964	8.86244	9.76838	8.42459	6.93523	8.25346	10.0573	8.52365	9.80737	7.23506	6.22524	8.42039	8.31571	9.93247	9.90644	9.41068	9.13146
HTRA1	9.66737	10.4466	8.91166	8.87679	9.51782	9.85377	8.99138	7.72958	7.61373	7.95961	7.86665	9.32409	8.74408	9.10965	9.74323	8.33429	10.8387	8.93919	8.17153	8.123	8.33061	8.84848	9.11526	9.94759	9.23237	8.96012	10.3222	8.97071	9.68326	8.64135	10.0269	9.7766	9.89283	7.93257	9.10944	9.37187	10.3378	8.57221	8.23624	9.89308	9.42553	7.87739	8.8128	7.77718	7.84477	8.77388	10.0482	7.86712	9.90761
CTNNB1	9.7115	10.4209	8.89585	9.08025	10.1124	9.17102	8.15218	8.83642	9.31015	9.06392	8.55714	7.82107	8.52258	9.20024	8.2403	10.1985	9.23226	8.45726	7.70108	8.12331	8.51321	7.76597	8.62706	9.15675	8.02151	8.38243	8.04904	7.74325	9.23601	9.10777	9.40248	9.08682	8.93346	8.2014	8.99439	9.04257	9.9126	9.61154	9.09266	9.97363	9.50394	9.32122	6.90927	9.32518	8.69112	9.97006	9.51442	9.19599	9.37857
NDUFAB1	8.3393	9.64911	9.80887	7.96295	9.33689	9.98343	7.71005	9.40343	9.51311	8.98768	9.57865	9.28929	9.23411	10.1073	8.69396	10.1623	9.57466	7.90306	7.36983	8.60523	8.78245	6.72788	9.87803	9.70137	8.61189	8.66138	8.52499	8.8142	8.47613	9.65467	8.89899	8.84689	7.16246	8.08214	9.0225	8.58373	9.31593	8.48837	7.30862	9.40243	9.18514	9.43436	6.45079	9.00699	9.60414	9.1897	9.91737	8.80537	8.90397
STK24	9.11026	8.955	8.34812	8.70528	9.39063	8.24114	8.68988	9.76792	10.0152	9.65612	8.77978	7.94603	9.6781	9.40712	9.41265	8.3383	8.62986	8.83737	8.19007	9.61022	9.17444	9.91415	9.05667	10.4944	8.81908	8.48567	8.85312	8.73392	8.67454	8.79944	9.00777	9.12388	9.59941	7.51341	9.27514	9.43195	9.33153	8.97808	9.68558	8.02633	8.87288	9.64994	7.36218	8.66207	9.0663	9.33626	8.59993	9.73539	8.87328
POLR2G	8.91926	9.4069	9.66486	9.08952	8.5428	9.4237	8.4787	8.7878	9.16982	8.59302	8.60756	8.27938	8.26222	10.2456	8.996	9.32382	8.93139	8.71686	8.22464	8.27432	8.34878	7.64722	8.8613	9.51102	8.91627	8.48034	8.89209	8.78692	8.05406	8.96544	8.50419	8.44049	8.35802	8.93099	8.47742	8.40825	9.16506	9.10413	8.82573	9.42784	8.84948	9.02713	7.66888	8.61844	8.79684	9.67525	9.77155	9.36429	8.71574
SPON1	9.08415	8.74056	8.81669	6.37844	10.0522	9.37471	8.06117	9.90529	9.64825	9.47177	8.25297	8.11954	9.57387	10.2749	8.66679	10.3009	9.2379	10.2932	9.94762	6.53587	6.68705	7.96596	10.1216	9.37491	7.99029	9.11614	8.71133	7.44385	8.99355	9.18934	9.66173	8.42671	9.0977	9.3634	8.44988	9.34067	9.10425	9.58737	9.38978	10.4688	9.31957	10.9424	6.71716	7.08429	9.62408	10.0528	9.4905	10.1032	9.43077
PDIA3	9.39538	9.20882	10.007	10.4643	9.16737	9.12423	8.1033	8.97018	9.07001	10.0196	9.22177	7.53718	9.49119	9.00651	8.67119	8.63946	8.87949	10.0257	8.52762	9.33438	9.76722	7.52464	9.77959	8.85441	6.83924	8.04021	8.52796	9.09605	9.20619	9.71006	9.76312	8.62507	8.50862	7.21618	8.76298	8.95052	9.82905	8.19164	10.2998	8.14032	9.73883	9.7219	6.12333	10.4344	10.4297	8.29595	10.4424	9.75154	9.78276
CYBA	8.95669	8.99094	9.84971	8.45683	9.82005	9.15372	8.51836	9.56378	8.22487	9.57995	9.97416	8.37487	9.4031	9.074	9.27789	9.4425	9.30864	9.12818	8.24629	10.3777	9.45558	8.63062	10.283	9.93812	8.55681	9.36041	8.93951	9.86186	8.40674	9.7359	8.92323	7.61155	8.60792	7.75014	7.48871	8.82162	8.15063	8.79473	8.58404	8.76386	9.60552	8.67523	7.18426	9.10143	9.6313	9.1034	9.66952	9.61318	9.55989
ARPC5	8.69483	10.2016	9.74249	8.54003	9.49163	9.76688	8.3644	9.54867	8.85227	9.08974	9.02652	8.42319	9.88436	9.95527	8.48848	9.52542	9.56183	8.13231	7.84752	8.90027	9.03475	7.9075	8.2569	9.50072	7.52849	8.73211	7.89351	8.10287	8.86874	9.01336	8.92429	7.98243	7.77011	8.33321	9.36769	9.11755	8.9212	9.23928	8.52138	9.64099	8.72847	8.34058	6.78324	9.19348	8.70498	9.81449	9.9017	8.96526	9.22019
TMEM147	9.41644	9.00944	8.6484	10.1497	9.7036	9.24175	8.54844	8.66966	10.4273	9.97141	9.07349	8.11248	9.17029	9.18622	8.89544	9.41063	8.95281	9.59506	8.3041	9.05919	8.38828	8.13631	9.15694	8.61494	9.0921	8.67094	8.83482	10.6354	8.41634	8.56777	9.9689	9.3093	8.36809	7.78576	9.64299	8.57282	9.1703	8.37855	8.77285	8.37588	9.36975	9.83777	6.77501	8.81448	9.32455	8.91217	9.77986	9.33794	9.58271
EPOR	8.80024	9.12283	8.7666	9.31239	8.92327	9.17068	8.90529	9.16416	8.63304	9.24092	9.29894	9.19304	8.90095	8.67221	8.62756	8.95156	8.7743	8.74409	9.20035	9.2324	9.1411	9.41014	8.43743	8.70778	9.47566	9.87365	8.80176	8.42716	8.92248	8.91593	8.90985	8.43161	9.30053	9.8134	9.06698	8.97974	8.89977	8.91693	9.49689	8.6514	9.0029	8.64634	10.9882	9.29206	9.17607	8.81047	8.92124	8.81834	8.78339
NDUFS3	8.82386	9.35256	10.0393	8.80528	9.01123	9.96144	8.24953	9.17314	8.94155	8.63165	9.06182	8.34451	10.1988	10.5041	8.94453	9.43611	8.92401	9.08203	8.54622	8.97018	9.77941	7.87963	9.40021	9.65502	8.29196	8.37345	8.81613	8.3647	8.44944	9.31782	7.96585	8.05845	7.88335	8.63151	8.54477	8.66934	9.12129	8.61931	8.52066	9.35196	8.6775	9.11289	6.94155	9.10168	9.44251	9.42491	9.97746	9.42262	8.96943
CCT5	9.70591	8.91306	9.29759	8.41471	9.10438	9.90201	8.31099	9.52948	9.59155	9.39414	9.81921	7.98771	9.21304	9.25282	9.80798	9.35987	9.0477	8.75018	8.27019	9.5173	9.31506	8.49488	9.2732	9.13597	8.98814	8.81824	8.993	9.28645	8.01011	10.1523	8.47737	8.08647	7.94827	8.83264	8.94355	9.18708	9.52463	8.34094	9.18202	8.64833	9.28796	9.52554	7.42951	9.75775	9.6094	8.88429	9.19689	9.92894	9.67142
PRKCI	9.40126	8.35071	9.21721	8.22698	10.4632	8.65969	9.05083	11.3369	9.61198	10.317	11.4274	7.00915	10.547	10.3799	8.80039	7.94895	8.66884	9.0836	8.84767	10.792	9.4987	8.40995	8.90216	10.5203	7.87776	9.34533	7.86178	7.84484	7.89916	9.35326	8.83728	7.97922	8.15484	8.58195	8.74805	8.36875	8.21556	8.22851	9.82271	8.50332	9.00404	9.61914	6.78523	8.34193	9.81597	10.0178	9.531	10.6953	9.64411
TXNL1	9.21947	9.47834	9.61734	8.46516	8.65815	9.51754	9.56244	9.24779	8.25274	8.50243	9.12684	8.40811	9.46564	9.24906	9.31322	9.81284	9.35648	9.04958	8.00802	8.33688	9.14095	8.04269	8.76871	9.31112	8.53648	8.58435	8.60875	9.4525	8.57613	8.58411	8.72632	8.67515	8.79511	8.48559	9.01355	8.50092	9.30897	9.85245	7.86258	9.90294	8.72398	7.80423	5.76693	9.17673	8.52937	9.941	9.30781	9.07472	8.898
MRPL3	9.5411	9.08098	9.49326	9.33992	9.603	9.74255	8.11998	9.69805	9.94281	9.4894	9.48929	7.30962	8.84581	9.70797	8.6623	10.1771	8.98548	9.2235	8.6979	9.19563	9.32656	8.4014	9.19516	9.24592	7.38495	8.88594	7.30171	8.63079	8.06197	9.43191	9.03021	8.01332	8.50896	7.64405	8.85507	8.81985	8.99013	8.71659	8.92564	8.85228	9.05185	9.84622	5.96913	9.05739	8.73642	9.58723	9.0477	9.44092	8.86843
CTNNA1	8.9521	9.12256	9.54052	8.65441	9.48713	8.93786	7.7121	8.84853	9.30692	9.06462	9.14706	8.08361	9.40986	9.55462	9.01118	8.64384	8.57588	9.04774	7.90216	8.46859	9.24619	8.25536	9.64101	9.2307	8.2318	8.3407	8.81424	9.23785	9.08358	9.49936	9.12588	8.73629	8.80859	8.01477	9.34537	8.91487	9.05522	8.79674	8.66977	8.93018	9.22971	8.60463	6.72264	9.55779	9.46214	9.73318	8.96544	9.29887	8.96228
CTDSP2	9.487	8.96001	8.59054	9.50266	9.46222	8.25118	8.63229	9.1944	9.28451	9.01718	8.89696	8.26076	8.24161	8.98211	8.96452	8.47083	8.79269	9.29831	8.48818	8.75042	8.94897	8.89469	8.74332	9.09664	7.74139	9.11909	8.8524	9.83116	9.45307	9.30127	8.97864	8.80556	9.41449	8.39174	9.2812	9.42809	9.08333	8.76717	9.662	8.02874	8.96935	8.63799	8.30088	8.63072	8.55888	8.47024	8.58088	9.08312	9.26431
PUM1	9.40114	8.8443	9.30273	9.53296	8.96143	9.333	9.43098	8.8141	8.99186	9.21612	8.95513	7.2651	9.19189	9.22104	9.19076	8.49187	8.55779	9.14972	9.14301	8.4594	8.61981	8.9827	8.77386	9.05156	7.39017	8.52237	8.4027	8.9586	8.44809	8.85816	8.70515	8.93003	9.15298	9.3557	9.23704	8.47871	9.45171	9.3346	9.10143	9.12033	8.42461	9.12772	6.74096	9.09018	8.22782	9.46199	9.2062	9.18269	8.95609
SRSF5	8.55472	9.12654	8.78749	8.58404	9.5043	9.49335	8.77306	9.17814	9.79647	9.14036	9.05316	8.16371	7.75778	8.82351	8.43915	9.00023	8.91328	9.24328	8.47377	8.7299	8.38648	8.49788	8.42801	8.81147	7.63094	9.41235	8.16478	8.546	9.61404	9.20297	8.88786	9.20356	9.9903	7.66244	9.15871	9.01799	9.10487	8.95951	9.43733	8.99357	9.08395	9.16035	7.20596	9.41412	8.56584	8.62209	8.52928	8.58877	8.49225
RAB3GAP1	9.15041	8.52866	8.89203	9.0682	8.64316	8.53208	9.64627	9.02483	8.59711	8.82896	8.18054	8.73111	9.00205	8.66357	9.5917	8.32134	8.4796	9.48729	9.77445	8.70312	8.58826	9.24275	8.79788	8.50505	8.6164	8.57553	8.96456	9.01974	9.04542	8.43208	8.83667	9.07293	9.78954	8.65501	9.12698	9.37518	8.86651	8.98547	8.9288	8.94977	8.61356	9.27376	7.92589	9.13665	8.48225	9.00982	9.11748	8.48187	8.7076
BST2	8.77054	9.6952	9.59056	6.21145	9.23463	7.72535	9.45739	9.55108	7.39885	9.91196	7.82797	8.34975	7.79609	8.99864	10.509	7.95522	9.23142	9.57733	8.46892	9.32779	8.89335	7.59241	10.4254	8.86849	8.39257	8.79019	9.90537	9.03141	7.66037	10.7119	10.5556	10.2413	8.69112	8.92765	10.1397	10.2312	9.62242	6.59689	10.7168	8.25255	10.1283	9.6202	7.49158	10.2764	9.67083	5.93204	10.1362	10.2032	10.0532
HYOU1	8.79354	8.37115	8.68578	10.0352	8.91273	8.6367	8.69651	9.13337	10.0366	9.71942	9.20362	7.94054	8.67727	8.98555	9.88099	8.26748	8.33554	9.64913	9.25017	10.1822	8.52134	9.64903	10.275	9.60705	9.00733	8.15436	8.89104	10.9075	8.81656	8.48877	9.10749	8.98224	8.90989	8.32983	9.12697	9.13537	9.32109	8.0756	9.31369	8.06372	8.74047	10.1889	7.31465	9.60126	9.03196	8.28502	9.63103	9.3157	9.82507
NEDD8	9.25297	9.34047	9.52438	8.93078	9.11571	9.80799	8.15739	8.82593	9.51907	8.61621	8.67911	8.41701	8.18453	9.19114	8.54331	10.277	9.09007	8.51601	7.94054	8.78516	8.43385	7.47948	9.10991	8.793	8.21409	8.327	8.29459	8.31087	8.42427	9.11226	8.61659	8.23463	8.17176	8.15812	8.79663	8.45354	9.42696	8.63616	8.10779	9.06532	9.23537	9.96133	8.01329	8.85819	9.30651	9.08004	9.73272	9.21657	8.98944
POMP	8.18147	9.80298	10.3621	8.60524	9.31901	9.85464	7.76228	9.56569	9.03538	9.43418	9.53687	8.17822	9.45771	9.71109	8.41835	9.88415	9.66622	8.69962	7.68591	9.23965	8.93063	7.3581	8.83672	8.85863	8.28609	9.01483	9.07862	8.9025	8.85376	8.84949	8.6914	8.68778	8.15117	7.92636	8.76747	9.17803	8.9217	8.36705	8.46353	9.35642	9.14564	8.70054	6.30796	9.5003	9.11874	9.66431	9.37625	8.94233	9.58032
PDLIM1	9.34269	9.5068	9.01918	8.46103	8.49145	8.78905	8.14584	9.07471	8.0697	9.41848	9.23983	7.45126	8.65667	8.9794	8.75746	9.28298	9.09341	9.14534	8.19181	8.66521	9.96065	9.15412	8.84292	8.19124	8.02373	9.21386	9.72014	8.79348	9.94865	9.09268	9.31215	9.67203	9.31313	8.35979	9.73581	10.0198	8.18546	9.08457	9.31686	9.43581	9.29408	9.52333	7.17906	9.3532	8.44772	8.18741	9.24361	9.54348	9.36724
ATP6V0B	9.37194	9.09774	9.7627	8.42816	9.03766	9.59021	7.81226	9.0991	9.31087	9.04859	8.28891	7.8813	9.3018	10.2176	9.03547	9.87094	9.15463	8.37062	8.0936	8.10957	8.87778	6.81444	9.16529	9.72502	9.06779	8.1087	8.68356	8.59064	8.17649	9.24352	8.24469	7.91857	7.45993	8.33973	8.16269	8.25335	8.95194	8.31998	7.97852	9.48376	8.86045	8.91939	6.49165	8.61635	9.63901	9.15484	10.5043	8.9438	10.7391
DBI	8.99481	9.86732	9.83269	8.65528	8.82686	9.47522	7.65606	9.37788	8.90771	8.70768	8.73609	8.16586	9.88113	9.16979	8.76731	9.45163	9.09742	8.69131	7.74257	9.15595	9.57849	7.10056	9.63844	8.97856	9.606	8.88331	9.05264	8.68523	8.49916	9.37762	8.72874	8.39086	7.74049	7.82363	8.46892	8.82083	8.43065	8.64656	9.0685	9.11363	9.02494	9.26387	5.98599	9.2883	9.7793	9.55831	10.1108	8.59055	9.63668
SHC1	8.92734	9.30625	7.95402	8.6098	9.19187	8.02467	8.84651	8.55816	8.85713	8.75023	8.32596	8.08064	9.05367	8.75468	9.76541	7.85687	9.01805	9.43653	8.86009	8.34948	8.97893	8.66649	9.1241	9.27114	8.04689	9.11836	9.07345	9.74396	9.33315	8.70702	9.3383	9.56729	8.89971	8.45703	9.48281	9.64456	9.02631	8.6399	9.30546	8.72182	9.44363	9.2365	7.65121	9.04444	8.63908	8.42181	9.25539	9.03092	9.53356
SERPING1	9.31904	8.86989	8.60338	9.05108	9.66691	8.99035	8.25555	8.81651	7.54292	9.20624	7.57352	8.24511	8.01822	8.32544	9.24655	7.22178	9.72426	9.70041	9.02111	9.20542	7.85532	7.84957	9.06562	9.74178	8.19421	9.6182	9.52928	9.50397	10.1499	9.67741	10.7163	10.0178	9.94893	7.91025	9.83311	10.4635	9.56298	8.04451	9.04421	7.97903	9.22304	6.80571	7.87296	9.69209	9.78955	7.91088	8.97305	9.25264	9.8669
2023-09-07	9.20355	9.47942	9.34735	9.0259	8.56919	9.52738	8.69325	8.41335	9.10321	8.16221	8.53706	8.43511	9.02218	9.13519	9.00124	9.3694	9.13151	8.97404	7.79994	8.41398	8.90372	8.5885	8.64597	9.07753	7.44698	8.33229	8.60067	8.7579	9.53674	8.66016	8.99838	8.78899	9.15653	8.29021	9.44338	9.55397	9.06386	9.43816	8.86818	9.67267	8.8976	8.84474	6.72784	8.37466	8.76589	9.1808	9.27434	8.98875	8.91905
HIF1A	8.40916	9.00146	9.81377	9.1161	9.38776	9.08302	9.25416	9.57058	8.34298	9.63736	8.75217	7.80374	9.91174	9.53273	9.47283	9.44871	9.32362	9.33735	9.2632	8.07346	8.67353	8.04298	7.88168	8.97776	7.6599	8.29194	8.26184	7.81213	9.12208	9.66718	8.37076	8.89943	8.71252	8.52623	8.67857	8.81546	8.63451	9.73992	8.92081	10.1586	9.09685	8.61748	6.09719	8.84503	8.42983	9.34034	9.39308	9.13764	8.89997
HLA-DRA	7.46512	10.4254	11.6558	8.09304	9.18764	11.2972	7.12626	10.5907	6.58177	9.55025	10.0495	8.26954	10.8408	10.3466	9.15003	8.02545	10.2046	8.43566	7.92209	8.87078	10.5611	7.14189	8.51239	10.1959	6.74427	9.61361	7.29808	7.7597	9.60828	10.5377	9.67359	7.88586	8.00582	6.56605	9.52593	9.63351	8.82794	10.1596	9.08162	10.888	10.1855	8.08681	6.88698	9.64717	10.8368	7.79385	9.86982	10.3605	10.2046
HNRNPAB	9.86964	8.82121	9.85936	8.26209	9.30862	8.88399	8.34284	8.92558	10.4583	9.36402	9.56573	7.50314	8.96287	9.13804	8.91598	8.14091	8.53354	8.98115	8.86523	9.22637	9.1232	8.52084	9.22904	8.7531	6.66512	8.66303	8.04084	9.17872	8.61424	9.31677	8.72563	8.1015	8.47398	7.90153	8.82271	8.91875	9.3474	8.23461	8.4258	8.38082	9.51295	8.88652	5.87132	9.42796	9.33808	9.19293	9.03714	9.19829	9.45577
OS9	9.27393	8.81066	8.44973	9.34361	8.99547	8.20208	7.9528	8.69644	8.97247	8.83256	8.80947	8.36462	8.61204	8.61692	9.12672	8.39419	8.71055	9.26148	8.19884	8.84339	9.11757	8.48859	9.06996	8.66729	8.52827	8.71141	9.50288	9.56279	9.24737	9.05502	9.3387	9.23422	8.99206	8.27691	9.33316	9.45839	9.09682	8.36936	9.06302	7.92316	9.27274	9.00651	8.40234	9.06532	9.48207	8.35587	8.88621	8.87855	9.45428
ATP5J	8.88942	9.32461	9.55653	9.01195	8.66244	9.37553	8.14681	8.44212	9.97258	9.76246	9.09705	8.77932	10.0981	9.51476	8.67502	9.36476	9.17239	9.0671	7.56906	8.91511	8.44636	6.21309	9.11504	9.13953	8.51999	8.03902	8.18644	7.35543	8.09861	9.3363	8.82701	8.62288	8.08602	8.49672	9.28802	8.36144	9.30051	8.72071	8.44207	9.36995	8.21419	9.01558	4.67588	9.34493	9.25422	9.5203	10.1547	9.43799	9.07926
TGFBI	8.38927	10.1444	9.28383	8.76983	9.92247	8.99872	8.37824	9.05422	7.41267	9.87443	8.4663	8.3754	9.95774	10.6848	8.60037	9.24119	10.4927	10.5007	7.99658	8.07545	9.22714	8.28909	8.21088	9.87822	7.348	8.4275	9.84408	9.87869	9.67637	9.37577	9.35726	8.72372	8.24981	7.29302	8.25195	9.75783	7.27319	8.34118	7.5168	9.37718	10.3713	8.24391	7.60841	9.11324	8.64023	9.16743	9.77146	8.29193	10.1975
PSMA1	8.39965	10.1478	10.3605	9.25725	8.98077	9.72776	7.52904	9.06105	9.12428	9.03431	8.62493	8.00842	9.11799	9.32698	8.45639	10.0328	9.43642	8.66375	7.9565	9.23551	9.00324	7.3113	9.06248	9.04282	7.21057	8.74414	8.38306	8.42735	8.93118	8.24654	8.72343	8.25436	8.61812	8.3223	8.58625	8.58952	9.16906	8.53493	8.34075	9.15855	8.75198	9.66763	7.02725	8.72816	9.06094	9.00965	9.32807	8.75884	9.29791
GPAA1	9.56804	9.04044	8.4981	7.84902	9.53953	8.84593	8.34824	8.4361	9.70667	8.54269	9.60196	8.19955	7.70569	8.74239	9.07706	9.01018	8.92108	9.15351	8.47247	9.27187	9.1079	8.13023	10.3763	8.88791	9.02137	8.74546	8.86278	8.87038	8.19135	9.00501	8.4566	8.54779	8.38185	7.96294	9.16359	8.51762	8.67902	8.12022	8.98408	7.80151	9.81231	9.57081	7.82764	9.69387	9.22566	8.57394	9.99593	8.81573	8.78469
RAB11A	8.51638	9.48519	9.9217	8.75899	9.39993	9.59836	8.37288	9.30495	8.73746	9.06691	8.93742	7.76315	9.04607	9.06243	8.04093	9.34828	9.20829	9.35494	7.51741	8.35556	9.26829	7.52749	9.41217	8.97051	7.46911	8.92146	8.41239	8.24778	8.78827	9.41005	8.28926	7.8981	8.29155	7.94607	8.856	9.16724	9.01511	8.20727	9.31454	8.78664	9.3962	8.54975	6.85009	9.15245	9.4044	8.90061	9.67055	9.70261	8.82831
CCT8	9.45738	9.15323	9.42609	9.10476	8.5122	9.05789	7.56379	8.78506	9.89374	9.41844	9.48785	8.06095	8.7785	9.15069	9.07771	9.50321	9.1518	9.52322	8.27001	8.87702	8.42518	7.08955	9.26853	8.74486	8.2467	8.11364	8.36103	8.42443	8.09232	9.22645	9.07709	8.75725	8.53646	7.1335	8.92491	8.73003	9.10639	8.25362	8.99042	8.23849	8.7308	9.07485	5.75918	9.25812	9.61637	8.69406	9.78632	9.76761	9.62806
2023-09-02	9.00256	9.17708	8.67665	9.38937	8.92696	9.6342	8.51697	8.30599	8.78316	8.68041	8.03066	8.6145	8.45587	9.33916	9.02987	9.2954	8.95206	8.85411	8.6393	9.00415	9.0402	8.44868	8.73075	9.21554	7.89293	8.42064	8.50707	8.92408	8.96609	9.06509	8.89285	8.63795	8.81693	7.95872	9.33224	8.93921	8.91898	9.09195	9.37993	9.1329	8.847	9.28577	6.17766	9.17719	8.51962	8.86099	8.82177	8.91113	8.82462
TPD52L1	9.15743	7.86239	7.71222	8.34095	8.11653	8.59536	7.59013	11.36	8.35918	8.99765	9.78175	8.47299	7.98477	8.60012	8.45902	9.23055	8.57563	8.33936	8.57096	8.99895	8.91571	9.00912	8.13762	10.0124	9.054	8.60686	8.63289	8.30838	7.77236	8.30368	7.73973	7.92119	8.1858	8.21771	8.63646	9.08127	8.90759	8.64848	7.90658	8.5949	9.53563	8.57569	7.91664	9.07351	8.93833	10.0759	9.57347	10.3678	8.53381
GANAB	9.38987	8.52991	8.98057	9.78618	8.88349	8.61295	9.03224	9.14493	9.56876	9.20735	8.55243	8.25527	8.28075	9.09931	9.01976	8.11863	8.23587	9.49604	9.22327	8.62948	9.01275	8.97224	9.23312	9.11653	8.38433	8.68523	9.13197	9.35113	8.57185	9.04145	8.90755	8.79765	9.10713	8.08441	9.06991	9.0302	8.98821	8.30449	9.73037	7.8169	8.97367	9.43087	7.39606	8.83194	9.07874	8.90464	9.3114	9.71314	9.2961
ATP2A2	10.2603	9.34948	10.3757	9.93511	9.68836	8.80851	8.56222	9.32229	9.61557	9.01814	9.03909	6.68519	8.57456	9.41328	9.90841	8.03744	9.06147	10.2182	9.71849	8.56311	8.48628	8.4891	9.38706	9.00416	7.65891	8.52708	7.75996	8.56426	9.10538	9.57687	8.83244	8.07603	8.43193	8.04695	8.99075	9.35563	9.125	8.52104	9.95786	8.40341	9.65782	9.65541	6.00112	10.2814	9.91723	8.88159	9.45954	9.33895	9.36027
EIF3G	8.87044	8.75706	8.02934	7.64919	8.79196	9.01389	7.94402	8.80202	9.02924	8.43121	8.85371	8.7207	8.761	7.88625	8.72258	9.47626	8.69173	8.22845	7.75426	8.51001	9.77448	7.42169	8.69016	9.01299	8.35889	8.26161	9.59069	9.28491	8.81235	9.65568	8.85895	9.46638	8.38632	7.50558	8.71645	9.49534	9.62128	8.55775	8.7426	8.30439	10.0692	8.29546	7.08303	8.29579	9.28282	8.57353	8.24857	9.06028	9.37469
COX7A2L	7.70904	9.05981	9.12553	8.1103	8.25084	9.78343	7.60236	8.26011	8.62907	8.74291	8.64468	8.20333	8.6119	9.70856	8.61318	9.59308	8.85236	8.38995	7.81943	8.40205	8.25598	8.13459	8.61398	8.87741	8.03346	7.94784	8.3219	8.71652	8.13374	8.91009	8.67358	8.09232	8.43115	8.86242	8.86364	8.60496	9.12298	9.02493	8.52673	9.17425	9.17159	9.12765	7.2753	8.12841	8.2942	9.75006	9.28855	8.53759	8.64656
ARPC2	8.33682	9.08278	8.34456	8.32653	9.12897	9.60772	8.44963	8.42817	8.94685	9.14191	8.63803	8.16244	8.51697	9.28376	8.82663	8.7842	8.95436	8.87552	7.87989	9.36816	8.5584	7.31098	9.53328	9.22746	8.59675	8.71502	9.58603	9.08843	8.80365	9.53744	9.24043	9.08373	7.81264	7.08186	8.94791	9.25676	8.35501	8.62607	8.69263	8.87869	8.86435	9.53088	5.59418	9.2788	9.1893	8.6828	9.31882	9.61359	9.23534
SDF4	8.80817	8.87315	8.73579	10.4051	8.73915	8.68153	9.06924	8.87657	8.79438	8.92944	9.05545	8.26723	8.38289	8.45841	8.92593	8.38522	9.06055	9.03838	8.67695	8.7435	9.12533	8.28976	9.77197	9.36663	8.63021	8.93858	8.92763	9.56024	8.92439	9.14193	9.26614	8.93764	8.80029	8.75239	9.1747	8.90254	9.41441	7.99735	9.44167	8.17214	8.81508	9.00555	8.54419	9.14235	9.5696	8.37138	8.89436	9.48534	9.17399
PSMB2	8.62884	8.89991	9.95701	9.20161	8.8014	9.57353	7.8664	9.73387	9.44859	9.44651	9.08657	8.06055	8.58714	8.8359	9.36145	9.09685	9.19023	8.59084	8.19532	8.98743	9.07955	7.06118	9.57397	9.17018	7.38493	8.77573	8.60777	9.29651	8.21698	9.7548	9.31072	8.62781	7.29766	7.51782	8.77834	8.74681	9.31448	7.64541	8.86926	8.07331	9.47208	8.67943	6.62542	9.27736	9.49683	7.94171	9.56238	9.4792	10.2114
GPI	9.31665	8.58721	8.54743	10.4446	10.0234	9.1456	7.87611	9.95351	10.2992	10.5425	9.88897	7.75086	10.1355	9.45604	8.58693	8.87787	8.69367	9.65631	7.21872	9.22151	10.15	7.61535	9.56371	8.46811	7.9104	8.35116	8.45786	9.51835	8.66981	8.74046	10.0944	8.86579	7.84909	6.66011	9.816	8.70683	9.12918	7.6406	8.76712	7.02886	9.64406	9.85969	5.87792	9.35106	9.83144	8.74582	9.74195	10.0877	9.81084
ATP1B3	9.16979	9.50924	9.34116	9.74155	9.6073	8.90475	8.07952	9.72259	9.46904	9.77514	9.48092	8.90654	8.8105	8.99334	8.26806	9.57172	9.1693	8.06551	7.1236	9.49647	10.3198	6.6595	9.16963	8.74698	7.71662	9.5885	8.40989	8.55684	9.93749	8.00016	9.01785	9.51157	7.11584	7.28036	8.50426	8.86729	8.54393	7.35417	8.0927	8.02335	8.84363	9.00139	6.63604	9.35866	8.72903	9.09754	8.67032	8.22251	8.88717
PSMB3	8.67885	9.30839	9.57479	8.65135	9.11544	9.18151	8.47971	9.09157	8.94586	8.69831	8.68891	7.92047	9.51252	9.81118	8.67184	9.1818	9.163	8.66319	8.04011	8.50929	9.12738	8.08019	8.95793	9.53874	8.35863	7.62229	8.86828	9.05723	8.28937	8.91713	8.88315	8.25288	8.26554	7.80219	9.00748	8.64954	8.54761	8.69703	7.942	9.16167	8.99399	8.7036	6.61895	8.64765	8.96364	9.80661	9.17182	8.62026	9.90849
HNRNPA1	8.98278	8.7546	8.63424	8.57359	9.03247	8.22207	8.92678	7.23323	9.59688	8.80241	8.62686	7.70025	8.4754	8.41431	8.97138	7.74499	7.61308	9.71135	9.00301	8.75274	8.09038	8.77319	7.73956	7.89602	6.70097	7.27391	8.94977	10.1995	7.70871	9.02987	8.63461	9.27598	9.70414	7.9349	8.27683	8.55007	7.74544	9.24041	9.32527	8.98017	9.24994	9.05303	7.07204	8.76057	8.92353	9.28829	8.26301	9.0205	9.41583
MEA1	8.91626	8.54578	9.63376	8.37389	8.18711	9.06385	8.95673	8.40641	9.56065	8.5483	8.95781	8.63905	8.57888	9.16053	9.2359	8.26119	8.45325	8.61012	9.06364	8.69368	8.81168	8.98816	8.84387	8.72227	7.90807	7.83415	8.84154	9.26465	7.61791	8.79184	8.8352	8.51459	8.34793	8.31886	8.72759	8.58227	8.19347	8.42817	9.32906	8.74866	9.07802	8.71625	6.57494	8.7299	8.87019	9.08082	8.97982	9.27177	9.1955
SQSTM1	9.10828	9.28644	9.10311	8.40813	9.2933	8.9384	8.48989	9.4127	9.6956	8.92585	8.93407	8.16725	8.50583	8.91934	9.77425	7.9394	9.55878	8.50018	8.23392	8.73376	9.161	8.0213	9.51124	9.31649	8.38862	9.2419	8.6653	9.12394	9.23677	9.51233	9.112	8.89537	8.96555	7.25162	8.95111	9.23905	9.4973	8.46741	8.43394	8.12902	9.19083	8.30364	7.17782	8.66558	9.29298	8.49499	8.76631	9.15639	9.71475
RASSF7	9.73994	8.68773	8.11787	9.45048	9.09573	8.60223	8.59726	8.37184	9.53405	8.50687	8.6745	8.58937	8.42941	8.78147	8.68448	8.81816	8.26744	9.35277	9.43017	8.63557	8.343	8.67163	8.90411	9.0593	9.17635	8.80107	9.52553	8.9368	8.19592	8.70827	8.60114	8.77408	9.33635	9.01843	8.36985	8.37269	8.20739	9.3988	8.53815	8.9052	8.79303	8.93388	9.51709	8.66362	8.80344	8.69229	8.99484	9.00612	9.03754
PTBP1	9.30883	8.74166	8.90149	8.96135	9.53676	8.33522	9.18048	8.49178	9.54535	8.45759	8.85197	7.55746	8.7217	8.64139	9.29755	8.32591	8.08681	9.26982	8.67422	8.75347	8.83259	8.80888	9.17803	8.83199	8.47161	8.61962	9.1399	9.47704	8.44847	9.15149	8.75489	8.9892	9.44465	7.91197	9.01779	8.58906	9.23299	8.88349	8.95386	8.71118	9.15526	9.32618	6.27809	9.00731	9.03665	8.79581	8.58774	9.45224	9.28738
RNPS1	8.65996	8.44258	8.05339	8.80712	8.94654	8.62256	8.35732	8.68167	9.70997	8.70311	9.15463	7.91442	8.84645	9.185	8.7619	8.36287	8.30794	8.47979	8.68692	8.46018	8.21678	8.38761	9.25314	9.32228	8.00887	8.72492	9.09198	9.24573	8.62169	9.07345	9.03095	9.38384	8.69954	8.00006	9.19136	9.01461	9.59569	8.461	8.53567	8.09232	9.34224	9.87001	7.65908	8.62042	8.75488	8.29079	8.73985	9.73208	9.13371
RPL36AL	8.72178	9.35626	9.47172	8.80066	8.93496	9.77116	7.20245	8.91209	9.20791	8.18367	8.81694	9.24285	8.50693	9.03311	8.68197	9.36485	9.40304	9.00332	7.57153	8.77964	7.99809	6.52705	8.86485	8.84267	7.60419	8.18626	8.87194	8.16032	8.87803	9.554	8.74773	9.00281	9.45612	6.08409	8.91723	9.09577	9.55062	9.59292	8.53284	9.65519	9.30161	8.33635	6.67764	8.58351	8.65497	8.43194	9.39627	8.79917	8.64428
PCBP1	9.21464	9.32936	8.50149	8.826	9.66607	9.52443	6.92449	9.5269	9.0995	9.09306	9.62912	7.87699	8.65901	9.40596	8.10591	9.31573	9.33289	8.66434	7.52422	8.99299	9.10348	7.60019	8.59167	9.50586	6.56186	10.2068	8.04523	8.69292	9.45277	9.26938	9.10145	8.35512	8.65848	8.14624	9.14577	9.17525	9.44783	7.5984	9.2974	7.9478	9.31144	9.07921	7.4882	8.96233	9.24021	8.41971	8.47395	9.7844	9.56851
STAT1	8.1211	8.38776	10.4099	8.83561	9.10698	9.07404	8.3614	10.4619	8.95368	9.87805	9.08401	6.24701	9.20182	9.51406	9.29588	8.08482	8.96288	9.29809	8.83837	9.77549	9.25528	8.18419	9.34997	8.98184	7.77693	9.03386	7.40721	7.76477	7.93336	8.62791	9.76092	9.08061	7.79615	9.12988	8.62675	9.83582	9.53437	7.16835	10.0355	7.6347	9.5813	9.23658	6.05995	9.74372	9.84501	7.85314	10.1213	9.52024	9.7852
PGRMC1	9.15592	8.94683	10.2978	8.30866	8.62473	9.77895	8.2698	8.25175	8.25982	8.88479	9.18587	7.92426	8.22786	8.55622	8.28033	8.86637	8.49897	8.97881	8.73328	9.14025	8.39763	7.32895	8.73943	8.60978	7.53191	8.33736	8.33909	8.58232	9.04806	9.42113	8.4993	7.97672	8.2509	7.99032	8.51749	9.10058	9.01771	8.91175	8.95851	9.3907	8.48528	8.53396	7.2275	10.1327	8.51689	8.78373	9.24226	8.89501	8.83782
BZW2	9.32841	9.5758	9.06188	8.03622	8.66391	9.70028	9.21945	8.88755	9.63719	8.63318	8.45302	7.93145	9.47709	9.19179	9.09052	8.95026	8.1966	8.94936	7.97254	9.28917	9.4967	9.4073	7.86502	7.84022	7.74821	7.86852	8.70178	9.86357	7.98201	8.87027	8.2906	7.96853	8.46918	8.17405	8.79055	8.62579	8.72988	9.71201	8.49004	9.61694	9.23479	9.11729	7.00412	8.03939	9.36013	9.52378	9.33435	6.56436	9.09344
ZFAND5	9.80586	8.69103	9.32428	8.85089	10.08	8.63393	8.07357	9.42377	8.41012	8.39035	8.52611	8.70103	8.37403	9.08083	9.32736	8.84558	8.87533	8.54169	8.73902	8.65614	8.51915	8.41913	8.83364	9.13885	8.37664	8.39054	8.33968	8.06471	9.57519	7.98688	8.72676	8.8817	9.05877	8.91107	8.68554	8.67192	9.90115	9.50914	8.61465	9.64574	8.45988	8.30385	7.86021	9.30984	7.92286	9.9523	8.70022	9.04085	8.4415
HNRNPH1	8.92199	8.51164	8.91821	8.12618	9.21311	8.95777	8.30088	8.60025	9.3243	9.02778	7.99091	7.52861	8.68327	9.14364	8.86637	8.19274	8.68681	8.70584	9.24151	8.59049	8.0433	8.39484	8.92106	9.20059	7.51864	7.83283	8.27903	8.78298	8.43393	8.95385	8.80766	9.59917	9.18864	8.04726	9.08672	8.6577	8.88004	9.56362	8.53146	9.57752	8.71054	8.86963	5.88067	9.11039	8.16514	9.47954	9.27751	8.80434	9.23887
CHD4	9.29433	8.11169	8.41911	9.41313	8.7364	7.84546	9.16615	8.10041	9.26875	8.2644	8.29156	8.67113	8.58049	8.4407	8.8909	8.33584	8.09211	8.99729	8.99466	8.44746	8.06438	9.35382	9.0098	8.6883	8.67763	8.92134	9.33647	9.57647	8.13428	9.05596	9.0034	8.99088	9.27023	9.15339	8.69697	9.12071	8.89478	8.57675	9.17963	8.42538	8.85935	9.36496	8.30192	8.80359	8.54839	8.9333	8.90408	8.49193	8.62454
AP2S1	9.19791	8.75398	8.75756	8.49848	9.20903	8.76986	8.33803	8.69567	9.72013	8.58155	9.28019	7.72858	8.66609	9.29089	8.63439	9.46366	8.93373	8.40621	7.51853	8.65641	8.96149	7.7501	9.89835	8.82841	7.70745	8.35366	9.00201	8.86305	8.9416	9.09751	8.88723	8.71373	7.97682	8.04554	8.5458	8.89602	8.36797	8.34189	8.66754	8.32267	9.40575	9.83624	6.85711	9.07664	9.16085	8.65476	9.3996	8.67467	9.20104
RNASE1	9.9593	8.29005	7.83428	7.89212	9.18754	9.69815	7.9196	9.28888	7.16174	8.65435	9.29735	8.58948	8.81687	9.13367	8.4615	8.36812	9.61098	8.69721	9.17959	9.23026	9.53825	8.24261	9.56073	9.07334	8.3428	9.50799	9.11896	8.6514	8.71541	9.63915	9.46899	8.52769	8.08914	7.43594	8.9682	9.97033	9.46105	7.03031	7.51496	8.28661	9.00623	9.61458	7.55322	9.25583	9.67404	9.92435	9.55614	9.42571	8.11609
NDUFA9	8.79339	9.20051	9.56385	8.38905	8.84653	10.2752	8.95026	8.41544	8.67218	8.3341	8.51953	8.73149	9.81724	9.72413	8.2357	9.64301	8.57914	8.52319	8.19706	8.70942	8.48963	8.32279	9.20004	9.03343	9.1324	7.27481	8.86712	9.27815	7.69627	8.84198	8.12963	7.99232	8.00922	8.86825	8.25955	8.41208	9.26386	8.79071	7.91759	9.07132	8.53849	9.05904	6.7671	8.56977	8.33146	9.71565	9.30979	8.50604	8.65955
CBX3	8.79062	9.27183	9.34854	9.00368	8.6444	9.81729	9.00576	8.4764	9.67425	8.03681	8.62306	8.23191	9.36685	9.12545	8.75918	9.24016	8.51296	8.61504	7.59799	8.31686	8.66108	7.92247	8.6639	9.15738	7.7538	8.07694	8.3702	9.11326	7.9208	9.10761	8.79702	8.39353	7.6688	8.54328	8.63347	8.52243	8.82327	9.05633	8.78945	9.42986	9.23962	8.9421	6.13184	8.88569	8.99589	9.11855	9.643	9.63514	9.09813
KRT19	9.16986	9.59219	8.3316	7.45642	10.4384	8.11759	8.59115	11.4144	7.40441	9.08303	8.68893	7.12577	8.03357	9.97105	9.1071	8.01097	8.96655	8.58318	8.22586	7.71727	8.02319	7.83631	10.3763	9.91384	6.33373	7.39178	9.66522	9.55575	7.20814	9.83881	8.53149	8.73116	7.96403	8.32804	9.43715	8.52586	8.42438	8.04223	9.49724	8.57263	9.46219	8.35275	4.77807	9.92129	8.02267	10.2843	8.84075	9.58971	9.30511
AP2M1	9.30373	8.7396	8.89839	8.33294	9.81267	8.83686	8.14221	9.77856	9.41757	8.7999	9.40397	7.42152	8.60004	9.2107	8.81092	8.50715	9.2038	8.64505	6.46669	8.57543	8.62801	6.94272	9.21034	9.33693	7.41742	8.46787	9.01672	8.75688	9.08739	9.92307	9.22003	8.61174	8.36645	7.30297	9.15903	9.10186	9.11531	7.95596	9.58993	7.64719	9.58881	9.03865	6.68299	9.84244	8.94342	8.08697	9.4817	9.85634	9.74658
NUCKS1	9.29538	8.47251	8.68938	8.8857	8.60298	8.06825	9.64944	8.05102	9.19614	8.14857	8.66223	7.83785	8.96398	7.89767	9.63685	8.6153	8.03052	9.18688	9.499	8.52073	8.00748	9.37523	9.02075	8.07807	7.81166	8.56501	9.03676	9.26017	8.20555	8.94586	8.84604	8.75861	9.2544	8.63004	8.52131	8.6041	8.64107	8.84117	8.85481	8.70363	9.38794	9.87452	6.54303	8.63188	8.12795	8.67766	8.46376	8.50475	8.98809
DRG1	8.4049	8.9236	8.56043	7.51069	8.46206	9.55917	8.81482	9.55978	8.34356	8.71635	8.48601	8.72297	10.0255	9.31661	9.16479	9.0667	8.69135	7.9266	8.09317	8.34647	8.33863	8.3831	8.43363	8.75519	9.17695	8.35358	8.49399	8.46999	8.3384	8.22008	8.17336	8.66948	8.34224	7.71074	8.57502	8.52395	9.5546	8.83392	7.8067	9.19329	8.96653	8.67085	7.9178	8.71836	8.58433	8.57167	8.98439	9.03008	9.20684
CALD1	9.14531	9.92065	8.12271	8.83565	9.57546	9.32404	8.30161	8.27104	7.64749	9.13495	7.49804	9.08712	8.47566	9.18578	9.19936	8.85058	10.1347	9.60102	7.69755	8.47422	8.25298	8.28901	7.87932	9.61173	7.44958	8.61769	9.26794	7.90141	11.3047	7.21145	9.84463	9.81808	9.78402	7.21578	10.7093	10.3355	9.78282	7.95664	8.14521	9.33241	9.55412	7.23037	7.42995	9.60573	8.49207	8.67472	9.53551	9.44081	9.68838
CD59	8.75818	9.82965	10.0782	10.192	8.92364	10.1509	7.41106	9.7051	8.02765	9.34029	9.37835	7.80506	9.47533	9.56621	8.45984	9.39496	9.95094	8.58424	7.34066	8.63429	8.81557	7.05985	9.7136	9.33094	7.70538	8.85041	8.5702	8.82998	9.45908	8.58792	9.1972	8.21579	7.73449	7.89284	8.80705	9.77578	8.47177	8.05673	7.6329	8.92712	8.90476	8.63837	7.40466	9.24953	9.72606	7.92084	9.39512	8.90713	9.43052
PFN2	9.43488	9.43777	9.6693	9.24488	8.77614	9.1835	7.46446	10.4594	9.39526	9.04596	10.0865	8.31914	8.05879	10.2099	8.82867	9.39588	9.02677	8.3101	7.65613	8.45956	6.46257	7.04855	9.25963	9.50789	8.46455	8.03804	8.09926	8.2073	8.85782	7.07426	8.81989	8.18815	8.47053	8.35902	9.17976	8.80977	9.47714	8.82216	9.20514	9.46936	7.7978	5.76191	7.25668	8.68996	7.36152	8.88207	8.38593	8.51109	7.68389
ANXA2P2	7.92494	9.83708	8.90265	8.46475	9.54111	9.3857	9.31079	8.65893	8.36363	8.54989	8.1102	8.98195	8.72819	9.8108	8.22118	9.53204	9.61824	9.12971	7.00865	7.98658	8.40868	7.59209	9.12359	9.41466	8.23768	8.79534	8.89253	8.75564	8.79518	9.30115	9.09282	9.11073	8.35905	8.68459	8.87128	9.187	8.32039	8.84871	9.09479	9.57731	9.22772	8.6809	7.26275	8.54837	8.61458	9.15567	9.13508	8.63496	9.14497
CRIP1	8.03184	10.3175	9.11232	8.68131	10.7464	8.53343	5.7321	8.37305	10.2516	9.65394	8.06526	9.7439	5.35487	10.6021	8.02768	10.9295	10.2562	9.67797	8.40408	7.69751	5.42423	7.21246	10.9607	9.1894	9.03367	7.68901	9.94741	7.76507	7.47194	10.4965	7.81919	8.53659	8.81029	7.77693	10.3275	9.10204	10.2983	8.51342	9.74011	8.88834	7.77312	6.44458	4.45442	9.66068	9.59866	9.51966	9.27734	9.34337	8.75918
TBCB	9.26966	8.40665	8.30198	10.908	9.18769	8.91602	9.11989	8.21875	9.15322	8.79437	8.61628	7.84694	8.57729	9.43424	9.11103	8.97483	9.02345	9.25085	9.48163	8.33695	7.6202	8.32116	9.13626	8.44358	8.14031	7.8846	8.79403	9.84588	8.41786	8.08953	9.91994	9.25853	8.35893	7.65293	9.68599	8.3407	9.33588	7.92135	8.55704	8.4206	8.90897	8.87339	6.85661	8.63284	8.88348	8.14464	9.62578	8.86211	9.49126
GSN	9.49277	8.7915	8.69048	9.11731	9.11609	9.53969	7.32	9.85462	6.57911	8.00896	9.06978	8.19359	7.46251	9.4558	8.85215	8.45605	9.3521	9.03394	7.57161	8.39335	8.36792	7.73115	9.12503	9.19423	8.34079	10.1793	10.0082	7.90368	10.7229	9.5084	10.0402	10.1663	9.05722	7.69072	10.4394	10.3257	9.7777	7.74706	8.99247	8.70236	8.69429	7.70632	7.50278	8.42046	8.48548	9.5685	8.97476	10.0125	9.27984
KHDRBS1	8.89385	8.59827	9.01512	8.67542	9.04195	8.3305	7.75563	8.65056	9.00855	8.74128	8.89005	7.94357	8.82	9.41492	8.79706	8.30296	8.10399	8.67681	8.15296	8.7996	8.92755	7.80742	8.50389	8.81316	7.8931	8.19879	8.54168	8.71668	8.3775	8.89406	8.66687	8.65369	8.71194	8.34798	8.84966	8.85275	9.29879	8.99601	8.76571	9.31362	8.88207	8.9429	6.85501	8.82344	8.99736	9.37239	8.88411	8.74459	9.1864
PSMD4	8.81782	8.93076	8.48773	8.42844	8.75001	8.68945	8.08669	8.64381	9.64363	8.37496	8.65717	7.57571	8.77444	10.4188	9.15849	8.76143	8.60431	8.52555	8.52433	8.20312	9.09754	7.74939	9.84165	8.60641	8.16871	8.27408	9.45515	9.0242	8.37179	8.99434	8.73637	8.62903	8.05009	8.11782	9.30477	8.66495	8.84925	7.97698	8.52312	7.97814	8.91155	8.96249	7.4502	8.4631	8.98184	7.94932	9.01048	8.96189	9.58837
ST13	8.49858	9.36231	8.66184	7.42506	8.99093	9.38145	7.01469	9.73015	8.67153	9.16725	9.06329	9.20027	8.60787	9.51102	8.44804	9.26461	9.32728	8.12435	7.04726	8.53327	8.2547	7.20301	8.51738	9.13544	7.30526	9.03372	8.64919	8.40063	9.4238	8.48002	8.6372	8.7388	10.0555	6.14022	9.21187	9.2111	9.96291	8.65883	7.98877	8.65685	8.65804	5.923	8.12412	8.23059	8.52515	8.44553	8.82336	9.1774	8.79698
RPN1	8.76466	8.69631	9.86641	8.90862	9.32132	9.00866	8.86252	9.20256	8.94063	8.91342	8.88986	6.72639	8.80193	9.87468	9.31245	8.89392	8.62893	9.08447	8.69273	7.97945	8.90843	7.75778	9.85401	9.7327	8.91348	8.2169	8.85896	8.99981	8.12586	9.5971	8.98241	8.30748	7.81796	7.94176	8.71707	8.0897	9.01243	8.46677	8.96022	8.99403	8.82339	9.0873	5.91405	8.96894	8.67986	9.56851	9.51274	9.05161	9.21983
ILK	8.6678	9.2272	8.81761	8.82426	9.01851	9.00706	8.54803	8.48591	8.61452	8.62954	8.23547	8.15064	9.24514	9.10572	8.50217	9.46	9.37724	9.01524	8.2758	8.78757	8.79324	8.27519	9.17838	9.17728	7.86541	8.30491	9.05562	8.59584	10.1097	8.50969	8.8919	8.8488	8.89718	8.36749	9.63023	9.44649	8.79998	8.6745	8.41525	8.86493	8.38211	8.12816	7.95295	8.43326	8.7084	8.30892	8.70138	8.46076	8.82839
ACTN4	9.49742	8.31123	7.78221	8.85928	9.96586	8.21921	9.07416	8.48136	9.48765	9.26278	7.97837	8.07969	7.63602	9.10444	9.42406	8.29622	8.71452	9.85523	8.5681	7.89005	7.28883	9.20318	9.42308	8.59115	9.18002	8.63518	9.25652	9.88288	9.54772	8.3809	9.27156	9.39778	8.91907	7.98964	10.3051	9.31497	8.96701	8.12773	9.62531	8.05225	9.43968	9.61013	7.91681	9.49901	9.23438	8.22529	9.40106	9.5376	9.65473
PGF	8.38755	7.35085	7.51968	8.1222	8.14078	7.40526	9.92554	7.92725	8.74049	8.48328	8.42416	9.75577	8.36123	7.44214	8.86215	8.00481	7.30814	9.10125	9.64128	8.48469	8.82803	9.17283	8.68449	7.94783	10.1492	7.64044	9.95998	9.10602	8.0039	9.19783	8.53909	9.87199	8.89629	10.325	8.87536	8.18017	7.51206	9.18401	10.3589	8.00611	9.1401	9.5434	10.3165	9.62818	9.42361	8.28349	8.53153	9.18338	8.33815
ATRAID	8.20242	9.40712	9.38964	9.63942	8.38214	9.63127	7.86141	8.51892	8.78891	7.78375	8.80866	8.71739	8.81316	9.48648	8.49468	9.56606	8.82638	8.19968	7.02796	8.84196	8.78548	6.80908	9.25024	8.99515	8.25846	8.4792	8.5553	9.18204	8.39577	9.08642	8.82061	8.56355	8.48033	8.66459	8.73606	8.2403	9.24741	9.09104	8.09139	9.63518	8.52983	8.117	6.41892	8.28588	8.61032	9.28715	9.14315	8.97983	9.26052
HNRNPA2B1	8.96722	8.58056	9.0856	9.18953	9.18766	8.21609	8.30608	9.31199	10.217	9.40475	9.68029	7.55796	8.8977	8.67657	9.15537	8.48483	8.08061	9.43858	8.77981	8.87411	9.10984	8.48562	9.06099	8.89882	7.09497	8.39225	7.963	9.12751	8.58559	8.99947	8.93157	8.79537	8.90618	7.99109	8.99219	8.48478	8.76402	8.36664	9.60048	8.67233	9.41251	9.36705	5.45888	9.24537	9.30486	9.19769	9.04613	9.93454	9.48722
NPIPA1	9.87277	8.58206	8.21029	9.84548	9.128	7.90171	8.98467	8.70506	10.0912	8.77213	8.69974	9.17767	8.08203	8.18191	9.52955	8.00483	8.15195	9.38467	10.3215	8.6097	8.5371	10.3408	8.9815	8.09401	7.38053	8.58154	8.10868	8.23771	9.70091	8.01023	9.03989	9.46608	10.4126	8.04739	9.20348	9.10936	8.73587	8.37073	9.33048	7.32556	8.44459	9.24149	8.50044	9.50839	8.08385	7.50835	8.12771	8.48244	8.22848
ARL6IP5	8.95857	9.868	8.89338	8.09151	8.96736	9.79027	8.96684	8.75451	7.60422	8.21193	8.48447	8.07768	9.26108	9.12379	8.94462	8.90829	9.38742	9.64377	8.13398	8.37869	8.19295	8.36092	8.80163	9.34337	7.29376	8.6679	8.31948	8.15281	9.35664	8.6293	8.69475	8.62326	9.05115	8.25515	9.15751	9.44651	9.3063	9.71314	7.29488	9.97748	8.80779	7.33499	6.65174	9.17085	8.75451	10.0473	8.90977	8.5683	8.75109
SEC13	8.97391	9.00269	8.76765	8.87454	9.12331	9.29607	7.94127	8.77191	9.18412	8.61589	8.96155	8.20345	8.7175	9.07828	8.42426	9.79525	9.76949	8.70383	7.82292	8.34451	8.30148	7.63572	9.15274	9.43876	8.25727	8.37973	8.55252	8.87275	8.81053	8.98491	8.73193	8.58919	7.88706	7.61724	8.46786	8.57316	9.80812	8.23221	8.2152	8.63803	8.9333	8.19496	7.10603	8.62384	8.51753	8.48621	9.12077	8.17075	9.36281
PTPRF	9.86613	8.42929	8.0595	8.30293	8.87476	8.40041	7.98452	9.32319	9.31508	8.65675	9.14244	8.35866	8.32558	9.16978	9.04046	8.45728	7.70345	9.41425	9.61302	8.22287	8.71447	7.57231	9.46951	9.17572	7.69343	9.04232	8.90439	8.72452	8.0215	9.23602	8.25566	8.23151	8.24913	7.92052	8.5766	7.83346	9.24614	8.71192	8.93239	7.78182	9.30091	9.44132	6.12939	9.19815	8.50925	8.17017	9.40216	9.21764	9.84446
PRDX2	9.12519	8.87368	8.99312	7.19058	8.84724	8.89003	7.88688	8.57433	8.13549	8.55316	8.93144	8.574	10.379	8.55021	9.01235	9.45382	8.33233	7.73405	6.87594	8.69844	9.98405	7.15256	8.82448	9.33963	9.32221	7.17019	9.35548	10.2084	7.40825	8.7539	8.30734	8.31052	7.94548	8.00375	8.17061	9.02684	8.74341	9.20294	7.28916	9.1757	7.89458	8.41518	4.85427	8.85588	9.04292	10.1597	8.92806	8.525	9.20146
GPX3	7.50653	8.82931	7.5392	7.55954	9.52112	8.24115	6.99239	8.73793	7.58775	8.50865	7.10375	7.47125	9.27073	9.69403	10.3304	7.33966	12.031	9.45078	10.0543	6.98588	6.52037	6.82372	9.86647	10.0161	8.40741	11.5694	8.78725	7.60101	10.3885	11.333	10.6463	10.2017	9.4062	6.43819	10.983	10.6038	8.90578	8.74111	8.54984	9.67695	9.6797	9.87224	7.44912	7.78918	7.99002	8.15107	8.6994	10.4744	8.92695
UBE2E1	9.16565	9.53309	9.15822	8.35578	9.12776	9.89045	7.8762	9.64117	9.36906	9.433	8.93073	8.18162	9.12213	9.47062	8.72857	9.79206	9.06817	8.88074	7.96676	8.72481	8.05491	7.47311	8.75253	9.42049	7.28985	7.38318	7.18633	8.05545	8.74212	9.02753	8.57734	8.18143	8.34774	7.33065	8.17447	8.9264	9.26059	8.59476	8.24312	9.10822	8.92999	8.68211	5.52823	9.02722	8.24419	9.63644	9.32664	8.97937	8.85299
COL6A2	10.0723	9.87892	6.98355	9.92509	10.3679	8.40075	8.96059	7.86661	7.36536	8.77947	7.09381	8.52533	8.68505	9.77147	9.67044	8.43091	10.753	10.656	7.75588	7.6019	8.12807	9.64814	9.53229	10.4223	7.64381	9.82153	11.0507	10.0392	11.6544	7.5444	11.065	10.8973	10.0236	6.08099	10.7683	11.2209	9.56605	6.61273	9.21654	5.30035	10.7617	8.92235	7.40353	9.24342	9.2682	7.82612	9.16265	8.30781	10.6051
SLC35E1	8.33237	7.76088	7.54145	7.81106	8.00866	7.5047	9.60914	7.96973	8.48721	8.25976	8.25286	9.4938	8.06042	7.36695	8.97227	7.81909	7.04948	8.92919	9.58809	8.18421	8.45275	9.02714	8.80257	7.89791	10.105	7.6067	9.98909	9.61886	7.81967	9.0971	8.4665	9.83707	8.78415	10.5044	8.65116	7.90344	7.42544	9.02724	10.6169	8.1752	9.21819	9.3725	10.238	9.83826	9.51361	8.30052	8.68172	9.20878	8.51206
OPHN1	8.04358	7.93909	7.97926	8.3046	7.94768	8.02611	8.1087	8.48285	7.87475	8.94147	8.86817	8.79336	8.20137	8.06714	7.9999	7.60192	7.7831	8.37027	8.134	8.14854	7.78519	8.5287	8.57133	8.74651	10.7856	11.2955	9.96704	9.20399	7.86732	9.6933	8.71597	9.08785	9.01097	9.87115	8.40994	8.25174	7.91086	9.01403	9.0975	8.17158	8.80885	8.44892	12.0356	9.16338	9.10409	8.68955	8.28753	8.50901	9.57464
HIGD1A	9.02078	9.55432	9.42281	8.40837	10.1963	9.44792	8.08416	9.68086	9.06789	9.9051	8.87034	8.02964	9.452	10.061	8.70625	10.4459	9.46455	8.72266	7.60456	8.46808	7.56718	6.71497	8.66298	9.58036	9.26286	8.30021	7.30975	7.97133	8.60195	9.24809	8.32168	7.79016	7.7276	7.17508	8.50595	8.77913	7.88109	9.12146	8.12969	9.9163	8.24763	8.58345	5.18476	8.76984	10.3654	9.64727	9.86429	9.17342	8.6391
ERP29	9.30296	9.10395	8.43318	9.84097	8.95436	8.84776	7.08819	8.1726	8.35769	8.3393	8.23541	7.70052	7.74506	8.89646	8.4734	8.26037	8.58363	8.70474	7.87588	7.85867	8.19259	6.85437	9.25321	8.82575	7.46322	8.36261	8.89227	9.63502	8.44183	9.7865	9.23883	8.56482	7.89223	8.04021	8.7818	9.13899	8.74083	8.11534	8.78056	8.18266	9.14726	9.45141	7.19493	8.78656	9.92781	7.73749	9.05605	9.40129	9.54504
NDRG1	8.75276	8.16648	7.80269	6.82912	10.4397	8.27203	8.08771	8.73372	7.96865	8.20953	8.61395	8.52431	8.6832	10.021	10.0046	8.2564	8.87584	7.79262	8.24824	7.69345	7.72537	7.71218	10.6454	9.2537	9.25607	9.00035	8.92123	8.28077	8.40388	8.74757	8.3614	8.82267	8.32298	8.17481	8.7839	8.53668	8.51189	8.23289	9.07325	8.53971	8.66696	8.60391	7.44241	9.68587	9.74451	9.65855	8.95371	10.0105	8.46428
C19orf53	9.12686	8.96518	9.11058	8.49996	9.35807	9.53148	9.5687	7.88904	8.8661	8.84272	8.69474	8.45496	9.07514	8.0285	8.78403	9.13769	9.16147	8.85257	8.67848	8.38824	8.67774	8.90041	8.11166	8.68148	8.75368	7.45605	8.22549	9.8417	7.88161	8.77184	8.20718	7.85487	8.22004	7.50437	8.42476	8.69548	8.74811	8.29693	9.65319	8.54601	9.01532	7.79426	6.34429	8.30763	8.74992	10.3436	8.43684	8.73889	10.0402
IGFBP5	10.6103	7.27323	7.24317	10.7837	7.58193	8.35875	8.3783	9.06925	8.84849	8.43026	9.17472	9.81019	8.41529	7.47557	8.45936	8.33224	8.6059	9.06296	8.33986	9.67706	7.875	10.4928	9.2001	8.372	8.94563	7.8064	10.0761	8.67049	10.9793	6.19262	10.416	10.6253	11.393	7.20801	10.697	11.6727	10.9309	7.1007	10.7946	7.73764	8.15922	6.4532	10.7286	7.91915	7.54993	6.94687	7.4682	8.37303	8.36522
HSPA9	8.52195	8.63536	9.51521	8.28748	9.31511	8.67694	7.60679	8.83205	9.79689	9.26091	9.4405	7.83785	9.77557	9.09371	8.69914	8.35599	8.46936	9.00184	7.93713	9.0445	9.203	8.19494	8.99023	8.41518	8.08279	7.77087	8.01438	9.17708	8.41834	8.84998	8.40567	8.38708	8.28121	8.0676	8.79176	7.95817	8.67227	8.26103	8.00218	8.87324	8.95159	8.83896	5.52296	9.14925	9.28941	9.35302	9.3728	9.61013	8.51513
KPNB1	8.98243	8.39623	8.20457	9.1519	8.58046	8.14789	8.57369	8.20795	9.26646	8.44537	8.37729	7.55437	8.33733	8.20604	9.46621	7.7764	8.30519	9.47295	9.10534	7.97372	8.34715	8.64807	9.25415	8.74658	7.97161	8.59845	9.195	9.63077	8.66657	8.66454	9.04642	9.32448	9.13598	7.71	8.99024	8.90816	9.11226	8.08736	9.41564	7.68809	9.2202	9.23016	6.96202	8.91748	8.77056	8.59371	8.29418	9.16145	9.17546
STRAP	8.74775	9.18441	9.34841	8.86808	9.28284	9.89478	8.13076	8.88934	9.76602	9.12089	9.50726	8.61392	9.27115	8.70554	8.15978	9.71678	9.11971	8.47248	8.0354	9.06649	8.59496	7.3706	8.39968	8.41558	7.96516	8.08899	7.74211	9.0337	8.608	8.38257	8.00734	7.81595	7.68469	7.27198	8.20261	8.87784	9.46423	8.33859	8.80166	9.102	8.46121	8.71823	5.93126	8.58114	8.51609	9.53881	8.80388	8.59689	8.62823
ODC1	8.93827	8.26047	8.05783	8.94772	8.88334	9.29664	6.82568	8.43889	10.304	8.16483	8.03013	8.4819	7.40681	9.53889	8.29975	9.70692	8.3187	7.96854	6.96196	8.58206	8.0561	6.51306	9.09401	8.70684	7.0613	8.43456	8.68306	9.31145	8.63793	8.63494	9.25547	8.81208	8.1082	8.05351	8.5844	9.24739	9.41195	7.86449	7.32187	7.86391	8.76654	10.0145	6.19848	8.88231	8.63143	8.44581	9.07378	8.44607	9.61479
PRMT1	9.37085	9.23845	8.81939	8.28384	9.62394	9.21887	7.87187	9.1487	9.48476	8.52573	9.01975	8.31359	8.34983	9.89637	8.4134	9.48004	8.94208	8.37888	7.85545	8.58583	7.93057	8.30475	9.08572	8.8853	7.584	8.03897	8.91722	9.05168	8.43345	8.59793	8.79434	8.39707	8.6485	8.69188	8.49852	8.77169	9.11573	8.74383	8.4484	8.66667	9.13247	9.40597	6.22598	8.77791	8.5551	9.28301	8.85149	9.32755	8.98086
PSMB7	8.303	9.09601	10.0756	9.1196	8.20442	9.26579	8.27386	9.27208	8.90803	8.51447	8.74684	8.09269	9.38896	9.56172	8.47422	9.27277	8.81733	8.19037	8.21515	7.93974	9.39421	8.0703	9.16729	9.26697	9.09782	7.84924	8.87313	8.52517	8.1215	8.46896	8.66639	8.23818	8.17956	8.06808	8.44099	8.37349	8.67656	8.83784	7.74171	8.76938	8.22501	8.77382	6.20238	9.00674	8.45504	9.56494	8.86091	9.34529	8.68578
RING1	8.83434	8.35317	8.51987	8.90926	8.74178	8.55104	8.48775	8.67106	9.58475	8.57491	8.55647	8.74227	8.43503	8.28721	9.15739	8.41951	8.42448	8.96686	8.78588	8.64685	8.71049	8.60355	8.57357	8.57769	7.92927	8.65269	8.64164	8.68129	8.5306	8.71491	8.71814	8.82325	8.96144	8.40357	8.73463	8.62483	8.58053	8.61523	8.87404	8.41444	8.64927	8.81133	8.90657	8.88906	8.6441	8.61032	8.40087	8.47584	8.40036
ATP1A1	9.1983	8.59999	9.14148	8.38003	8.82043	8.64434	8.57831	8.2069	9.32861	8.99723	8.26069	8.17968	8.66174	9.8069	8.70048	9.11869	8.44399	8.69137	7.50481	8.03198	8.56119	8.34924	9.05199	9.05641	8.38447	8.32144	8.58133	8.87377	7.96488	9.4469	8.29583	8.31454	8.25148	8.65202	8.53089	8.62648	9.11049	8.65176	8.7444	9.42862	8.57579	9.54011	7.02208	9.11209	8.36017	9.25548	8.98675	8.53583	8.33224
SUMO3	8.93465	9.26918	9.1692	8.9027	8.96369	8.30751	8.22986	8.8136	8.73053	9.02996	8.78709	7.81621	7.7498	9.36388	8.56433	8.8771	8.81759	9.4774	7.81711	9.02649	7.98872	6.91512	9.55201	8.67791	7.99774	7.90702	8.11241	8.25575	8.24741	9.38536	9.22845	8.59894	8.217	7.78386	8.932	8.32395	8.68866	8.83953	9.03493	8.74258	8.96413	9.59985	6.89699	8.96517	8.54327	9.06497	10.0411	8.94098	9.04486
VAT1	8.95179	8.88878	8.31718	8.70571	9.02147	8.17354	8.87059	8.395	8.41815	8.56313	8.13937	8.913	8.16785	8.33877	8.78098	8.20168	8.70989	8.59851	8.85985	8.47539	8.58014	8.71389	8.2801	8.50295	8.80234	8.35462	9.07033	8.71725	9.25511	7.80116	8.94888	8.81165	9.44428	8.52481	9.41827	9.27794	9.08322	8.14169	8.43133	8.01742	8.55758	8.63396	8.7735	8.18138	8.41737	8.94417	8.69934	8.10771	8.98472
FLNA	9.48433	8.84331	7.42131	8.77401	9.45178	8.58308	7.53217	8.76279	8.34573	8.77773	6.88751	8.73265	7.53611	8.53259	9.14335	8.64375	9.19477	8.80692	8.18888	7.81191	8.1674	8.09846	9.76444	8.99983	7.39427	8.50008	9.36162	8.73267	11.3726	8.66847	9.88162	9.67444	8.6791	6.76752	10.7824	10.7365	9.32324	7.25526	9.76005	6.54092	9.25754	9.40978	7.08092	10.6478	9.01621	6.65076	8.73257	10.9246	9.84439
TUFM	8.32666	8.71572	8.69882	8.62346	8.88929	8.91272	7.83791	9.11404	10.0542	8.6571	9.24169	7.86043	8.51677	8.6671	8.62686	7.97351	8.57878	8.05943	7.4433	7.84093	8.55617	8.11255	9.12513	8.55471	8.04955	8.47185	8.1769	9.6115	8.18369	9.1157	8.98687	8.47057	8.28295	7.8091	9.10767	8.5974	9.17031	8.71562	7.58862	8.45036	9.05357	9.4969	7.19506	9.07648	9.46463	9.17492	8.88688	9.65381	8.76915
IGFBP3	8.77088	9.31491	8.08484	7.23648	9.71749	8.24641	9.4522	9.1821	10.029	9.64837	9.91937	8.6614	8.22746	9.67437	8.44948	9.35386	9.43046	8.39787	7.78604	8.24596	9.68138	8.34384	10.511	9.16941	8.90351	8.70903	8.924	10.6348	9.43173	8.13565	10.5368	10.6759	10.1121	9.12259	10.2963	8.88067	8.96836	8.37319	10.6138	8.76615	8.03394	8.68122	6.76973	7.21383	8.05346	9.15696	9.34542	8.72141	9.20129
EFCAB14	9.35966	8.65172	8.83436	8.79516	8.29786	8.85927	8.03133	9.39865	8.54733	9.04002	8.73058	7.84574	9.27371	8.50786	8.91095	7.68267	8.22026	8.95024	9.16695	8.94735	8.89549	8.60638	8.50329	8.79315	8.33876	8.42227	8.09882	8.5627	8.98316	8.37004	8.74922	8.55087	8.89786	8.0719	8.99441	9.26425	9.23393	8.41689	8.7683	8.38093	8.98782	8.00144	8.50162	9.52254	9.17387	8.5016	9.50276	9.08035	8.95016
CSDE1	8.65459	8.76782	8.20955	7.92854	8.41408	8.7668	8.02652	7.50226	8.93499	8.48408	7.67512	8.11749	7.84137	9.45754	8.57615	8.52728	8.4094	8.0574	7.29743	7.14309	8.43447	7.00601	8.74606	9.05839	8.03085	8.63445	9.07568	9.11098	9.1571	8.78258	8.76454	9.19101	8.22475	7.925	9.26868	8.88394	8.77396	8.91758	7.21773	9.60247	9.20949	9.18834	7.2216	8.57578	8.99018	8.4877	8.95984	8.45856	8.69304
EIF3D	8.25963	8.8512	7.90399	7.23113	8.53506	8.66468	8.74919	9.3649	8.5954	8.34922	7.68599	8.47041	8.75083	9.53501	8.78206	8.52833	8.54921	8.18519	7.7187	7.99359	8.04497	7.12245	8.50564	8.69385	8.86789	8.67391	8.9113	8.77992	8.52643	8.81765	8.34772	8.75233	8.53931	7.00362	8.78873	8.70723	8.96707	9.44985	7.99985	9.01747	9.34062	8.77997	6.53649	8.72828	8.37214	8.20753	8.73386	9.69845	8.62345
ATXN10	8.73915	9.55036	9.19523	7.82251	9.21006	9.12172	8.49512	9.30723	8.9356	8.33685	8.59208	8.38558	8.56489	9.33159	8.26025	9.72104	8.95659	8.20299	8.01082	8.53005	8.33113	7.85483	8.63993	9.48642	7.63339	8.14117	8.41056	8.63966	9.16695	8.66869	8.19938	8.28066	8.44056	7.78372	8.68382	8.84807	9.23177	9.07965	7.99599	9.96548	8.49823	9.18639	7.33579	8.29705	8.24022	8.81303	9.01065	9.09989	8.75989
SNRPG	8.61412	9.16651	9.70848	8.25235	8.04831	9.78193	8.60442	8.55662	9.00695	8.40465	8.9124	9.55143	9.46295	10.0364	8.13634	10.3078	8.70628	8.36164	7.26732	7.9471	8.82187	7.3102	8.74543	8.55858	8.07912	8.00242	8.14309	8.82797	7.31829	8.96413	8.29192	7.8671	7.6697	8.94703	8.00132	7.90276	8.42376	8.46406	7.76437	9.20418	8.79491	8.71462	4.80387	9.03535	8.75842	9.697	9.39888	8.72213	8.44015
VAMP3	8.47249	8.80424	8.65765	9.18958	8.83778	8.25953	7.87011	9.65535	8.12396	8.98995	8.64539	7.97024	8.42627	8.03705	8.91796	8.62389	9.46219	8.19166	7.9014	8.16471	9.48307	8.3446	8.92023	9.05535	7.47257	8.90671	9.09084	8.82814	9.11713	8.67593	8.86829	9.13809	8.73091	7.70421	9.13542	9.16848	9.37258	8.66516	8.26495	8.67532	8.40353	9.24962	7.03475	8.35647	9.32339	8.33014	9.16607	9.1695	9.11718
UBL5	9.14972	8.92467	9.55492	7.69946	8.34689	9.23906	8.64828	7.86278	9.17541	7.75178	8.59326	9.29913	9.00557	8.46788	8.73096	10.0412	8.54394	8.60013	7.96334	8.29239	8.91337	7.74352	8.31655	8.83846	9.63634	7.4765	8.62801	8.73077	7.78915	9.07448	8.03302	7.85616	8.20003	7.85908	7.98905	8.28459	8.66565	8.41764	8.63195	8.90578	8.89368	7.54423	5.79144	8.4619	8.75212	9.52726	8.9996	7.97281	8.87181
IGFBP4	8.85847	9.1944	8.01981	8.33597	8.94626	8.59017	8.10598	7.36612	8.04507	8.46886	6.68487	9.81863	7.81459	9.04595	8.80297	8.31924	9.84573	8.40445	7.6898	7.16921	7.60445	8.66911	8.13464	9.26409	8.83494	9.01112	10.4302	8.88744	10.8792	7.36739	10.197	9.80234	10.6302	8.29948	10.5729	10.7734	10.9635	8.34126	8.5369	9.70539	9.30133	6.99791	9.37855	8.41924	8.21414	8.00501	8.71846	7.49738	9.05431
AGRN	9.43381	8.16938	6.79438	10.1103	8.94318	7.90915	9.87099	8.24111	9.49956	9.18245	8.55973	7.08418	6.59244	8.34137	9.26503	8.16781	7.81843	8.99889	9.24089	8.34756	8.17405	9.24661	10.2426	8.86696	7.76678	8.82345	9.40984	9.27549	7.70304	8.56119	8.92725	8.91267	9.43935	9.12729	9.44959	8.55998	8.93337	8.99752	9.72213	8.71936	8.81188	10.093	7.15007	10.0566	8.0112	8.13106	8.98191	9.75901	9.11741
HSD17B10	8.75663	8.44124	8.42131	9.18642	8.8551	8.17878	7.50388	8.99082	9.5089	8.93363	9.19021	8.1667	8.35162	8.83649	8.32015	8.8415	8.04493	8.45992	8.0106	8.69512	9.0169	8.12717	9.19568	8.44171	8.43497	8.17044	9.47954	9.14199	7.9254	9.19993	8.58509	8.31278	8.03361	7.70199	8.32554	8.11835	8.85241	8.31987	8.13256	8.04991	9.04734	9.03965	7.76541	8.85141	9.16451	8.49219	9.18185	8.34832	9.03761
ITGB5	8.7808	8.88333	7.8573	9.50299	9.66719	8.95852	8.33011	8.20548	8.04694	8.24898	8.40613	7.908	7.29972	8.68648	8.47531	8.17364	9.26263	8.99271	8.12593	8.15882	8.54407	7.78604	8.48439	9.00884	8.64864	8.74892	8.89227	8.3223	9.23947	9.00982	9.9188	9.58713	7.84426	8.22242	8.30279	8.32414	7.98244	7.82421	8.25622	7.87742	8.6087	9.03319	8.20059	7.62838	7.90788	7.78012	8.88821	8.30347	9.26585
PSMD2	9.07484	8.01441	9.14695	8.57315	9.07386	8.18776	7.70681	9.66826	9.02097	8.58692	9.59797	7.67632	8.80917	9.07698	8.56235	8.00495	8.43394	8.12844	7.61733	8.65586	9.29607	8.00517	9.12468	9.08612	8.48769	8.63337	9.03799	9.04555	8.32771	8.83173	8.91537	8.57457	7.44004	8.16308	8.4623	8.37399	8.70532	7.701	8.94978	7.66859	8.75532	8.83403	6.17675	9.30381	8.68829	8.38108	9.04491	9.34158	9.40817
GNB1	8.57178	8.55862	9.03508	9.5094	8.85816	8.3751	8.98269	8.72006	8.50244	8.76572	8.32866	7.22365	8.17399	9.06883	8.87115	8.33606	8.36129	8.83424	8.54879	8.2214	8.92116	8.39605	8.97509	8.91926	7.37664	8.21761	8.45548	8.77225	8.58381	8.62336	8.64621	8.40161	8.3559	8.27275	9.03099	8.74108	8.93127	8.79619	8.92198	8.87938	8.21983	9.1371	6.12411	8.53907	9.13429	9.20105	9.19366	9.26241	8.75149
NDUFV2	9.07896	9.57499	9.3009	9.14929	8.88058	9.24828	8.26092	9.72412	9.04542	8.60621	9.25913	8.24335	10.1123	9.25887	8.05995	9.60521	9.25216	8.87735	8.41836	8.81239	9.44256	7.83666	9.34752	8.94069	6.82987	7.66168	7.48298	8.64582	8.22298	8.13403	8.63072	7.96999	8.25139	7.71744	9.03618	8.95841	8.30761	8.50263	8.38675	8.77099	8.9986	8.77276	6.20646	8.2	9.05978	8.53069	9.7601	8.49544	9.46009
NDUFB5	7.7709	9.2089	9.92267	7.91825	8.47066	9.90611	7.02178	9.65899	9.04442	8.8479	9.56048	8.60698	9.49425	10.0709	8.19062	9.55308	9.42444	7.57873	6.82268	9.25749	9.69993	6.51267	8.99668	9.85854	8.27033	8.19675	7.74527	8.23438	7.86079	9.07617	8.34087	7.92339	7.35417	7.67514	8.65531	8.31285	8.60345	8.91856	7.81755	9.4477	8.7718	8.29177	6.23766	8.35981	8.25932	9.82324	9.65113	8.81327	8.30925
ZNF706	9.7643	9.57315	9.28881	8.23835	9.49812	9.16321	8.23586	9.15828	8.64514	8.44571	9.78725	8.09497	8.96918	8.76177	8.5876	9.36019	9.03196	9.72092	8.81762	8.33629	8.46455	8.18153	9.53244	9.13156	8.20117	8.759	7.75726	7.99608	8.38541	8.43485	8.38574	8.27528	8.30765	8.17631	8.82137	8.48531	8.72174	8.32817	8.72053	8.19318	9.06392	8.68415	6.96529	9.38632	9.36458	9.51279	9.6043	9.53959	8.59449
NOP10	8.28873	9.45752	9.67929	8.54509	8.45245	9.6745	8.19989	7.60213	8.89125	8.72674	8.37743	8.46819	9.43253	9.27356	8.26927	9.67865	9.27937	9.06688	8.2117	8.49872	8.88286	7.74217	8.35497	9.12642	7.66945	8.12156	8.30813	8.25079	8.36051	9.22402	8.48951	8.00011	7.78013	8.13799	8.61211	8.639	8.54647	8.66694	9.04172	8.80383	8.64445	8.41905	5.98552	8.62615	9.3275	9.40629	9.73921	8.74223	8.82554
ARPC1B	8.84349	9.58722	8.5027	9.00914	9.26898	9.01441	8.19148	9.04341	9.12081	8.63514	9.16642	7.49639	8.94389	8.75666	8.70589	8.61483	9.53338	9.30868	8.29459	8.75679	9.25492	7.42717	10.5911	9.40764	8.53361	8.61617	9.19254	9.62799	8.55543	9.95298	9.12817	8.51734	7.69385	7.45019	8.71578	8.96699	8.29276	7.51081	8.01686	7.99586	9.71855	9.15161	6.61435	9.94756	9.91454	8.12394	10.2378	9.38238	9.43594
SORBS1	8.43234	8.21667	7.94506	8.22953	8.12527	7.78435	9.31224	8.18371	8.52124	8.45947	8.4378	9.36202	8.3431	7.90109	8.6865	8.23564	7.97126	8.48081	8.66906	8.44398	8.66932	8.97678	8.55681	8.11208	9.20649	8.11502	9.04916	9.13545	8.42038	8.78941	8.52552	9.18964	8.82618	9.263	8.71433	8.3628	8.02154	9.06559	9.21153	8.31105	8.84359	8.82481	9.51574	9.33167	9.08444	8.39361	8.49927	8.56589	8.42591
SNRPD3	9.18274	8.72768	8.87534	7.79087	8.70213	9.88997	7.93579	9.64186	9.03213	9.10821	9.05264	8.00791	8.6754	8.55634	9.24661	9.12417	8.65538	8.43586	7.59434	8.09138	8.38962	7.50387	9.07426	7.85457	7.89101	8.01303	8.43012	8.55303	7.90691	8.24223	8.14942	8.14343	8.41687	6.81396	8.5965	8.23273	9.52482	7.83678	8.50907	7.93985	9.21548	8.82828	6.59375	9.11936	8.69925	8.00638	9.67002	9.3172	9.60579
DSP	9.08301	8.52455	9.22376	9.18646	9.69914	8.38169	7.33506	8.76745	9.51355	9.31883	8.19375	6.48035	8.82578	8.84521	7.95851	8.06589	7.80392	9.03472	7.79186	8.049	8.72864	7.01845	8.47356	8.71319	7.4477	8.89562	8.21732	9.24998	7.2495	8.73478	9.7634	9.15201	6.57486	8.12274	9.19478	9.05886	9.51179	8.36254	9.58777	8.07773	9.25019	10.403	6.49858	9.08279	10.1284	9.64614	9.2504	10.3936	10.4833
VCL	8.6977	9.06206	8.39665	8.97427	9.9406	8.10022	8.18166	9.46189	8.54649	9.0372	8.47194	7.91336	8.30518	8.7321	7.87116	8.46951	9.37471	9.11662	8.60192	9.01604	8.0553	8.42066	9.38798	8.34188	7.40246	8.87988	7.97729	8.02436	10.1501	8.86032	9.33801	9.24795	8.69942	8.2063	9.87696	9.78742	8.8974	7.8912	9.57775	8.21652	8.79554	9.10933	7.31896	9.51717	9.11522	8.55391	8.52893	9.56873	8.91432
CCT2	9.23819	9.07925	8.86946	8.51564	8.88624	8.49754	7.43458	9.30402	9.66327	8.77736	9.08555	8.13237	8.15056	9.39084	8.30863	10.6826	8.92158	8.33656	7.43407	8.68151	7.76629	6.69521	8.31409	8.64212	6.97116	8.15243	8.29297	8.46855	8.23199	8.89235	10.0914	9.35512	7.78291	7.58435	7.98244	8.82288	8.47362	8.32199	8.49109	8.49989	8.9026	8.17741	5.70604	9.08106	9.58759	8.11462	8.69178	8.88297	8.89234
NDUFA2	8.12395	8.92306	10.1563	7.83497	8.10163	9.58866	8.44934	7.65543	9.85316	8.5132	8.70375	9.08901	10.5614	9.82532	8.56835	9.35034	8.24959	8.87379	7.7273	8.65324	8.52638	8.12285	8.93479	8.81252	8.76587	7.35508	8.56259	8.44718	7.62187	8.99506	8.05947	7.79709	8.03361	7.84726	8.28618	7.62824	8.37917	9.22337	6.7908	9.85069	8.52329	8.0022	5.03598	8.23122	8.58774	9.72468	9.43871	7.98075	7.83657
NDUFS6	8.94756	8.16845	8.49381	7.62607	9.04745	8.56024	7.81592	8.58772	9.03006	8.50213	8.49305	7.76347	8.80934	9.15614	9.25958	8.51365	8.36704	8.63569	7.62925	9.04406	9.78931	6.75212	9.54512	8.78258	8.86247	7.96337	9.6823	9.18106	7.68314	10.4706	7.99797	8.64705	6.9888	8.36717	8.76132	8.2679	9.41238	8.14515	8.70695	8.16172	9.11509	9.3433	6.13407	9.19215	8.96495	8.89792	9.30789	9.2173	9.276
SGK1	8.49094	9.43385	8.70244	7.25023	9.23721	9.90024	8.39631	10.3132	5.87431	9.58711	8.64798	9.25562	8.75498	8.70923	8.62816	7.68222	10.6191	8.97494	7.72906	8.27225	7.36914	6.75923	7.47369	9.19371	7.83164	10.25	8.69102	6.65884	10.3154	8.71104	8.95666	9.27757	9.35634	8.05241	7.6087	9.08316	10.3243	9.49095	9.01309	9.28154	8.79125	8.01739	8.69675	9.04153	8.7609	8.77399	9.00142	8.34771	8.84688
MSLN	9.69225	8.58441	4.87217	9.80238	11.0506	9.16181	9.19956	9.3259	8.52829	8.06305	9.09225	8.21503	8.37806	9.4354	11.6096	5.87457	8.81357	9.08018	10.525	8.24955	5.67224	9.0476	10.1363	9.21907	6.96515	7.39214	10.1645	7.50843	7.2099	9.48908	7.97397	7.15176	8.85045	5.35862	10.2423	8.48676	9.92157	9.65338	10.2146	9.23955	9.06669	9.3317	4.89796	9.39307	8.03343	9.48394	8.46415	10.5273	8.62755
CORO1B	9.19445	8.37731	8.66373	9.91171	8.84992	8.67726	9.67578	8.83834	8.49718	8.7351	8.34045	7.79232	8.63701	8.64945	9.00478	8.19748	8.4554	9.07861	8.7178	8.60173	8.68906	9.65717	9.13422	8.8628	8.69158	8.96144	8.66982	9.06506	8.49671	9.00592	8.47311	8.30023	9.2062	8.19835	8.62404	8.57752	8.21851	8.42119	8.79874	8.13626	8.82196	9.15236	8.31306	8.37152	9.03216	8.27576	8.61097	9.21217	8.70718
ATP6AP2	9.08774	9.32225	9.99835	8.47536	9.04995	9.11278	8.18032	9.51263	8.9577	8.5816	8.79529	7.84076	9.58819	9.08813	8.79605	9.26196	9.39534	8.86792	7.56945	9.45795	8.36096	6.70965	9.07454	9.31652	8.37273	8.31718	7.62515	8.77691	8.83946	9.19504	9.15371	8.41281	8.01565	6.70801	8.90783	8.48545	9.11291	8.94485	9.29698	9.41221	9.09708	9.00353	5.18042	9.06539	9.31281	9.09881	9.29953	9.77984	9.18093
USP34	8.32789	7.58237	7.83728	8.17358	8.02262	7.80678	9.73554	8.19902	8.48275	8.66423	8.24119	8.73883	8.10388	7.59777	9.03999	7.81454	7.50631	8.92579	9.75408	8.64967	8.23525	9.06802	8.79245	8.11429	9.90472	7.90123	9.39194	8.90939	8.07351	8.95302	8.78236	10.243	8.75381	9.7452	8.50773	8.16563	7.83484	8.49476	10.2078	7.85691	8.75664	8.84732	9.61509	9.3438	8.99683	8.31498	8.39669	9.19841	8.37447
EIF3M	9.21597	8.56178	9.54243	8.60596	8.07571	9.55319	8.75353	10.3678	9.43684	8.67145	8.93912	8.5617	9.33559	8.24714	8.63317	9.20759	8.46062	8.61379	8.88003	8.82987	8.63688	8.85706	8.9778	8.73359	9.06394	8.29377	9.31578	8.99142	7.73495	8.74203	8.12516	8.54166	8.86952	8.41307	8.08383	8.46955	8.42095	9.21102	7.62559	8.83438	9.44883	9.34445	5.59393	8.97515	8.87956	8.25626	8.98495	9.64772	8.76792
IFI6	7.42529	6.68121	9.85423	10.9845	9.48865	7.60635	8.82395	11.0275	8.9996	10.8533	8.20199	7.22656	8.2491	10.2185	10.438	8.96271	9.73827	9.10851	8.80803	10.0811	8.01195	7.71747	10.859	8.26896	8.40646	8.77352	8.2779	7.6979	6.84498	9.07328	10.4102	9.14214	6.70223	10.1483	8.42368	10.0884	10.2957	6.0542	9.25557	6.20157	9.54377	8.70986	5.60288	9.249	9.75992	6.38855	10.2244	9.74206	9.45262
RAD23A	9.34643	8.1635	8.71771	8.61311	8.15776	8.50086	9.70153	8.58482	8.66758	8.76655	8.52113	8.33351	9.25911	7.30501	9.47575	8.40028	8.46835	8.99743	9.4379	8.84055	9.41072	9.43062	8.49862	8.56291	8.83331	7.98063	8.35191	10.1863	8.02222	9.06361	8.2885	8.60696	9.14785	7.71091	8.88899	8.88668	8.50611	8.23577	9.2258	8.22378	9.29048	8.30284	7.57183	8.34131	8.8464	9.40955	8.06194	9.27368	9.14778
NDUFA3	9.2122	8.65406	9.08008	8.30624	8.80971	9.21309	9.11159	7.83932	9.08742	8.37722	8.61578	8.558	9.50131	8.54964	9.04973	9.32754	8.7557	8.91532	9.27551	9.24177	8.62421	9.59504	9.54096	8.81024	7.66978	8.06003	9.09679	8.68223	8.03787	8.7832	8.48758	8.28517	8.93611	7.64586	8.98978	8.35384	8.58109	8.85792	7.82403	9.20923	9.00193	9.19278	5.43363	8.37733	7.8248	9.20176	8.95861	8.25658	7.97291
MAT2A	8.7225	8.35769	8.21657	7.64663	8.63737	9.2377	8.51135	8.02757	8.83363	8.62226	8.22318	8.39765	7.97417	8.78512	8.75467	7.43207	8.35395	8.72548	7.15142	7.43366	8.23402	7.8771	8.54335	8.91472	7.86476	8.88468	8.93731	8.81748	8.91208	8.68109	8.33461	9.51124	8.85103	8.11432	8.51615	8.49776	8.42381	9.12162	8.77572	9.50508	8.63032	8.52247	6.21662	8.89429	8.51997	9.54469	8.87403	8.5293	8.15118
VPS52	8.66707	8.19141	8.52156	8.86619	8.21999	8.50463	8.73221	8.51302	9.03515	8.66047	8.66081	8.59462	8.57355	8.19841	8.96987	8.29289	8.15104	8.71869	9.09704	9.05307	8.90182	8.91437	8.5488	8.46094	8.32606	8.55274	8.54309	8.62638	8.35842	8.8217	8.69427	8.50042	8.76921	8.76878	8.44485	8.62205	8.42082	8.64049	8.27668	8.19107	8.73989	8.67734	9.04128	8.46165	8.73823	8.50958	8.40033	8.52661	8.67685
VPS28	8.95682	8.99001	8.44961	7.2327	9.64711	9.15351	8.30895	8.31003	8.32276	7.55127	8.81766	8.35365	8.38387	9.22429	9.37371	8.35512	9.18233	9.14105	7.90105	8.25413	8.41924	7.95675	9.39083	9.34994	9.01378	8.072	8.97763	8.5155	8.3281	9.11612	8.3323	8.48474	8.12741	7.75535	8.47001	8.35002	8.99423	8.26055	7.91719	8.41718	8.9639	9.01124	5.93067	8.67344	9.04949	9.1282	9.6552	8.71907	8.53312
A2M	8.45997	9.21183	8.74809	8.85314	8.75052	9.72171	8.46445	8.44419	6.80568	8.69993	8.28631	8.35285	8.46581	8.701	9.66511	7.95627	9.00561	8.65838	7.58185	8.25196	9.27453	9.101	9.98093	9.08942	8.39244	9.6029	9.31334	8.26623	10.3656	9.31446	9.81809	9.67319	8.49053	7.24431	10.261	11.0041	8.31326	8.21283	7.25911	9.46712	9.78279	6.94081	6.92881	11.3786	8.99352	7.91729	9.46198	8.70749	8.82598
MDH2	9.24012	9.192	8.27552	8.48024	9.62017	9.23487	6.76051	9.47735	9.45743	8.80984	8.99859	8.18137	9.18561	9.05399	8.77584	9.13513	8.7021	8.27129	7.35153	8.95876	9.40806	6.67582	9.61454	9.15101	7.78525	8.59268	8.60313	9.70933	8.2665	9.45238	8.62435	8.04559	7.23427	7.48386	8.83424	7.88842	9.45033	7.9243	8.10547	8.25181	9.00572	9.61864	5.99559	8.6682	9.84582	9.27279	9.9763	9.70325	8.90842
PRCP	8.71996	9.20083	9.70042	8.54702	8.35764	9.33303	7.94557	8.26864	7.90495	8.16489	9.06673	8.78552	9.18259	8.8575	8.55096	8.4251	9.23954	8.20259	7.44255	8.47181	8.56533	7.44588	9.39075	8.90681	8.90156	8.4524	8.2349	8.22287	8.65377	8.47603	8.61416	8.40703	8.16065	8.19114	8.91669	9.09006	8.56031	9.27289	8.2465	9.46285	8.6259	8.48203	7.64272	8.61535	8.75499	9.27029	8.80039	8.52198	8.47297
NSA2	8.13209	9.46628	9.64622	8.12149	8.39768	9.994	8.04999	8.23201	9.07926	8.93075	8.64047	9.36548	8.84063	8.23027	7.73905	9.50316	9.23857	8.96247	7.93085	8.2524	9.32907	7.61336	7.75885	8.59949	7.22496	8.53599	8.02583	7.99404	8.87422	8.62994	8.76089	8.44004	9.33196	7.31208	9.02623	8.66652	9.2691	9.10575	7.39051	9.17919	8.56963	8.26455	7.12937	8.38551	8.19556	9.24749	8.30603	8.25827	8.14257
PTTG1	8.50062	8.02574	9.53891	7.77376	8.37919	9.45908	8.35893	8.611	10.174	8.7547	9.71485	8.06942	10.341	9.31838	8.26953	9.58294	7.85015	9.11401	8.00803	9.16547	9.54525	8.74174	9.48179	8.992	9.30611	7.88035	8.3486	9.06779	6.96617	9.23071	7.94513	7.40709	7.2116	8.49814	8.37639	7.97526	8.38799	7.68768	7.98278	7.08878	9.32299	8.71255	7.67009	8.85561	8.83621	8.95166	9.17955	9.0106	9.10998
VPS35	8.69308	8.8953	9.20164	9.14307	8.66717	9.3157	8.55098	8.65453	8.83849	7.85247	8.53575	8.2687	8.4376	8.95334	8.43467	8.77652	9.09761	8.53208	8.24687	7.98898	7.98443	8.84471	8.82842	8.52766	8.40066	8.47606	8.28073	8.51238	8.54916	7.99629	8.52709	8.72293	8.63613	7.10713	8.80022	8.73764	8.21638	8.09993	8.07193	8.4125	8.69216	8.67099	6.80431	8.43443	9.02023	8.13661	8.36668	8.77191	8.69983
NDUFS2	8.25317	8.97528	8.30336	8.37995	8.96424	8.69309	8.33605	8.73308	8.84191	8.68809	8.25465	8.15271	9.23987	9.14113	9.01477	7.92326	8.11796	8.21865	8.18603	9.15888	9.29734	8.20161	8.79084	8.45306	8.05182	8.08564	8.74376	8.65827	8.15159	8.60268	8.56101	8.29601	7.96832	8.59515	8.92034	8.63882	8.70483	8.08704	8.1129	8.29002	8.49209	8.93416	8.09542	8.48678	8.72565	8.37773	8.84578	9.05889	9.27752
RAN	8.49273	9.74708	8.57624	8.46445	9.36665	9.80723	5.84587	8.87855	9.57867	9.14625	8.73627	7.97115	7.94252	9.77006	7.42813	9.12114	9.12286	8.01892	6.85319	8.21769	7.95036	5.23592	8.48848	8.85132	6.33131	7.58753	8.10643	9.10365	7.83922	10.1928	8.34371	7.50177	6.9234	7.64534	8.3304	9.01895	8.64968	8.20536	9.08044	8.51259	9.31634	9.34201	4.6832	8.89135	10.3376	9.23857	9.16022	8.95657	9.13087
EIF3I	8.77995	8.9851	9.07842	9.37526	8.44868	9.6203	8.64399	9.11072	8.81529	9.22789	8.94694	7.9613	9.02735	9.23005	8.41671	8.86227	8.67758	8.70579	8.82429	8.42651	8.64428	8.12086	8.82647	8.90408	7.27543	8.15364	8.03293	8.77235	8.12943	8.89045	8.14899	7.7607	8.56762	8.19955	8.37904	8.2135	8.75047	8.64821	8.36931	8.78686	9.00777	8.19955	7.20058	8.35418	9.1422	8.73295	8.97593	8.75306	8.60972
PSMD1	8.56991	8.45383	8.49874	8.62162	8.63947	8.67843	8.64472	8.58385	8.78208	8.61121	8.5871	8.21009	8.10763	8.72678	8.67818	8.94316	8.58372	8.3532	7.92318	8.62415	8.85831	7.53561	9.0453	8.73453	8.41473	8.73831	8.64537	9.0465	8.75267	9.07574	8.86946	8.78817	7.69203	7.87191	8.7703	8.86382	8.992	8.03896	9.25968	8.18599	8.9935	9.3041	7.07471	8.73107	8.89368	8.23776	8.58553	8.97309	9.3814
PSMD14	8.96619	8.87073	9.94748	8.74838	8.21033	9.00458	8.42349	8.91998	8.11067	8.53232	8.03998	7.70326	9.17032	9.66791	9.35771	8.85497	8.64731	8.24651	8.10725	8.67504	7.99233	7.88895	8.61625	8.79958	8.5843	6.98825	7.86434	8.3079	7.79613	8.62751	8.10338	7.49241	7.62563	8.7152	8.19882	8.14814	9.13744	8.52093	8.58635	9.51845	8.19068	8.54944	5.50674	8.83788	8.33649	9.68982	9.74208	8.93496	9.06006
NBPF1	9.11323	8.5712	8.49476	9.14181	8.48602	7.9867	8.50633	7.73041	9.06096	8.64659	8.24287	7.92205	7.76283	8.62634	8.77951	8.15745	8.14347	9.22527	9.24032	8.1326	8.68733	8.89717	8.81307	8.47745	7.40239	8.28357	7.63353	8.33782	9.0062	7.96971	8.96657	9.43398	9.32837	8.09981	8.81699	8.91821	8.88048	8.29816	9.16818	8.1782	8.1296	8.62202	8.34853	8.54607	7.83035	8.44169	8.28011	8.4374	8.49968
ZMIZ1	8.94253	8.17024	7.7544	9.36078	8.98493	7.85031	8.08939	8.35791	11.5017	8.23262	9.54837	8.00103	7.55872	9.00794	7.38396	7.92691	7.72339	8.98227	8.79056	9.72285	9.09243	8.86288	9.02836	8.55424	6.68852	8.52578	8.27259	8.89438	8.75777	7.75456	9.68562	9.5402	9.45356	7.65789	9.11651	8.8962	8.97478	8.3226	9.12281	8.03547	8.88303	9.21352	7.23548	9.34472	7.7705	8.56514	8.73039	9.01182	8.76306
ESD	8.40426	9.82927	9.16839	8.48982	8.89979	9.18273	7.18004	9.19279	7.73028	8.5337	8.5821	8.63024	8.99303	9.23411	7.89427	9.17733	9.12229	8.32424	7.56387	8.40118	8.81049	7.76446	8.28301	9.32018	7.02472	8.21239	8.59801	8.67193	9.55654	8.21609	8.86537	8.43186	9.10637	7.1762	9.26714	9.27209	9.15734	8.634	7.83034	9.21163	8.69184	8.3113	6.97386	8.35228	9.58695	9.2684	8.41738	8.58937	8.93467
SUMO1	8.54943	8.67409	9.19841	8.57163	8.54534	9.41758	8.81519	8.59275	9.09414	8.40164	8.61964	7.73263	8.46883	8.91971	8.79631	8.81231	8.26672	8.75782	8.4557	8.50126	8.46324	8.13341	8.51561	8.24808	8.60509	7.55186	8.18422	8.3508	7.58411	8.61265	7.83228	7.86331	7.96116	7.9246	8.53824	8.21093	8.4304	8.58406	8.89692	9.15549	8.11251	9.10119	6.14639	8.72996	8.625	9.31057	9.19372	9.00366	8.22637
SPATS2L	9.29677	9.71008	9.44146	8.89092	9.15668	8.83705	7.87375	8.77925	8.14856	8.94379	9.0825	8.03042	8.54961	9.09413	8.38857	8.71706	9.84446	8.8838	7.4956	9.3083	8.79296	7.75482	8.68946	8.95297	7.49477	8.3414	7.96742	7.5849	9.48399	7.81209	9.29027	8.4142	8.67382	8.36127	10.0447	9.06355	9.35063	8.7406	8.53866	9.32027	8.53677	6.40381	7.75263	8.85341	7.66801	7.96742	8.97283	8.64331	8.38927
NDUFC1	8.29581	9.24742	8.82385	8.75402	8.35002	9.10208	7.65526	8.72517	8.7739	8.70503	8.43874	8.61141	9.12135	8.98975	8.4608	8.86439	8.64599	9.20459	8.41032	8.39604	9.07149	7.53529	9.00492	8.88845	7.80004	8.67236	8.04395	8.70657	8.4305	8.53285	8.40207	8.45089	8.74108	8.45714	8.60606	8.51961	9.06007	8.78725	8.04178	8.98166	9.12106	8.14563	6.32008	7.80608	8.22981	9.07338	9.17973	7.93285	8.71393
SEC61B	8.25642	9.21403	9.71931	8.85045	8.8	9.59675	7.54703	9.03882	7.74757	8.52709	9.04945	8.37677	9.75136	8.74236	8.64055	9.27684	9.32142	8.40862	7.79139	8.99298	8.28628	7.6361	8.89673	9.38161	8.84301	8.87102	8.46312	8.61287	8.71699	8.43214	8.72691	8.66665	8.29396	7.74349	8.58208	8.73161	8.89045	8.46196	8.5693	8.43777	8.78427	7.59873	6.66588	8.39648	8.54741	8.83402	9.29923	8.83042	9.22307
PPP1CC	9.34634	9.25869	9.28387	8.43933	8.92158	9.12522	7.48554	8.42855	8.9677	8.23047	7.88136	7.98183	8.23878	8.96573	8.18472	8.28353	8.45337	8.69686	7.88991	8.12201	8.60954	7.70982	8.22235	9.19237	7.09716	7.95041	8.67702	8.60958	8.33085	9.56584	8.8946	8.50705	8.50985	7.72278	8.75044	8.96299	8.88207	8.66536	8.84229	9.02187	9.08153	9.32154	6.16052	9.01844	9.24022	8.65349	8.53249	8.55405	8.64378
RBBP7	8.96445	8.76595	9.65072	8.0195	9.11696	8.57703	7.2072	9.18667	9.07196	8.35908	9.4195	8.42426	8.23793	9.04801	8.05896	8.49873	8.48644	8.19479	7.42906	9.63171	8.64115	7.962	9.3773	8.65124	8.41559	8.23814	8.30312	7.64671	8.41975	8.99872	8.47419	8.40728	8.39136	7.48536	8.25869	8.1884	9.26606	8.3041	9.24489	8.35486	8.54397	8.11571	6.36147	8.93641	8.97416	8.7487	8.22937	8.94236	8.68207
ENSA	8.35883	9.27984	8.75928	7.86513	8.83648	8.63934	7.69215	8.5555	8.87147	8.68274	8.29267	7.95699	8.98431	8.27142	9.32603	8.59836	8.17637	8.61572	8.77912	8.13665	8.77651	7.99756	9.20938	8.25645	7.79258	7.92508	8.557	8.29119	8.12018	8.98644	7.92439	8.16242	7.73552	8.37133	9.03537	8.56105	8.7155	7.9959	8.16775	8.31139	8.86329	8.96699	6.68338	8.77038	8.64297	8.11052	8.82971	8.81765	8.69564
CYC1	8.71685	9.16964	9.27694	7.66041	10.1929	9.01807	6.84713	9.75821	8.73653	8.9845	9.41924	8.13876	9.31765	10.4817	8.82416	9.09923	9.47181	8.80966	7.71295	9.65063	9.39767	7.56315	9.76741	9.94842	9.01429	8.00546	8.25899	8.10096	7.35798	8.7504	7.78426	7.50022	7.13603	8.21808	8.24484	8.26852	8.29446	8.3381	7.45866	8.06118	8.92802	8.82761	5.36192	9.04722	9.63213	9.89093	10.2986	9.14687	7.98106
SNRPE	9.0983	9.62827	8.9993	7.99784	8.84731	9.45036	6.87896	8.31308	9.79287	9.01051	9.08807	8.9806	8.49921	8.42167	7.87938	10.0183	8.26608	8.07	6.78208	9.02294	8.93661	5.87037	8.4382	8.05439	6.77611	8.22562	8.49914	9.14094	7.25626	8.83528	8.44522	8.47626	7.68667	8.00512	8.26093	8.53517	9.21124	8.33043	8.41493	8.36951	9.20017	9.45856	5.89565	8.60011	8.9033	8.52214	8.93963	8.24342	9.47549
PPP4C	8.43341	8.37116	8.95877	8.79449	8.83128	9.0306	8.55286	8.74828	9.81959	9.64019	8.97661	7.91204	8.38255	8.91217	8.52794	8.76309	8.83218	8.31549	7.56818	8.35521	8.31332	8.43236	9.16631	8.59831	8.65598	8.27811	8.62408	9.59224	7.80095	8.86996	8.60113	8.31091	7.78517	7.81485	8.49465	8.42771	8.97439	8.40627	7.7606	8.16892	8.58223	9.12968	6.36166	8.48442	9.04305	8.70172	8.49794	9.08785	8.69316
COX5A	8.2135	8.96456	9.7542	7.78618	9.1112	9.44878	8.44726	9.14728	8.7859	9.05205	8.92715	8.1148	10.0282	9.83332	7.79241	9.43091	8.6107	8.63141	7.13563	8.32757	9.65399	6.03205	8.84219	9.2425	8.05758	8.18783	8.42132	8.48992	7.55284	9.69983	7.98988	7.97555	7.25199	8.08467	8.30599	8.1655	8.39341	8.9964	8.09529	8.64452	9.48561	8.89777	5.19524	9.86655	10.3147	9.29407	9.84929	9.19641	8.39562
CARHSP1	8.45763	8.72126	8.47426	7.75535	8.34006	9.13324	8.72984	8.3073	8.81827	8.23007	8.90711	8.26783	9.86143	8.69828	9.21381	8.70427	8.88631	8.11079	8.67568	8.25617	8.52465	8.47155	8.86845	8.5629	9.02234	7.96607	8.49184	8.57542	8.07401	9.35296	8.55935	8.43028	8.42187	8.16734	8.13767	8.57531	9.02255	8.20266	8.07114	8.51295	8.41593	8.67172	7.80081	8.55138	8.96732	8.07646	8.19244	8.66697	8.43816
HEBP2	8.78492	9.61322	9.26238	8.9861	9.13002	8.82663	8.56211	8.60416	9.00367	8.62181	8.9111	7.06304	9.75179	9.22062	8.8245	8.88651	8.48796	8.32794	7.71385	8.44387	8.68448	7.7499	8.962	9.62348	8.77312	8.568	8.21439	8.87315	8.5264	8.91261	8.77083	8.19915	8.30299	7.5846	8.38917	8.44728	8.68984	8.8671	8.81364	9.3383	8.51747	7.99698	6.25155	9.36411	8.96733	9.55077	9.06123	8.69827	8.4709
LAPTM5	7.8547	9.47952	9.69925	9.44507	9.14604	9.06862	8.84776	9.27346	6.72015	9.06575	8.97639	7.3269	10.17	9.69821	9.26476	8.58951	9.33986	8.80633	8.45023	8.4295	10.1386	7.89245	8.43804	9.57273	6.78212	9.45876	9.13519	8.45045	8.92072	9.99003	9.71062	8.77128	8.27573	5.96332	8.41897	8.75266	7.76971	8.22612	7.51229	9.49535	9.90856	8.84215	6.51602	9.55538	10.0801	7.48451	9.81725	9.36532	10.2759
COL4A2	9.11501	9.02157	7.06722	9.65755	9.81127	7.62886	8.20433	7.93072	8.37897	8.389	7.94836	7.19476	8.42205	9.27535	8.19836	9.80826	8.88976	9.37729	8.2746	8.79535	8.95418	8.47409	9.50875	9.70032	7.27891	8.87903	9.57294	8.96381	11.2658	7.92626	9.8038	9.61919	8.24974	8.32214	10.0946	10.2646	7.67787	7.76985	9.26507	6.79372	10.4272	9.9383	6.61356	9.26503	8.76261	7.45213	8.73057	8.81434	10.4248
SEC31A	8.888	8.93315	9.17878	8.82005	9.22057	8.66235	8.29643	8.81322	8.22462	8.54065	8.63726	7.53644	9.30051	8.68987	9.476	7.98473	9.1959	9.60591	8.97613	8.72023	8.08969	8.97183	8.86447	8.81321	7.344	8.3742	7.64719	8.33759	9.16507	7.43568	8.82328	8.63779	9.31341	7.18952	8.92224	8.71269	9.40198	8.38444	8.20902	9.19465	8.94208	8.5891	5.76803	8.07292	7.99744	8.77792	8.93985	8.68399	9.29567
CYB5R3	8.89375	8.74605	8.11479	8.40595	9.15102	7.89698	8.58225	8.96655	8.46814	8.64358	8.07552	8.25917	8.94336	8.88383	8.40606	8.41202	8.71718	8.55544	8.0046	8.4947	8.50362	8.01235	9.39382	9.04281	8.10496	8.97753	8.94463	8.91861	9.81527	8.28948	9.28415	9.50469	9.16541	7.3501	9.44141	9.80366	9.31811	8.30731	8.13361	8.54894	9.00558	8.55125	7.57593	8.69118	8.52979	8.17858	8.3709	8.49311	8.83548
RBX1	8.08047	9.49295	9.47443	7.46628	8.8726	9.62914	8.04055	9.16609	8.1756	8.10433	8.00302	8.95483	8.81012	10.1563	8.606	10.1681	9.37293	8.15149	7.20155	7.93122	8.21583	7.10828	8.54733	9.19325	7.9529	7.74056	8.23501	7.956	8.18048	8.65345	8.12951	7.87667	7.65818	7.66577	8.54591	8.25763	8.59953	8.79487	7.57484	9.41812	8.3119	8.48211	6.78256	8.21373	8.55132	8.68519	9.417	8.96852	8.53498
UFC1	8.70645	10.0062	8.79311	8.3229	8.61294	9.80156	7.39056	7.95573	9.2863	8.28994	8.39764	8.10205	9.06217	8.74608	8.62535	8.5143	8.72577	8.31568	7.77995	9.24483	8.96796	8.04515	8.33668	8.21925	7.14397	7.80253	8.65874	9.13045	8.44544	8.65398	8.57802	8.3304	8.68892	7.11528	8.89925	8.66489	8.96105	8.66857	8.11057	8.60052	8.81009	8.96959	5.57817	8.0191	8.32431	9.01809	8.88017	8.28631	9.18439
HNRNPR	8.52214	8.8935	9.50843	8.41307	8.76517	8.80697	6.73569	9.34522	9.234	9.45961	8.71727	7.52075	8.82576	8.95405	8.24763	8.65947	8.27653	8.57604	7.46218	8.38546	8.86873	7.59393	8.54187	8.92211	7.39011	8.19541	8.02611	8.52674	8.27389	9.06007	8.84789	8.58355	8.47452	7.98783	8.56907	8.87554	8.84109	8.55282	8.23573	8.64663	8.43817	9.25157	5.97486	8.7515	8.83001	9.18276	9.28418	9.35447	8.87955
ANXA5	8.4671	9.51192	9.32852	8.96321	8.7912	7.22056	7.32802	8.77018	7.76701	8.95026	8.4809	7.17823	8.87096	9.08128	7.76449	8.91147	9.26314	9.28803	7.53204	8.51888	8.92387	7.8132	8.61869	8.64758	6.92852	8.50212	7.47778	7.8673	9.57309	8.3944	8.83933	8.19929	9.0231	7.93218	9.11888	9.07887	8.7381	8.30852	8.03744	9.47236	8.60065	8.07386	7.23212	7.60731	8.61204	8.62791	8.87192	7.56641	8.82013
NPTN	8.26058	9.37848	9.571	8.3104	9.46161	8.80935	7.53131	8.8911	8.22579	8.61483	9.12797	7.25635	9.08955	9.55958	7.39988	8.98229	9.55152	8.75658	6.87681	7.81934	8.66317	5.95789	8.16654	8.97459	7.0511	8.34198	7.35161	7.08705	10.1526	8.92584	8.34766	8.43477	7.91031	6.89746	9.57346	9.26508	8.60995	9.09506	8.71771	9.42248	8.77554	8.75805	5.36352	9.16223	8.5451	9.36493	9.73205	8.52205	8.2371
GRN	8.48283	8.56927	8.74566	9.36588	9.05336	8.08983	7.51581	9.32976	8.52527	8.79543	8.64365	7.34443	8.01295	8.29833	8.59898	7.86116	8.95817	8.87084	8.19319	8.04068	8.87249	7.69136	9.36436	9.20436	7.68043	9.0799	9.05969	9.56236	8.70111	9.06377	10.1559	9.36505	8.09158	7.46738	8.88076	9.13915	8.4294	7.38236	8.9278	7.54985	9.38723	8.79543	7.27	8.59705	9.59922	8.45123	9.0009	8.82612	9.741
TMED10	8.10933	9.86591	8.85878	8.22086	9.24283	9.23437	7.0509	8.47485	8.19742	8.50946	8.58858	7.73828	7.89759	8.68792	8.54571	8.89864	9.26601	8.75917	7.37045	8.57809	7.91832	6.96461	8.27646	8.5925	6.95394	8.29349	7.66734	8.13029	9.42239	9.09169	8.82181	8.66805	8.09577	7.20729	9.05634	8.97603	9.2756	8.38598	9.26212	9.65311	8.67931	8.68638	7.45814	8.14829	7.91904	8.5791	8.95449	8.38929	8.89977
TBCA	8.72156	9.36909	8.9708	8.13347	8.75447	9.57424	7.63693	8.27296	9.17887	9.04172	8.0852	8.22249	8.62873	9.12632	8.30556	9.65018	8.99856	8.8099	7.71054	8.3337	8.67626	7.40066	8.47745	8.8535	7.89633	7.88496	8.54603	8.15341	8.33515	8.11647	8.57175	8.50969	8.35206	8.30863	8.74256	8.06249	8.90939	8.98159	8.0396	9.2526	8.4921	8.80684	5.99923	8.10803	8.59857	9.38785	9.22406	8.55645	8.40677
CYFIP1	8.37369	9.132	9.34523	8.15866	9.1236	8.93035	7.39778	7.72829	8.267	8.4251	8.05874	7.89615	8.43572	8.81228	8.30104	8.0764	8.43937	8.73576	7.98703	8.34658	8.90596	7.82929	7.85712	8.60981	7.59657	8.07796	8.1538	8.10485	8.84436	8.911	8.49718	8.39136	8.30492	8.29097	8.27974	8.57345	8.34805	8.57723	8.28063	9.91762	8.26145	8.39523	7.0663	9.03821	8.83106	9.39419	9.04002	8.78501	8.67437
UQCRC1	8.89835	8.81088	8.32666	8.11287	9.69862	8.64305	7.8028	8.9246	9.12478	8.81989	8.80564	7.50027	9.69201	9.65042	8.58553	8.81311	8.31119	8.7186	7.27832	7.91318	9.01485	6.67578	9.33458	9.39507	8.2133	7.88343	8.46118	8.48449	8.05926	9.12413	8.46316	8.18029	7.35768	8.09609	8.60831	8.27433	7.96501	8.22637	7.27099	8.60355	8.28481	8.75177	6.03204	8.70444	9.41699	9.30665	9.15797	8.91436	8.97959
SRI	8.58925	9.76963	8.71128	8.43192	8.84758	10.1907	6.74232	8.88366	8.90877	8.79634	8.83048	8.27517	8.60267	9.84809	7.89892	9.48243	9.08846	8.1533	7.13302	8.37351	8.9228	6.06629	9.0044	9.11614	7.4346	7.69207	8.65365	9.71719	8.36877	9.20783	8.4011	8.18067	6.95155	6.80969	8.13093	8.22942	9.15836	8.17299	8.42227	9.13726	8.40787	9.34257	5.93766	9.17483	8.24888	9.10898	9.19566	8.63871	8.7278
NIPSNAP1	8.6516	8.43967	7.79115	8.25495	8.78289	9.50435	8.42938	9.40182	8.93343	8.27905	8.47867	8.39301	8.63736	8.60963	9.04764	8.74378	8.5546	8.12884	8.41281	8.335	8.14936	8.61345	8.40536	7.60798	8.47083	8.3384	8.39157	8.44583	7.59099	8.45183	8.23911	8.05829	8.57537	8.69806	8.37411	8.52643	9.84635	8.58075	8.15732	8.41273	9.0769	8.36516	8.69923	8.82029	8.58462	8.39887	8.50907	8.98871	8.7858
SRSF3	8.27197	8.56515	9.14662	7.8666	8.48123	8.65188	7.95785	8.52969	8.88897	8.25882	8.45621	8.06602	8.95142	9.1037	8.85767	8.48423	8.20874	8.32862	8.0933	8.35574	8.06775	8.22017	8.37988	8.59533	8.26673	7.87066	8.31775	8.54991	8.20258	8.61119	8.25259	8.44571	8.46631	8.24342	8.29114	8.28448	8.6134	8.81357	8.26838	9.12174	8.63548	8.95134	6.5808	8.46046	8.27699	9.3875	8.73441	8.85448	8.79217
APOC1	8.02607	8.80049	9.1707	8.28551	8.07016	8.94803	10.2242	7.99906	7.52956	8.1758	8.95252	9.08776	9.68327	8.57915	8.27298	8.65623	8.99855	8.732	8.43813	8.13253	9.38812	8.9219	8.53077	8.64406	8.57604	8.61802	8.62189	8.71636	7.55409	9.69362	8.43533	8.85513	8.27903	8.37879	7.80352	7.72054	7.57209	9.23063	8.4386	9.00147	9.19725	8.06601	8.84985	9.40633	9.96376	8.23495	8.89738	8.65439	8.62319
ZFP36	8.62062	10.0173	7.98816	7.88436	9.6129	9.54123	7.81445	9.69797	8.04023	10.7417	7.58884	9.35931	8.13013	7.50354	9.53144	7.91636	10.2237	9.12635	8.64617	9.35976	7.88158	8.98584	8.40932	8.97162	8.13645	10.5279	8.73899	7.66161	11.3001	7.55813	9.92717	9.99323	9.32393	8.17225	9.9064	10.0719	9.91288	7.52496	8.51145	7.30352	9.28146	7.5413	8.94449	8.72462	8.12256	8.21526	8.17468	8.58148	8.66105
MDK	9.34368	8.56107	8.64032	8.01181	9.30103	8.4983	6.62628	9.64306	8.50562	8.67932	9.23353	7.98789	7.39767	9.05403	7.33928	9.59184	8.95534	7.09141	6.78171	8.39801	8.61998	6.78792	10.1705	9.30455	6.8237	8.18561	8.4714	8.58981	7.42021	8.4108	9.39838	8.0234	8.31924	8.68102	7.1645	9.24803	10.2694	7.40464	6.24993	6.43843	8.75266	9.99098	6.34859	9.34545	8.1822	8.45643	10.3761	9.12331	10.0899
PAM	9.07456	8.96394	9.25862	9.18026	8.55681	8.80415	8.67882	6.63151	7.37356	8.43917	6.8656	8.16654	8.15022	8.87672	8.68289	9.39664	8.83048	8.4044	6.85193	7.7814	8.52657	8.54752	8.17913	8.26986	6.84359	7.83516	8.42814	9.93369	9.22463	7.51726	9.87584	9.84799	9.03621	8.05131	10.0963	9.07277	9.3877	9.34819	8.0908	9.82919	7.9372	7.17721	6.85176	8.24068	7.45075	7.70179	8.23023	7.79446	8.8444
ALCAM	9.97298	8.98426	8.97445	7.36137	9.07114	8.72556	9.08444	7.6793	5.94878	7.74981	7.47622	8.58052	8.66074	9.17982	9.9659	7.20128	9.05522	7.40282	7.87446	8.21724	10.2565	7.51582	9.26314	9.24098	9.18302	6.34023	8.80723	8.93312	8.86296	8.83234	7.94731	8.53494	8.70258	9.35749	7.57752	8.76929	8.44146	9.89796	9.4609	10.3163	9.35908	9.45513	6.51126	9.31093	7.23961	9.30899	9.39544	9.11549	7.24924
PPT1	8.67403	9.135	9.08561	9.45124	8.27067	8.89118	8.27833	8.52095	9.42416	8.53034	8.32562	7.67298	9.08193	9.14795	8.67503	8.77799	8.52794	8.33062	8.30149	8.10804	8.85272	8.07726	8.31557	8.52619	7.52565	7.99142	8.25729	8.50413	8.26808	8.57526	8.81448	8.24999	8.51747	8.15908	8.75904	8.1027	8.7265	8.88414	8.51272	9.29163	8.4927	8.33906	6.50175	8.0699	8.58559	8.558	8.64251	7.83034	9.1572
FASTK	9.25944	8.24979	8.05848	9.12423	8.51528	8.23787	8.88132	7.9281	9.16404	8.30197	8.4606	8.40903	8.7614	7.87586	9.08335	7.99003	8.39119	8.92924	9.49825	8.80082	8.68506	9.84012	8.92186	8.58515	8.91026	8.25994	8.79035	9.49141	8.24266	8.49384	8.32491	9.18236	8.79427	8.09834	8.52716	7.91722	8.61764	8.32147	8.40899	7.79531	8.68608	9.46922	8.01649	8.57023	8.56493	7.52893	8.84132	9.02991	8.85133
TCF7	8.43399	7.78015	7.92731	8.38601	8.01445	7.75041	8.94758	8.30212	8.75348	8.28029	8.78327	9.0909	8.30653	8.07397	8.88072	7.84514	8.0321	8.91819	9.58959	8.05105	9.00028	9.10979	8.60155	8.25304	9.37137	8.44926	8.99956	8.69279	8.33282	8.75924	8.47512	8.94377	8.78397	9.17707	8.45471	8.25761	7.9751	8.90343	8.55604	8.06514	9.06927	9.18547	9.34865	9.45763	8.78305	8.51876	8.46592	8.56116	8.63972
SCNN1A	9.35442	8.28731	7.56364	9.66255	9.63177	9.43623	8.4478	8.89678	9.54148	9.21039	9.15071	8.10063	8.82985	8.97775	9.45756	9.38535	8.1817	8.8999	9.78961	8.98171	8.58202	9.02574	10.3909	9.46278	8.73469	7.48078	8.84273	7.71824	7.40908	9.32068	8.72581	8.89936	8.51563	7.37679	8.80564	8.53223	10.4696	8.64031	9.10203	7.80343	9.04617	9.42565	6.2447	9.59731	8.57454	8.9774	9.14321	10.0114	8.2186
FXR1	8.55635	7.93868	8.32151	8.99189	8.16551	8.03261	8.51706	9.31521	8.59198	8.18124	9.22218	7.38615	8.39314	8.5116	9.02702	7.81633	8.10933	8.81678	7.93587	8.2385	8.78452	8.19136	8.3458	8.49957	7.0155	7.41592	7.61396	8.71857	7.9943	8.84236	8.3256	8.06773	8.96856	8.0146	9.02186	8.21199	8.76201	8.92959	9.20679	8.68136	9.14717	8.8461	5.80144	8.75971	7.98126	9.19072	8.88225	9.28858	9.1136
TRIM28	9.66016	8.491	8.44887	8.25062	9.16077	8.67357	7.59817	9.03587	10.1782	9.24663	8.75112	8.26783	7.46849	8.46622	8.52276	8.83691	8.29311	8.45189	7.38354	8.57044	8.04955	7.84133	9.19979	7.71204	6.92309	8.56008	9.0817	9.2535	8.4645	8.69545	9.10536	8.86152	9.11982	7.291	9.40573	8.6924	9.22194	8.03717	9.58235	7.13665	9.37538	10.1104	6.30514	9.17527	8.58892	8.36473	8.63311	9.45996	9.22287
CNPY2	8.82429	9.16981	9.15529	9.33515	8.89563	8.59435	7.53419	7.87005	9.1197	8.34717	8.58556	8.39879	8.1923	9.01285	7.84002	8.94031	8.46468	8.63186	8.15106	8.99372	7.63361	8.15038	8.59853	8.49478	7.79939	8.13221	9.03954	9.76531	7.55067	7.65405	8.43651	8.1789	8.1088	8.3963	8.23765	8.42725	8.6985	8.15034	8.56793	8.22213	8.65545	8.63346	5.98189	8.66545	8.89535	8.89665	8.89723	8.09741	9.33042
SPCS1	8.87481	9.73974	9.12009	8.44392	9.49866	9.58923	6.33808	9.19765	9.86566	9.47287	9.32512	7.68835	8.22227	9.07151	8.11031	9.22061	9.0815	8.04606	7.24192	8.08084	8.33214	5.86319	9.16988	9.33226	6.66237	8.58833	7.49812	8.76398	8.50608	8.96273	8.72399	8.01469	7.98502	7.0306	8.74766	8.67055	9.05236	8.33188	7.33699	8.57851	8.44616	8.58798	6.00914	8.50397	9.20206	9.08356	9.65314	9.25589	8.97856
XRCC5	8.44949	8.98017	8.35382	8.13344	8.90673	9.18336	8.0776	8.76996	9.20623	9.10163	9.1492	7.79529	8.71327	9.69229	8.41885	8.80787	8.55417	8.51047	7.11655	8.919	8.51405	7.32286	8.36412	8.51806	7.23537	7.93647	7.85434	8.57104	8.06127	8.96005	8.61168	7.83336	7.94212	7.28482	8.87375	8.58956	8.68309	7.96497	8.64251	8.66963	8.19962	9.1967	5.52945	8.63665	8.75115	8.73085	8.48301	8.98115	8.95305
RBP1	10.0535	8.38861	8.44012	10.2506	7.15325	8.63573	6.68586	7.01424	6.18732	5.81917	9.6789	9.1565	5.39996	9.77541	8.38038	9.70375	8.46787	8.13554	6.8775	8.1693	10.082	8.1768	9.62585	8.44346	8.54644	7.90047	9.80192	8.78139	8.60163	9.76194	8.69871	8.08782	10.5418	8.55742	8.55082	8.10141	10.4726	8.71772	8.29948	8.79319	8.07757	7.94105	8.28665	7.43034	6.82429	9.14698	7.812	7.42462	8.58765
MYO1C	8.08787	7.82042	7.57792	8.28358	8.04839	7.87786	9.53245	7.5841	8.43249	8.02105	7.83023	9.58044	7.82402	7.37357	8.82012	7.84497	7.4748	8.75528	9.04713	8.07086	8.15649	8.76379	8.65915	7.84526	9.56335	7.8495	9.47921	9.10224	8.38018	8.80582	8.54592	9.6261	8.61621	10.1195	8.82182	8.24396	7.35382	8.5745	9.59079	7.75877	8.78024	9.1704	9.46064	9.14799	9.12353	8.00667	8.50052	9.3615	8.66588
MAPK1IP1L	9.2455	8.14151	9.33391	8.96487	8.94062	8.24869	8.96918	9.46794	9.19921	8.67475	8.88704	7.38782	8.81468	8.15332	8.20466	8.51734	8.52671	8.75465	9.37649	8.71564	8.72347	7.8149	8.08147	7.98899	6.90493	8.00666	7.6921	7.90599	8.89325	8.16856	8.60025	8.63412	8.95559	8.09589	8.87749	8.89618	9.54416	8.34813	8.76745	8.59534	8.85434	9.24733	6.58116	8.57964	7.63192	8.66015	8.2375	8.83223	8.33105
ATP1B1	7.84163	8.32732	9.63597	7.83203	8.41443	8.51415	7.46458	8.82641	8.30038	8.42164	8.80525	6.72114	9.70569	9.11768	7.95707	8.91042	8.58217	8.10485	6.22885	7.9145	9.44027	6.9413	8.95262	8.48901	7.80041	7.75137	7.50534	7.40861	8.12557	7.93676	7.55175	7.83674	8.99673	7.99934	8.18385	8.01016	8.87622	8.41745	8.07646	9.35104	8.03518	9.04933	6.87415	7.95969	7.86557	8.99635	9.73346	8.95788	9.2059
UQCR11	8.46516	9.28245	9.5389	7.79654	8.95427	9.47982	8.41558	7.99024	8.57517	7.74562	8.29959	8.29924	9.3713	8.72509	8.39497	8.92856	8.88761	8.30834	8.01341	8.77253	8.17446	7.46845	9.01684	9.36548	8.57976	7.56804	8.67577	8.5641	8.30894	8.82438	8.49657	8.73211	7.75587	7.40785	8.5753	8.15143	8.56138	9.3474	7.46356	9.81198	8.65946	8.49724	5.82628	8.21379	8.83931	9.57111	8.90441	8.90493	8.24853
SERPINH1	8.86468	9.06979	7.8577	8.68288	9.26564	8.27073	7.64836	8.13119	8.2638	8.60449	8.60219	8.13239	7.77137	8.8071	8.10477	8.51857	9.67889	8.87945	7.12849	8.79292	8.58366	8.49548	8.51694	9.03413	7.47032	8.38609	8.73871	9.07304	9.48262	7.97336	9.28839	8.15164	8.16906	7.58727	8.75933	9.42	8.33969	6.80448	8.82625	7.29105	9.29803	8.09474	7.4321	8.77791	8.28059	8.19775	8.40157	8.40565	9.57981
LSM1	8.71057	9.27627	9.74106	8.39057	7.93176	9.21844	9.08105	8.67078	8.44345	7.97019	8.70667	8.36525	9.03372	9.51072	8.28571	9.56309	8.70481	8.53594	8.99695	8.64234	8.34493	8.7649	7.96658	8.68101	8.91384	7.68518	8.15161	7.08759	8.32915	8.02564	8.02953	7.91186	8.50305	8.81325	8.64567	8.09822	8.62284	8.51807	7.8429	9.13325	8.80698	7.61235	6.28685	8.77204	7.86893	8.70082	8.47395	8.61418	8.20828
BAG6	9.44829	7.86675	8.60569	8.96194	8.58174	8.7328	8.20719	8.28796	9.55228	8.34336	8.57596	7.56939	8.6541	8.73512	9.09134	7.32702	7.83934	9.05025	8.67213	8.65215	9.21039	8.45595	8.80467	8.8285	7.19701	8.17302	8.72645	9.20458	8.26718	8.66421	8.87428	8.91242	8.79516	7.41998	8.7624	8.71094	8.68677	7.35164	7.72331	7.73783	9.0841	9.06483	7.06253	8.82874	9.06407	8.30431	8.22974	9.31853	9.86245
TNPO1	8.27878	7.78175	8.76521	8.57015	7.43902	8.18335	9.50933	8.15293	8.66798	9.70831	9.27287	6.64626	10.3877	8.83637	8.9541	7.35587	8.00628	9.41652	9.05436	8.96855	9.81412	8.83862	8.62325	7.92103	7.76984	7.08915	8.70621	8.54493	8.42095	7.38755	8.11262	8.39411	8.5187	7.25261	8.8756	8.32661	8.36091	8.67611	7.913	8.61791	8.69392	9.16053	5.98978	8.1032	7.63965	8.62615	8.84956	8.7387	8.25683
TCF7L2	9.48663	8.39707	8.10708	7.99254	8.29876	8.48669	7.99418	7.43244	7.82153	8.06342	6.73489	6.94552	7.756	8.44068	8.89936	7.00735	8.06168	8.72039	8.919	7.51503	7.59441	8.33531	7.41939	8.45065	8.19517	8.28266	9.01549	8.2679	8.44626	8.56989	8.49785	9.20427	8.84544	9.26124	8.92941	8.56605	9.21644	10.3662	8.51619	10.4919	8.38874	8.48654	5.71874	7.8423	8.09604	9.64725	8.42644	8.87	8.35785
RAB1B	8.6607	8.31816	8.3381	9.00821	8.83514	8.31652	8.66729	8.97501	8.71191	8.8593	8.6714	7.70411	8.33763	8.59436	8.88269	7.75752	8.34118	8.94941	8.5088	8.82189	9.28955	8.87946	9.16184	9.10962	8.80865	8.27826	8.77727	8.87845	8.59737	8.80699	8.51335	8.24674	8.73284	7.96996	8.67069	8.65159	8.44686	8.28545	8.49524	7.91101	8.92429	8.80771	8.07571	8.96619	8.95654	8.21206	8.66438	9.52211	8.58673
GNAI3	8.60782	9.09802	9.25083	8.31672	8.7349	9.13898	7.46541	8.76408	9.52987	9.03166	8.84728	7.08692	8.7951	9.36497	8.66354	8.76234	8.90133	8.31906	7.14558	8.03692	8.7807	7.32732	9.12089	8.73456	7.654	8.47151	8.13417	9.22352	8.38749	8.7443	8.72702	8.1302	7.97514	7.4195	8.89989	8.87099	8.67213	7.65618	7.59435	8.03824	9.1624	9.68822	6.02438	8.33323	9.06518	8.21931	9.17249	9.34904	8.77538
WDR45B	8.33983	8.75267	8.7737	8.33249	8.69359	8.9948	8.04998	8.83564	8.64345	8.4986	8.78039	8.2099	8.26297	8.88453	7.60664	7.71352	8.4787	9.26924	9.67809	7.55773	7.53592	7.86581	8.94211	9.38828	7.8957	9.14361	7.85383	8.55277	8.34652	8.63456	8.54078	8.53288	8.62865	8.58422	8.51256	8.14502	8.68706	8.33989	8.92587	8.2807	9.4492	9.69584	5.69116	8.52856	8.81143	8.63909	9.23755	8.72673	8.7019
WDR83OS	8.51043	8.60914	7.95269	7.58719	8.57432	8.82136	7.64932	8.42988	8.50813	8.3038	8.57349	8.17308	8.58465	7.63295	8.5031	8.84558	8.59074	8.34694	7.3305	8.24805	9.19129	6.37448	8.24571	8.63263	8.00286	7.74693	8.50569	9.93991	8.17222	9.19236	8.24682	8.25741	8.13714	7.58413	8.24732	9.11078	9.04421	7.69373	8.99095	8.28493	9.30365	8.46819	7.26227	8.46277	8.98024	9.26919	8.46895	8.84692	9.3875
HSD17B12	8.34832	9.28213	9.23019	8.86889	8.74714	8.38863	8.50347	8.76581	8.47792	8.62101	8.72209	6.97507	9.10479	8.71289	9.24968	8.29253	8.13761	8.84834	8.30537	8.33745	7.58643	8.30879	8.6208	8.75506	6.83857	8.09697	8.27952	7.90208	8.65603	8.14129	7.80885	7.5726	8.23111	8.21226	8.43628	8.70359	8.95714	9.34906	8.88645	9.73673	8.17452	8.45695	5.82671	8.83903	9.08837	9.40607	9.00564	8.7033	7.98081
CCT7	9.08627	8.53804	8.25775	7.93482	8.08961	8.78606	7.79481	8.46712	8.88418	8.29916	7.64108	7.98641	8.34751	9.3953	8.47464	8.77197	8.45215	8.20067	7.23957	8.17318	8.21823	7.73687	9.33792	8.60821	7.89426	8.38979	8.89662	8.99934	7.73332	8.44855	8.62437	8.29105	7.98666	8.32998	8.3598	8.1426	8.40187	8.27763	7.90324	8.28952	8.73295	8.62718	6.26622	8.55299	8.56601	8.79973	8.52855	8.6585	8.49459
UBE2N	8.69638	9.12778	9.65185	8.64292	8.37063	8.74594	9.32744	8.59834	9.2489	8.51077	9.01112	7.41654	8.85761	9.56683	8.41376	8.5951	8.88832	8.94535	8.9466	8.85816	8.22227	8.36833	8.10344	8.56335	7.69756	8.02998	7.46213	8.06535	8.02434	8.92379	8.17746	7.64031	7.86776	8.12317	8.31199	8.82218	8.36666	8.81041	8.20391	9.12017	7.92148	8.52084	6.94338	7.93844	8.72646	8.8571	8.8915	8.5234	8.43695
POLR2I	8.95524	8.34891	8.61541	11.432	8.91426	8.97615	8.65399	7.34887	9.64833	8.84506	8.71829	7.98444	8.63781	8.91397	8.0758	8.87533	8.64137	9.66834	9.59435	8.12666	7.50898	7.96429	9.24701	8.02706	8.43575	7.69662	8.79123	10.1495	7.85159	7.95691	9.62844	9.33114	8.15528	7.09311	9.13415	7.85476	8.925	8.31226	8.23211	8.30329	8.81175	8.59112	6.30373	8.20163	8.183	8.24207	9.88043	8.61439	8.82337
WDR1	8.41641	9.07627	8.7652	8.84371	9.82301	9.12751	7.72099	9.35209	8.29814	9.05836	8.23774	7.76745	8.9857	8.68749	8.57536	7.51474	9.13456	8.00083	7.80903	9.33044	8.37219	7.63069	9.3293	9.6422	7.65162	8.57277	7.98994	7.80809	9.41697	8.14136	9.09316	8.74076	8.48107	7.35984	9.22622	9.53578	8.90733	7.83336	7.69659	8.10322	8.6241	7.32816	7.27982	9.28607	8.4958	8.12502	8.70739	9.76967	8.9674
GPN1	7.98909	8.65436	9.16578	7.93891	8.12874	9.39603	8.33785	8.35671	8.67575	8.16139	8.42846	8.19805	8.96285	9.37743	8.59151	8.75623	8.54199	8.13426	7.63128	8.58861	8.39843	7.94515	8.51917	8.41732	8.4552	7.88272	8.40131	8.69238	7.56997	8.27544	8.40414	8.01028	7.59584	8.44321	8.23249	8.3513	8.38682	8.45791	8.37703	9.00292	8.3431	8.62166	7.84895	7.73392	7.92887	9.41012	8.80486	8.36314	8.24611
NREP	9.04402	9.00982	8.8288	9.02052	8.84503	9.07436	8.66568	7.07087	8.97801	8.65213	8.66068	6.52559	8.06042	9.56006	7.31784	9.319	9.10908	8.96467	7.44633	8.18668	7.96885	7.7931	8.05209	8.47504	6.71229	7.96505	8.28308	8.54613	8.67889	7.66256	9.69955	9.08649	8.17155	9.15561	8.95848	8.51213	8.83924	7.4144	8.47067	6.9398	8.69484	8.23399	6.64241	7.37784	7.69358	8.58808	8.339	7.54466	9.17448
TPM1	8.61631	9.45975	8.98692	8.70598	8.83168	9.03854	8.29841	8.93967	7.14844	8.24696	8.08545	8.06286	9.23795	8.59758	9.32716	8.60232	9.77291	9.38888	7.14229	6.92135	8.48637	8.309	7.92221	9.06305	6.69621	7.76365	9.23875	7.62597	10.9039	7.73498	9.33686	9.79383	8.78171	7.59759	10.7664	10.3838	9.20888	9.28868	8.99858	10.2166	8.59391	7.49636	5.10772	9.1747	8.17939	7.98327	9.44481	8.49267	8.96732
NDUFB11	8.82135	8.62921	9.17271	8.5202	8.91422	8.93834	8.3791	8.7935	8.7099	8.42878	8.97333	8.1873	7.95095	8.55997	8.49486	9.03003	8.3199	8.36333	8.26354	8.74836	9.17226	7.52879	9.43853	8.81595	8.47624	8.39688	9.35479	9.12735	7.99363	9.28989	8.20065	8.37441	7.51651	7.46303	8.16807	8.25714	9.21827	8.16876	7.79199	8.29545	8.80948	9.70854	5.84522	8.68232	8.85228	8.74027	9.41944	8.57757	8.98492
CALU	8.80193	9.13111	8.43464	8.41403	8.89886	8.90985	8.11913	8.21987	8.24595	8.33965	8.34487	8.05496	8.0289	9.12313	8.35994	9.17867	9.53892	8.29909	7.25889	8.59926	8.40994	7.96755	8.39915	8.93811	8.62797	8.1508	8.35258	8.62588	8.99725	8.18914	8.77343	8.08956	7.23747	7.92139	8.71794	8.67072	8.92835	8.6076	7.51927	9.0407	8.19141	8.88599	8.09294	7.73142	8.36692	9.08977	9.38118	8.11074	9.1048
ATP6V1A	7.96681	8.8992	9.58811	8.74926	8.74177	8.29013	7.24149	8.68188	8.43124	8.75506	8.80725	6.93616	8.77836	8.86825	8.53555	8.76564	8.88187	8.40383	8.26779	9.33338	9.09432	7.74748	8.35006	9.02057	7.55187	8.38888	7.41847	7.63227	8.46922	8.56179	8.66989	8.06577	8.02522	7.55423	8.4094	8.11103	8.05076	8.53901	8.51399	9.5537	8.19963	8.6075	7.52279	8.54683	8.33209	9.15051	8.444	8.77464	8.32587
ACTN1	8.36136	9.01126	7.21957	8.80577	9.29033	8.2623	8.88356	7.90124	8.78837	8.55667	8.34684	7.48806	7.85592	9.28916	9.11691	8.22833	8.95232	9.4648	8.98763	7.53006	7.68568	8.33994	8.9847	8.90618	8.19645	7.76314	8.80215	8.18967	9.86842	9.1456	8.99585	9.21553	8.77787	7.75012	9.63826	9.61502	8.58693	8.31438	9.27584	8.97516	9.08357	9.34038	5.34295	9.60604	8.56536	8.8448	8.94956	9.35089	9.2125
SPP1	7.25958	10.8046	6.8157	7.51683	9.32552	10.4692	8.91356	9.45536	7.73443	9.14959	9.58763	7.4406	11.3294	10.9967	8.40975	9.90082	9.51689	7.9114	8.35326	8.79116	9.60899	6.37457	9.30893	9.6783	7.07178	8.5842	8.83589	9.38981	6.49743	9.75486	10.702	9.54323	6.17872	5.50552	6.90929	7.4579	6.58291	8.22281	8.32366	9.01182	7.4603	9.97612	5.34131	8.20182	7.96178	7.85521	9.9784	9.93954	9.06165
CDK5RAP3	8.54158	8.09117	8.20947	8.82298	8.56489	7.83029	8.36028	7.97193	8.5497	7.62694	7.98918	7.75636	7.88615	8.14601	10.0162	7.30943	8.07928	9.0349	10.347	7.94018	7.63107	8.73952	8.73053	8.06444	6.94518	8.02826	8.4961	8.43902	8.21457	7.96733	8.67527	9.69846	9.4801	8.22987	8.88551	8.07998	8.72156	8.33647	8.8486	7.98138	8.11399	8.07869	7.19708	8.46167	8.0958	8.68645	7.98688	8.48306	8.47623
NAA60	8.38615	8.26368	7.85057	8.99613	8.68036	8.23724	8.54067	8.04629	8.9411	8.16725	8.50158	8.36516	8.10627	8.10524	8.70918	8.09912	8.43609	8.71223	8.88871	8.09781	8.24643	8.88111	9.26215	9.04628	8.16034	8.59253	9.0923	9.17302	8.79939	8.55267	8.78119	9.13646	8.81018	8.08843	8.84658	8.83368	8.87104	8.38803	8.38099	7.96939	8.83849	8.92056	8.54354	8.54299	8.27095	8.049	8.1798	8.45273	8.54768
COPA	8.88347	9.12892	8.80166	9.03852	9.09018	8.55397	7.53857	8.89308	9.36302	9.13788	8.84496	6.88984	9.08125	8.98029	9.11144	9.05976	8.86684	8.83634	8.22904	8.56088	8.8509	8.43418	8.62869	8.78148	7.41444	8.36515	7.23269	8.53854	8.65946	8.64831	8.83667	7.97761	8.22052	7.38881	8.94861	8.7966	8.77326	7.74408	8.79204	7.79319	8.55803	9.03258	7.2221	8.35408	8.43682	8.41467	8.28614	8.91152	9.29132
EGR1	8.60091	9.22138	8.04361	7.34327	8.57415	9.23811	7.62482	8.57051	7.77039	8.89644	6.92403	9.7725	8.01244	7.70254	9.38876	7.19403	9.34609	9.46211	8.232	8.83581	7.08815	9.21521	9.0579	8.90543	8.00688	10.1724	9.78376	7.93511	9.62547	8.89169	9.68938	10.4237	10.2326	8.14114	9.49381	9.53414	9.5601	7.42953	8.3147	7.98265	9.17658	7.04376	9.72817	8.79521	7.88601	8.20299	8.64726	8.24347	8.70087
NOTCH2	8.86773	8.34109	8.28293	8.71395	8.57809	8.02049	8.17986	8.12016	9.75569	8.62481	8.86294	7.77006	7.62819	8.87176	8.67816	7.57949	8.54016	9.033	8.30324	7.93241	8.05479	7.90891	8.57748	8.98733	7.57738	8.28576	7.75484	8.6879	8.94862	8.47896	8.47366	8.3357	8.52052	8.18224	8.7495	8.77203	8.94759	8.73649	8.37824	8.41103	8.29942	8.2797	6.37768	8.26683	7.66246	8.8994	8.74065	8.7857	8.61826
BLOC1S1	8.56755	8.95869	9.09017	8.49768	8.3492	8.81187	9.12545	7.62736	8.22077	7.50017	8.35814	8.84138	8.87874	9.23541	8.28419	9.36305	8.50376	8.40577	7.86203	8.28391	7.84437	8.67475	8.21891	8.39135	7.85246	7.52821	8.5163	9.01905	7.76566	8.94678	7.78574	7.73724	7.91915	8.50113	7.64036	8.23995	8.37984	8.94822	7.33503	9.18247	8.29953	8.03906	6.55761	7.81335	8.15351	9.33869	8.65388	8.08038	8.81382
HNRNPL	8.50989	8.57484	8.76968	8.52467	8.70592	8.38384	8.4946	8.31372	9.8674	8.28024	8.28638	7.63474	8.55183	8.585	8.72589	8.27205	7.99126	9.24346	8.85617	8.20715	8.16457	8.84522	8.30115	7.93285	8.52269	8.17555	8.3292	8.82713	8.12338	7.97438	8.38663	8.18964	8.47564	8.57761	8.48576	8.06578	8.3346	8.40975	8.45108	8.41377	8.86964	8.83424	7.27204	8.05545	8.31205	8.76613	8.40247	8.73357	8.26473
SYNGR2	8.34662	9.26982	8.83232	8.43001	9.04756	9.03053	7.62564	9.57284	8.2795	8.56471	9.1299	8.09156	8.11395	8.48888	9.48702	8.37974	8.85245	9.57477	8.26088	8.04571	8.31016	8.55228	9.24152	8.77987	7.19717	8.85878	8.32259	9.20994	8.31664	9.0912	8.43355	8.02799	8.01381	8.41602	8.41349	8.86463	8.98642	8.79333	9.16076	9.18424	8.98393	9.53568	5.83134	8.0878	9.3367	9.81701	9.32142	8.24642	8.734
USP9X	9.0127	7.63097	8.90898	8.47567	9.26006	8.38308	8.30518	8.80964	8.80543	8.12069	8.87491	8.30525	7.91579	8.87582	9.20006	7.93176	8.27101	8.83279	8.45936	9.01225	7.40282	9.01399	8.86193	8.47052	8.5171	8.64552	8.23673	8.4583	8.61791	9.05196	8.45205	8.27828	8.00103	7.48466	8.27527	8.25731	9.32586	8.73276	9.03174	8.81711	8.40215	7.97063	7.42797	9.19386	8.32535	8.80784	8.46388	9.08495	8.48579
COA3	8.35793	9.07521	8.94769	8.04144	8.45088	8.57558	8.12984	8.70266	8.62725	7.77972	8.12129	8.29355	8.46801	9.3088	8.96689	8.48807	8.91442	8.14759	8.7417	7.93557	8.19184	7.30462	8.95517	8.98839	8.28437	7.5508	8.56417	8.80701	8.30147	8.158	8.34917	8.43171	7.9402	7.75256	8.62474	8.54181	8.90386	8.76625	7.42498	9.34282	8.53361	8.41201	7.27252	7.94628	8.16007	10.1334	8.84726	7.96095	8.29372
EPCAM	9.09499	8.95987	9.5727	9.62818	8.76025	9.11873	8.37578	8.89959	9.15132	9.37493	9.40703	6.5662	9.70181	9.29341	9.35631	8.98492	8.85024	9.11605	8.82127	9.21187	8.82861	8.05985	9.56307	8.79923	7.98057	8.70973	8.52069	9.37563	6.62404	9.25911	9.43505	8.81643	7.30625	9.32634	8.53031	8.45854	8.62139	9.14931	10.6424	7.81296	8.8347	9.78794	4.99357	9.76877	9.56285	9.58106	9.4188	9.79629	8.94092
TUBB3	8.97748	8.66854	8.16461	10.4189	9.19853	8.28324	7.85059	8.69419	9.19185	8.61306	8.29483	7.36878	8.17674	9.11647	8.01163	9.22258	8.65861	8.1789	7.90406	8.0995	8.80137	7.48604	9.50461	8.894	7.9909	8.09067	8.77226	8.66462	8.95365	8.24793	8.95853	8.44308	8.26388	7.90826	8.18293	8.89519	8.53269	7.28398	8.54211	7.78388	8.25979	8.99004	6.56404	8.93929	8.48131	8.62934	8.47512	8.42369	9.4896
ARF3	9.2467	8.22191	8.54337	9.32119	8.13341	8.333	9.00475	8.60815	9.17098	9.12705	8.95903	7.23743	8.43694	8.6518	8.50889	7.84929	8.21204	9.21616	8.39014	8.90983	8.79941	9.61011	8.4108	8.38591	7.69251	8.11895	8.96964	9.01152	8.13402	9.54536	8.09193	7.83287	8.03349	8.1304	8.1779	8.55973	8.89669	7.88504	9.02293	8.02021	8.95267	8.03438	6.94946	8.8601	8.20722	8.40153	8.45065	9.10388	9.837
INTS3	8.41395	8.24993	7.82231	7.90216	8.16054	8.11132	8.4984	7.2782	9.12411	7.56663	7.64902	7.92449	8.47485	8.83148	8.48402	7.70784	7.26805	8.27418	8.96332	7.96482	7.98684	8.80175	7.807	8.09109	7.99512	7.74304	8.90595	8.7518	7.84542	8.00544	8.20128	8.80693	8.9604	9.07401	8.35006	7.84132	8.64465	9.19933	9.55748	8.97886	8.40886	8.81386	7.72062	8.21657	8.13295	8.72121	8.32109	9.31163	8.73919
AP3S1	8.25545	9.35085	9.62472	8.06046	8.58847	9.59145	8.37577	8.29481	8.59408	8.83713	8.92903	8.22102	9.67433	8.53009	8.03126	9.36429	9.13425	8.83425	7.2096	8.60976	8.81245	8.74477	8.36662	8.52233	7.52983	7.55081	8.00413	8.50447	8.85088	8.04402	8.73276	8.15354	8.45373	7.60312	8.84154	8.7836	8.83021	8.59801	8.541	8.98195	8.36531	8.17356	7.09127	8.92163	7.79953	8.87093	8.93331	8.25234	8.30429
MMP2	8.5543	9.52346	7.09687	8.65402	9.94873	8.20672	8.89746	7.98326	6.54377	8.29478	7.61484	7.92629	9.00524	8.83055	8.20012	7.79766	10.4001	10.7136	7.89276	7.51629	8.43936	8.4046	8.22486	10.2368	7.39063	9.55148	9.42549	7.94027	10.1686	7.44918	10.6283	10.2864	9.17998	6.83827	9.33744	9.91199	9.0313	6.41745	8.14752	7.24026	10.234	8.04653	7.55074	8.43657	8.21278	7.98565	9.68953	7.46363	10.0921
MYL9	9.04579	9.27569	6.97466	9.66342	9.41218	8.26958	7.88065	8.63336	7.40039	8.57976	7.53962	8.03664	8.17208	8.95444	9.53051	7.77152	9.88769	9.24794	7.44343	7.90972	7.41907	8.34539	9.0922	9.05965	6.41401	7.874	10.0319	7.8436	11.3659	7.61125	9.44175	9.09396	8.68955	6.11746	11.0686	11.3614	9.32719	8.16706	8.03749	7.94342	8.56967	5.6774	5.95415	10.0178	8.38619	7.30628	8.85415	9.67273	9.4289
CD164	8.3384	9.02812	8.96194	8.83985	8.60643	8.80759	8.60201	8.55731	8.12016	8.84517	8.69166	6.99349	9.30848	8.92717	7.9287	7.87807	9.15711	7.92438	6.50183	7.91531	7.93381	7.72383	7.61735	8.97881	7.93304	7.61341	7.5147	8.17451	8.53293	8.80205	8.29005	7.85183	8.34629	7.84112	8.75644	8.70705	8.59238	10.0743	7.7827	9.64253	8.17087	8.03687	5.7811	8.44632	8.94737	9.39083	9.19711	8.59657	8.74573
COL4A1	8.54131	9.07902	7.89861	9.04838	9.49445	8.16963	8.8991	8.47105	7.65018	9.03638	8.12695	7.21648	9.08753	9.67656	8.52327	8.8106	9.00596	9.31535	7.61648	7.91749	8.53492	8.32401	8.64269	9.48087	7.55468	8.74383	8.21738	8.0703	10.4101	8.09303	9.32022	9.01124	7.91688	8.25262	9.13411	9.74612	7.01449	8.0872	8.57159	7.74645	9.88932	8.93816	6.39505	8.9156	8.81424	8.82087	9.2843	8.88722	9.89145
FKBP9	9.05066	9.24313	7.23495	9.31347	8.88162	8.48286	7.71415	7.94665	9.10132	8.10371	7.72051	7.59334	7.68312	8.0858	8.47094	8.468	8.74408	8.42361	7.44645	8.10775	8.04067	8.04397	9.53055	8.60251	7.73546	8.18725	8.65446	9.27281	8.80719	8.46608	9.5036	8.93221	8.29963	7.69464	9.16274	8.9945	9.1267	7.62687	9.02232	7.97952	8.79527	9.77963	8.34807	7.95336	8.21668	8.28357	8.78299	8.75646	9.10627
MAP4	8.63007	8.30649	7.26027	8.98151	8.89734	8.15505	8.51705	7.8762	8.25519	8.00843	8.25165	8.16039	8.03849	8.22413	9.41764	7.62252	8.46003	8.88837	8.67944	7.97644	8.13618	8.3327	9.12831	8.59182	8.07567	7.83323	9.25814	8.85274	9.54939	7.92055	8.94228	9.30151	9.25232	7.03222	9.42276	9.48272	8.35379	8.0302	7.52358	7.91672	8.13022	7.19737	7.0671	8.89445	8.1927	8.24727	8.09509	8.93328	8.94346
MYH10	9.4568	9.09715	7.00676	9.52378	9.88648	7.86406	7.5632	7.24665	8.57001	8.19942	7.92755	7.34106	7.83354	8.08234	7.96962	7.76166	9.07594	8.81568	8.25953	8.12015	6.77431	8.82227	8.59395	8.83517	6.96943	8.6287	7.77766	8.65566	10.5879	8.05589	9.45088	9.11605	9.31107	8.64768	9.81698	9.11402	9.39214	7.69263	9.10862	8.20551	8.30165	9.50452	7.47663	7.95208	7.49751	7.505	7.83615	9.96825	9.97253
DAD1	8.39478	9.21404	9.2536	8.28739	9.20345	9.42757	6.68231	9.34908	9.14307	8.88808	9.21357	7.31916	7.96813	9.08033	7.74782	10.1837	9.40406	7.96425	6.96341	8.87088	8.52786	6.03292	8.62986	8.90308	7.12117	7.81945	7.64834	7.65967	8.47285	9.09617	8.32441	7.5744	7.42086	6.33199	8.54699	8.39586	9.45708	7.47479	8.02162	8.48577	8.97499	9.37446	6.04113	7.90822	8.68775	8.6353	9.59265	8.72603	8.85066
LEPROT	9.05819	8.81485	8.64552	8.28511	8.72966	8.85752	8.65379	7.64282	8.75143	8.42722	8.2155	8.19767	9.37826	8.56402	8.79509	8.45058	9.06592	8.78665	8.08683	8.10896	7.63854	8.42633	8.32521	8.47997	8.14581	8.01759	8.29155	8.89442	9.5168	8.66774	8.50998	7.98477	8.73432	7.65441	8.65231	8.53241	8.67122	8.33738	9.3304	8.70666	8.36898	8.05254	7.38805	9.13803	8.119	7.81665	8.7249	8.12729	8.35778
WT1	9.73386	7.7634	8.08557	8.54967	8.02647	8.87023	7.35632	9.53492	9.36601	7.57216	9.69094	7.98694	7.75712	8.49413	7.82872	7.51874	8.09308	9.18501	9.06605	8.75617	7.68529	7.50492	8.63047	9.14123	7.42141	8.45964	8.90538	6.8649	8.19752	8.74129	8.24547	7.77597	7.86046	7.5038	7.91129	7.79946	9.14585	8.74514	8.48078	8.05882	9.51679	8.78453	5.69329	9.25339	8.40212	8.81681	8.80211	9.94362	8.98604
TAPBP	8.82444	8.63064	8.93127	9.01134	8.58568	9.00667	7.86574	8.87527	8.71028	8.8144	8.22897	8.06246	8.6725	8.00825	9.76359	6.84011	8.25683	9.9038	8.75294	8.43087	8.39577	9.01386	9.42636	8.93189	6.68472	8.6427	8.58732	9.13537	8.5699	9.06707	9.12274	8.48976	8.52507	6.22879	8.88947	9.00719	8.72125	8.24798	8.06424	8.09205	9.83214	9.24538	6.72717	9.79501	9.30172	7.4988	8.94772	10.0967	9.65593
GABARAPL2	8.1809	9.97776	9.31278	7.8065	8.76459	9.09462	6.94577	9.10293	8.37514	8.10194	8.51896	8.64879	8.24897	9.11937	8.83229	9.42264	9.33045	7.90242	6.79596	7.60175	7.60451	6.19258	8.47107	9.27106	7.68669	7.83537	7.17878	8.23677	9.42145	8.23555	8.58646	8.06995	7.96642	7.46063	8.68001	8.67543	8.31853	8.73948	7.44466	9.82101	7.88649	7.85357	5.87528	7.32272	7.78428	8.99954	9.53544	8.78177	8.49856
DDB1	8.90387	8.15526	8.54364	8.5103	8.58024	8.22888	8.08368	8.30189	8.71513	8.49338	8.19008	8.03966	8.03626	8.60944	8.23243	7.61784	7.84471	8.52046	8.49261	7.96578	7.94992	8.27373	8.41508	8.52169	8.60771	8.50275	8.496	8.56816	8.15194	8.73802	8.46904	8.12357	8.52992	8.66773	8.40195	8.20517	8.7942	8.66262	8.25514	8.83647	8.16744	8.55335	7.0167	8.44795	8.57012	8.84164	8.63025	8.79029	8.5296
CANT1	8.15661	8.61109	8.59386	8.0899	8.53576	8.65478	8.64679	8.28558	8.11974	7.93757	8.19843	7.30798	8.10952	8.35213	9.0848	7.90449	8.68667	8.42876	8.23125	7.61209	8.01593	8.24721	8.38527	8.48083	7.79047	8.05	8.53456	8.77584	8.35102	8.28762	8.40579	8.49647	7.96929	8.27164	8.21628	8.36069	8.82308	8.841	8.13489	8.77642	8.79076	8.32722	7.34818	7.8784	7.93789	9.14644	8.38788	7.43749	8.48014
SRSF11	8.45657	8.19575	8.60278	8.6298	7.97662	8.74964	8.94387	7.71965	9.36513	8.33969	8.18313	7.39	8.31753	8.57658	8.92791	7.67638	7.8838	8.873	9.6581	7.89527	7.26621	10.046	7.78437	8.65093	7.38311	7.66209	7.58566	8.07316	7.94717	8.20144	8.17949	9.01676	8.9084	8.35346	8.44478	7.93428	8.27784	9.75186	9.41306	9.12982	8.35001	8.73535	4.90326	8.5547	7.87651	9.11402	8.45873	8.47725	8.10185
LAMTOR5	8.95648	9.36224	9.1542	8.55612	8.68808	9.79578	7.29819	7.93183	9.30239	8.64976	8.54746	8.40335	8.81556	9.9286	8.25549	9.90878	8.61671	7.97423	7.10641	8.46279	8.12246	7.20213	8.20812	8.8167	7.44739	7.85112	7.31964	8.85573	8.16939	8.69818	8.0648	7.41149	7.74038	8.34179	8.02608	8.10017	8.6197	8.23947	7.39154	8.74491	8.30669	8.98744	6.47228	8.02046	9.00988	8.62741	8.93058	8.71558	8.23099
EIF3B	9.13376	8.35885	7.2515	8.61479	8.70751	7.54725	8.45378	7.77728	9.07681	7.94275	8.31915	8.09548	7.77626	7.93565	8.53901	7.99534	8.08465	8.90907	8.24917	8.35074	8.42533	8.66258	8.55776	8.29789	8.26424	8.43921	9.48149	10.0332	8.12678	8.76962	8.69743	9.17741	8.43938	7.74467	8.78665	8.27369	8.64049	8.30987	9.19773	7.9573	9.24021	8.40549	7.33618	8.24614	8.36321	7.78797	8.73078	8.55624	9.53636
FKBP4	9.72147	8.45226	8.37197	8.03735	8.41503	8.72805	8.81311	8.21775	9.49747	7.77277	8.64898	8.48794	7.64654	8.48354	8.24389	8.72238	8.01067	8.34086	8.51086	8.26968	7.98547	8.53874	8.96528	8.13545	9.45915	7.85966	9.03164	8.42906	7.68098	8.21998	7.93093	8.17431	8.08023	8.71413	7.60652	8.08417	9.37498	7.73069	7.80279	7.52953	8.21862	8.73722	8.31942	8.69519	8.44204	8.38571	8.85853	8.3386	8.56724
RAB5A	9.28585	8.77584	9.17986	8.68093	8.86433	8.20832	8.74611	8.80622	8.70353	8.73581	8.81535	7.50773	8.44261	8.40263	8.62222	8.65739	8.91236	9.00365	8.79852	8.52749	8.0138	8.67777	8.39781	8.63646	8.16201	7.88367	7.29556	7.99442	8.83789	8.32473	8.15445	8.05241	8.42293	7.64498	8.1927	8.7511	9.10708	8.41695	8.30787	8.63376	8.42461	8.11887	6.46385	8.85994	7.94063	9.01074	8.78783	8.30329	8.51414
SUCLG1	8.43387	8.82957	8.46459	7.44578	8.10053	9.17175	7.43768	8.4087	7.72861	8.23662	8.53184	8.09726	9.41486	10.1278	8.69338	8.93392	8.8948	8.02738	8.0077	8.06213	8.51228	7.24464	8.75101	9.22774	8.297	7.95767	8.06596	7.97796	7.81099	8.67921	8.00325	7.70108	7.47075	8.33218	8.17412	8.56217	8.31036	8.64976	7.63144	8.88498	8.28957	7.64548	6.73005	8.17761	8.68186	9.24844	9.02152	8.57021	8.03125
SPSB3	8.46827	8.36729	7.87827	8.74799	8.63069	8.28787	8.3179	8.81565	9.01665	8.22551	8.15771	8.22027	8.23514	8.25136	8.92915	8.12936	8.18553	8.16185	8.9298	8.21653	8.38903	8.77198	8.69221	8.991	8.02275	8.45295	8.51754	8.78429	8.26103	8.51894	8.52055	9.27281	9.11348	7.6962	8.42503	8.61042	8.11944	8.59608	7.94755	8.185	8.07779	8.97312	8.34548	8.12928	8.04412	7.98865	8.42202	8.7379	8.46146
SDCBP	7.86692	9.2101	9.26675	8.3237	9.1161	8.62218	8.00157	9.79053	6.72734	8.61666	9.03849	7.19685	9.24156	8.40945	8.96398	8.51796	9.1146	8.51268	7.71215	8.54695	9.31371	7.46273	8.674	8.55374	7.65518	8.95397	7.74195	8.03171	8.75955	8.31614	8.56098	8.46484	8.22164	7.34261	8.58185	8.86949	8.51408	7.7832	7.62412	8.96446	8.5241	7.31326	6.30656	8.78582	8.58345	8.746	9.59754	8.28935	9.05244
AFTPH	8.93043	8.36063	8.77942	8.76964	8.4803	8.33295	8.63683	8.766	8.4444	8.44226	9.18291	8.47328	9.02863	8.50028	8.36867	8.14708	8.2888	8.39506	8.32398	8.69108	8.87134	8.9771	8.65105	8.63618	8.87099	8.92448	8.3676	8.68226	8.29917	8.50336	8.33041	8.35139	8.65045	7.87484	8.68127	8.48764	8.62291	8.31823	8.70765	8.02804	8.28663	8.34592	8.29487	8.51796	8.18656	8.45383	7.93156	8.43418	8.09052
FOS	8.90602	11.0854	8.20047	7.1239	9.32995	10.6032	6.37475	9.3481	6.53288	10.3827	7.74809	9.43067	6.93551	8.18547	9.36609	7.70527	10.5383	8.8242	8.26442	9.85381	7.2518	8.89973	8.37302	9.87095	6.90124	9.98183	8.54344	5.75912	11.6993	8.61236	10.2648	10.5576	10.1772	6.90304	9.87359	10.8097	10.8263	5.67726	9.66148	7.77692	9.49065	6.37859	9.36535	8.94164	7.94439	8.3989	8.46941	8.30668	9.22713
TCEA1	8.50318	9.37399	8.45681	7.32576	9.38882	9.13057	7.11878	9.09852	6.98697	8.66167	8.90868	7.47824	8.99994	9.23255	7.8699	9.60003	8.51492	7.93123	7.20756	7.96732	8.60357	6.41368	8.89772	8.96842	7.29354	8.06735	7.46099	7.89673	8.19982	8.67293	8.18745	7.69151	8.19286	7.06517	8.64197	8.34933	8.79467	8.06219	9.16542	8.39666	8.23921	9.13211	6.58378	8.87051	8.48209	8.99454	9.59138	8.45902	8.71218
MMADHC	8.161	9.3927	9.4788	8.20197	8.82518	10.1769	6.72277	9.26447	8.21277	8.97557	8.24603	7.83314	8.84512	9.2274	8.15527	9.26164	9.58314	8.117	6.62611	8.67524	8.40124	6.29023	8.25023	8.88126	7.05252	7.62117	7.22919	8.57336	8.41691	8.68889	8.51981	7.85315	7.76291	6.42995	9.24501	8.74882	8.9144	7.578	8.16211	8.85673	7.87759	8.5653	5.01031	8.1598	8.72001	8.8523	9.81816	9.24452	9.09016
CAT	9.17115	8.76997	9.56713	9.02524	8.5673	9.20704	6.98026	10.3087	8.66038	7.87953	9.37412	7.20977	10.8671	8.93405	8.14536	8.67819	8.75822	8.18581	8.49185	8.06372	8.43805	7.64578	7.79272	9.19312	7.63903	8.47637	7.29855	7.3074	8.94791	8.16257	8.46811	7.89997	8.18288	7.6009	8.25699	8.68856	8.51475	8.75697	7.33278	8.95243	7.51197	7.40884	6.09183	8.3115	8.17166	9.08618	7.99232	7.34223	7.94189
C1R	8.19684	8.91699	7.76689	7.77784	8.78118	9.3494	7.54562	7.75881	7.29276	8.40117	7.07353	8.93922	8.77469	8.21417	8.71681	7.55921	9.452	8.84418	7.87735	8.36959	7.60382	7.72976	8.7518	9.14765	7.76546	9.19337	10.0169	8.63976	10.1454	8.3376	9.86829	9.36149	9.78384	6.3547	9.63319	10.5202	9.66916	8.49388	8.43052	9.29427	9.34266	7.53077	7.6239	8.89224	8.28831	7.30468	8.48644	8.0983	9.69644
MRPL33	7.53892	9.24269	8.68491	7.62139	8.94447	9.96073	8.18259	8.33351	8.5636	8.2726	8.53175	9.26659	8.3353	9.5015	8.09687	9.32839	9.12387	7.83182	8.13249	9.39189	8.1454	7.82407	8.72638	8.96756	7.88717	7.69907	7.7828	8.1212	7.90295	8.7473	7.84924	7.87927	7.55468	8.37078	8.09296	8.26675	8.0497	8.58277	8.1713	8.91814	8.02678	9.05732	7.56286	8.03491	8.59032	9.243	9.11507	8.7468	8.0096
PNRC2	7.77941	9.04186	8.99285	9.12665	8.08524	9.11309	8.73495	8.8353	8.60158	8.65438	8.03155	7.66806	8.50803	8.4609	8.31996	8.77885	8.67508	8.08751	7.99151	7.94888	8.58446	8.48992	7.70039	8.71326	7.1881	8.05233	7.98331	7.72177	8.55545	8.58764	8.2163	7.8666	8.75054	7.76835	8.9222	8.44696	8.61509	8.28629	7.60368	8.95744	7.80047	8.2012	6.87013	8.16837	7.92509	8.41305	8.95349	8.28063	8.07212
DNASE2	8.55443	7.87684	8.04059	8.40828	7.97539	8.17733	8.99386	8.41728	7.81409	8.46339	8.32536	8.747	8.67606	7.80889	8.70275	8.00076	8.42004	8.64202	8.66876	8.30388	8.87897	8.8468	8.48675	8.07523	8.8903	7.68182	8.7372	9.10999	7.9865	8.8451	8.35575	8.58538	8.16378	9.01835	7.98331	8.24025	7.91973	8.20106	8.96563	8.02613	8.58689	8.43057	8.88439	8.68147	9.31195	8.38622	8.53796	8.86175	8.60898
UBE2D4	8.36734	8.29694	8.20083	8.9163	8.32566	8.55439	8.47628	8.4407	8.68691	8.58887	8.56655	8.18739	8.21141	8.22021	8.36166	8.26333	8.26528	8.43561	8.48691	8.55259	8.63178	8.57302	8.48589	8.37804	9.18652	8.88026	8.9329	8.41201	8.50168	8.54969	8.39855	8.5231	8.67459	8.84691	8.44666	8.38715	8.35888	8.54019	8.77389	7.84941	8.62934	8.65031	9.57304	8.38247	8.53783	8.40902	8.29527	8.21399	8.51088
JUN	8.65939	9.25682	7.73637	8.66864	8.80618	9.15157	8.39304	8.46214	8.38606	8.8829	8.56026	8.21232	7.63867	8.40387	9.65226	8.14429	8.72529	9.07796	8.98283	8.98562	7.47378	8.90391	8.8096	8.73955	7.20992	8.56568	8.94022	7.7609	9.49534	8.48592	9.17994	9.15752	8.80363	8.76993	9.18151	9.32443	8.76152	7.26421	8.66006	8.05732	8.10575	8.46319	7.67525	8.25854	8.24865	8.17409	8.30705	9.33983	8.84125
KDELR2	8.87032	9.2213	8.81119	9.265	9.11149	8.73682	7.56778	9.0197	8.80895	9.16771	9.44676	6.82937	8.57593	8.60668	8.38112	9.55693	9.17622	9.15412	7.80876	9.15978	8.37507	6.3958	9.00936	9.27897	6.59817	9.14122	7.51126	8.60543	8.81996	9.13515	8.97981	8.1654	7.48832	7.50639	8.32626	8.60799	8.84765	7.66327	8.96888	7.55407	8.73655	9.68893	6.11341	7.40315	8.69079	8.67844	9.3541	8.15508	9.29667
POGZ	8.685	8.11797	8.09113	8.87151	8.27605	8.00697	8.33496	7.34327	8.63467	8.22797	7.93824	8.2708	8.21128	9.4685	8.69623	7.63028	7.61749	8.52004	9.92823	7.65981	8.07403	8.43093	8.31721	7.83425	7.81901	7.99427	8.49327	8.50956	7.9781	8.008	8.53617	9.06563	9.08401	8.13835	9.12712	8.46766	8.46834	8.69382	8.43422	8.07919	8.09665	8.58047	8.08832	8.31216	7.40093	7.75478	7.59501	8.10072	8.43419
YME1L1	8.78223	8.66317	9.17476	8.97705	8.89172	8.43558	7.63146	8.48592	8.13142	8.67141	8.61586	7.29221	9.12276	8.84525	8.46834	8.75395	8.48559	8.4401	8.70262	9.16678	8.10809	8.10078	8.15337	8.50304	7.04543	7.43458	7.43306	8.07019	8.27119	8.06113	8.40075	8.29769	8.3449	7.37891	8.42276	8.74823	8.90387	8.81455	8.56912	9.03352	8.25727	8.74229	5.95982	8.19098	7.93831	8.8467	9.04835	7.99743	8.38366
ERGIC3	8.37709	8.99193	7.85841	9.01726	9.20035	8.93449	6.76845	8.00042	8.91589	9.20359	8.56789	7.81638	8.03667	9.44158	7.88653	8.93461	8.47254	8.12564	6.93452	7.859	8.54117	7.39657	8.85271	9.06544	6.58395	7.35	9.2081	9.09324	8.13065	8.67957	8.68582	7.8836	7.64691	6.90695	9.22297	8.6572	8.52879	7.89458	8.22351	7.6615	8.68288	8.75833	6.13095	8.32776	8.67555	8.65777	9.05788	8.45243	9.00074
GGCT	8.70577	9.07483	8.68115	8.15864	8.54276	8.54566	8.15213	8.034	9.75874	8.00102	9.76403	7.89706	8.31676	8.41371	8.93911	9.63927	8.1482	9.17518	7.79028	8.09655	8.73017	8.34759	8.96456	8.41352	8.27851	7.84855	8.16732	8.45425	7.71306	7.94251	8.08256	7.99085	7.79894	7.75113	8.26228	8.62526	8.20585	7.91758	8.90492	7.96404	8.85232	9.34071	7.47997	8.76639	9.35214	8.62148	9.3001	9.65834	8.62765
GDI1	8.95668	8.07154	8.56278	8.97772	8.38939	8.4654	8.76384	8.23646	8.00774	8.25331	8.14131	8.06349	8.48976	8.38987	8.81301	8.43163	8.22531	8.84834	9.83462	8.25482	8.47575	8.71119	8.90727	8.63872	8.24844	7.94955	8.84788	8.2872	8.67148	7.94957	8.45137	9.03178	8.98789	7.98061	8.63758	8.36966	8.81574	7.94139	9.10082	7.59682	8.79012	8.44531	7.71055	8.87889	8.05024	7.89003	8.73374	9.49112	8.76672
DCTPP1	7.90176	8.56121	8.65793	7.62204	8.2526	8.83114	7.84226	8.78746	8.22754	8.48508	9.0462	8.10036	8.55567	8.7444	8.34175	8.5377	8.39364	7.54062	7.72853	8.31925	8.43882	8.28208	8.5029	7.88344	8.33452	7.90766	8.25996	8.01269	7.8144	8.78968	8.16735	7.79997	7.78542	8.77863	8.19552	8.0079	8.71487	7.99571	7.61462	8.09028	8.1799	8.8969	8.28107	8.29352	8.34295	8.78538	8.80065	8.8438	7.89816
SDC4	8.17734	8.5953	9.14797	7.56987	8.50796	7.82014	8.0973	7.78308	7.84827	8.20801	8.18621	7.48818	7.44599	8.64548	10.161	8.23549	8.08786	8.07905	8.06393	8.94893	8.76609	7.71003	9.9245	9.64301	7.59629	8.48923	10.0512	9.39956	8.3779	7.81363	8.8106	9.16653	7.77264	6.67637	8.85999	8.25055	8.29318	8.517	8.70508	8.62641	8.29632	8.60723	6.13186	8.50256	8.59724	8.59634	8.83654	9.79173	8.24163
KLK10	8.10106	9.07298	6.86655	7.4665	10.8805	9.59889	6.97308	10.0697	6.74136	9.2516	8.38529	8.35332	7.34495	8.25991	8.96693	6.80059	8.6596	9.02057	8.41248	8.89675	7.59488	9.03662	9.73703	9.46129	6.98952	9.82346	8.17025	8.47375	7.15446	9.6121	7.93232	7.28294	7.72548	7.80522	8.59845	8.41152	8.25601	8.84059	10.2287	8.80218	10.7475	10.3503	7.80259	10.21	8.45502	10.2347	9.04394	11.2867	9.27989
PRDX4	8.76696	9.48693	9.98655	7.02237	9.09185	9.2585	6.17666	9.40768	8.4848	8.05246	9.36796	9.17275	8.63263	9.74225	8.12716	9.94588	9.35395	7.59023	5.35583	9.53804	8.73153	5.72985	9.50079	8.8314	8.00248	8.56356	8.14981	8.03389	8.77825	8.69824	8.75839	7.89312	7.23494	6.84627	7.90472	8.1574	9.28352	7.99946	7.39549	8.93279	8.67419	7.7261	5.3967	8.18082	8.98096	9.29266	9.3161	8.02379	8.94974
TXN	8.67004	9.65978	10.6052	8.38506	8.50086	9.9911	8.34284	9.50872	9.15729	9.1754	9.37013	8.98375	8.49348	8.97068	8.44468	10.4867	9.32626	8.24853	6.87706	9.14417	9.09449	6.75632	9.31631	8.95332	8.8295	8.53112	8.56913	8.48949	8.4033	8.03226	8.78973	8.52833	7.8606	7.5316	8.29434	8.13056	8.11107	7.71377	7.90913	8.42069	8.40503	6.81156	5.70807	9.2109	8.64718	9.22356	9.53214	9.55425	8.80854
DAG1	9.33906	8.21269	7.57649	8.41761	9.26484	8.13213	8.28891	8.94686	8.98065	8.15409	8.20487	8.1014	7.56263	8.92412	8.69588	8.55771	8.08165	8.40277	7.7954	7.75797	7.94574	6.89403	9.23637	9.01754	8.07814	8.23	8.38384	8.81263	8.08535	9.14505	8.39144	8.05132	7.92193	7.54842	8.58725	8.11851	8.19805	8.70256	8.21637	8.55363	8.09931	8.64251	7.06345	8.42254	8.71504	9.28867	8.87922	8.26948	8.58267
RARRES2	8.01576	9.73215	6.9162	8.33494	8.77874	8.72503	7.81675	8.17839	7.7931	8.92552	7.73826	8.44233	8.51099	8.22704	7.91358	8.82894	9.6622	8.55841	6.79271	7.27618	8.22088	7.09157	7.12731	9.37981	7.94268	7.20659	9.87099	7.61872	9.04957	7.07107	9.28141	9.11288	8.55947	7.12389	9.03123	8.58092	9.22986	8.05378	6.46909	8.7404	8.8518	6.93426	7.17512	8.13301	7.62213	8.40667	9.30619	7.37252	9.85396
BTG3	9.70607	8.81924	9.51603	9.1433	9.37632	9.33051	8.34449	8.96038	8.15979	8.69769	8.98725	7.84435	8.92615	9.81355	8.93634	8.34018	9.10683	9.07576	9.25712	8.94928	6.89178	7.6369	8.66076	9.2095	7.39257	8.02693	6.58372	6.89782	8.44952	8.63797	7.60235	7.66279	7.24588	7.56464	7.59274	7.57243	7.76768	8.68069	8.24137	8.89637	7.68324	7.94945	5.73528	9.27074	8.59942	10.3568	10.0523	9.51549	8.89355
IRF9	7.925	8.21908	9.41218	9.77496	8.96542	8.49127	7.99063	9.99266	8.39391	8.61073	8.83148	7.17963	8.30741	9.00059	9.01811	8.48944	8.80939	9.82018	9.15794	8.83615	8.61408	8.06008	8.87118	8.80418	6.74397	8.49183	7.87162	7.61752	8.12963	8.8183	8.85407	8.34042	8.37728	7.60206	8.37158	9.06774	9.51018	7.87863	8.8924	7.7414	9.03354	8.93851	6.96841	9.27506	8.85102	7.6792	8.74751	9.10865	8.3357
TSPO	8.63628	9.08995	7.76775	7.2474	9.39673	8.9192	8.34154	9.83157	7.63231	8.48391	8.01323	7.4864	9.40086	9.31586	8.36721	7.80107	8.45274	8.18375	6.80817	7.6077	8.67264	7.11583	8.70915	8.64446	7.61572	8.18458	9.65112	8.76207	8.50385	9.0337	8.44613	8.31211	8.18083	7.22158	8.22417	8.62958	8.5878	9.48673	7.83714	9.05042	8.77323	9.20129	7.37385	8.39881	8.93673	8.10088	8.86846	9.22118	8.98351
HLA-DPB1	7.62027	9.8191	10.1895	8.78317	8.64744	10.2833	7.60417	9.56017	5.75213	8.51004	8.59904	7.40181	9.59268	8.89599	9.85973	7.83389	9.9846	7.89313	7.44748	7.71589	10.5226	7.08929	8.76797	9.21373	6.6617	9.25975	8.8622	8.1094	9.14074	10.0438	9.69925	9.2474	8.66748	6.1896	9.1206	8.52281	7.86829	9.80586	8.29953	10.1915	10.0249	7.84133	7.28405	9.41983	10.6287	7.31998	9.18913	9.2517	10.2364
LAMC1	8.74516	8.71593	7.912	9.27671	8.99989	7.92927	8.74359	8.43468	8.6963	8.72589	8.27195	6.77759	8.23764	9.19098	8.42299	8.60452	8.3984	8.82943	8.89211	8.13865	8.01759	8.70607	8.48381	8.12157	6.71229	8.27409	7.55931	8.27308	9.61758	7.85783	9.18704	8.63513	8.59834	7.83127	9.53883	9.54838	8.65783	8.10007	8.99194	7.68514	8.38742	9.23468	6.62302	8.05653	7.72252	8.32256	7.9626	8.03379	8.99321
PDCD10	7.84985	9.00896	9.49864	7.77056	8.60601	9.76343	7.20355	10.2185	8.49745	8.56653	9.05142	8.01957	9.45947	9.76481	8.17294	9.79224	9.224	7.54659	6.63622	8.41053	8.59742	6.62198	8.52386	9.09104	7.32436	7.61007	7.4	7.61939	7.86252	8.75565	8.17115	7.33418	7.07703	7.36881	8.00646	8.22371	8.3287	8.04417	8.5202	9.11114	7.65005	8.42138	5.18994	8.89532	8.86313	9.67075	9.82895	10.009	8.07735
BRD2	8.95398	7.71211	8.65981	8.63483	8.0676	7.75403	8.78518	8.10369	8.92457	8.37173	7.81834	7.29934	7.73626	7.88354	10.1519	6.91059	7.99527	9.12494	9.13075	8.44756	8.22234	9.1845	9.58429	8.32713	7.71963	8.72232	8.86734	8.96842	8.44394	8.61403	8.83436	8.91585	8.7525	6.80903	8.41815	8.72941	8.43901	7.98116	8.03152	7.29061	9.36	9.70236	7.2746	8.72407	8.65528	7.80159	8.36719	9.52432	8.8661
UBE2D3	8.1389	8.88756	8.99816	8.33645	8.84023	8.80266	8.14549	8.68862	8.1415	8.23017	7.791	7.25925	8.42699	8.48789	8.87201	8.24387	8.66152	8.66541	8.6775	8.52498	8.03687	7.1349	8.83336	8.84528	7.10102	7.76793	7.58075	8.42713	8.45891	7.74405	8.3333	8.61835	8.69631	7.56658	8.18357	8.42318	8.50442	8.86954	7.53891	9.49044	8.16569	7.63709	5.97252	7.79715	7.92938	8.98998	9.07796	8.22802	8.49783
PHF1	8.74039	7.6027	8.41279	7.92754	8.08761	8.22192	8.43672	7.69955	8.14681	8.27298	7.67531	8.75548	8.33225	7.7563	8.93554	7.57962	8.06336	8.51558	8.90718	8.11627	8.48407	8.60872	8.59365	8.14572	8.00827	8.53761	8.44945	8.75168	8.52165	7.99769	8.65454	9.32524	9.20351	7.89141	8.52513	8.37503	8.77333	8.30681	7.76843	8.31371	8.25185	8.58384	8.11986	8.02348	7.84183	8.05676	8.05528	8.20994	8.37985
POLR2H	8.74639	7.73354	9.20692	7.62335	8.30488	8.48108	8.10408	8.56695	9.04067	7.75307	8.77334	7.69039	7.98774	9.29969	8.33319	7.75472	7.80839	7.96979	7.88348	7.93249	8.2055	8.16996	8.48405	8.01221	8.2208	7.90133	8.20011	8.58515	7.13276	8.64851	8.01725	8.32657	7.95618	7.61565	7.79084	7.63163	8.20692	8.39639	8.55318	8.45921	8.68989	8.24282	6.16986	8.6943	8.61936	8.94743	9.07599	8.85805	8.50558
TNFRSF1A	8.51518	8.79859	7.96927	8.56242	9.10387	8.79676	8.35676	7.755	7.73254	7.88173	8.34027	8.581	8.41522	8.01034	8.74432	7.97087	8.5223	8.90908	8.76265	7.99078	8.10542	8.7443	8.89333	9.0242	7.813	8.04448	8.90796	9.05704	8.83966	9.00664	8.52971	8.55114	8.57815	7.50823	8.78961	8.80544	8.42323	8.12273	8.95639	7.98775	9.11695	8.31601	6.69923	8.99623	7.9555	8.40982	8.28346	8.12971	8.45226
PLXNB2	8.95108	8.92834	7.61246	8.46035	9.03066	7.59986	7.98815	8.1348	9.34744	7.97908	7.87823	7.98492	8.28741	8.69412	8.72029	7.76263	8.28979	8.71217	9.16557	7.91889	7.90639	8.35439	9.256	9.75537	7.40464	8.3893	8.87066	8.81253	8.57284	7.9615	8.91251	9.24672	9.43697	7.36907	8.55169	8.57521	8.73965	8.85577	8.85106	8.62531	8.35152	8.57802	6.60419	8.55615	8.42567	7.64647	7.41766	9.12015	8.95154
RHOB	8.17471	9.97471	8.29649	7.98154	8.84251	9.13968	7.17505	8.80697	7.79756	9.60823	7.20601	9.5101	7.98862	9.10766	8.48598	8.01281	9.82207	7.81474	7.52564	9.62829	8.43266	7.44656	8.81453	8.91902	7.5263	9.68728	9.14427	9.00381	11.4222	7.87063	9.24844	10.377	8.86867	6.94315	10.3592	10.6772	10.0698	7.26248	8.38738	8.60875	8.82033	8.51016	8.41683	8.64434	7.85019	8.91854	7.87705	7.43099	8.44637
GTF3C2	8.50424	7.98393	8.18848	8.49035	8.51631	8.2095	8.82436	8.43375	8.69624	8.02163	8.40241	7.42023	8.33896	8.5973	8.42794	8.42727	7.98946	8.5376	8.81791	8.6987	8.62817	8.79462	8.37553	8.39242	7.90346	8.0774	7.9852	8.63419	8.07284	8.30925	8.3871	8.26054	8.30369	8.49891	8.35926	8.34509	8.35626	8.00607	8.31576	8.2666	8.39891	8.82629	7.79524	8.30364	8.36035	8.59743	8.22405	8.41143	9.02648
CTBP1	8.83259	8.33579	7.85876	9.61528	8.84206	8.36572	8.62284	8.32515	9.23269	8.52452	7.72448	6.58876	8.06939	8.39081	9.26231	7.4605	7.90131	8.49395	8.65482	8.4098	7.32569	8.32265	8.87446	8.87555	7.30523	7.8105	8.06524	7.86159	8.7572	8.11257	8.4246	8.59536	8.9949	7.23699	8.81333	8.68432	9.01544	8.28935	8.30305	7.71578	9.21297	7.97409	6.61684	9.20017	8.23235	7.61899	8.08716	9.68753	8.48695
PA2G4	8.60091	8.25319	8.17176	8.06657	8.10439	7.65724	9.09876	8.20419	9.31633	8.02573	8.17147	7.59619	8.57162	8.96389	8.63503	8.17559	7.66883	8.85939	8.73884	8.1793	7.29727	9.11761	8.38865	7.97779	8.0988	8.04678	9.18716	9.71793	7.68802	8.69944	8.1564	8.27485	8.44153	8.44322	7.8492	8.26952	7.91849	8.09959	8.7979	7.62435	9.32924	8.78529	7.52096	8.65236	9.565	8.20123	8.53883	9.01666	9.01361
GUK1	8.21032	9.63219	8.07605	8.88685	8.76015	8.82468	7.53809	8.04662	8.80085	7.76706	7.8774	7.78887	8.39062	8.39989	8.22523	8.95789	8.69577	8.21973	7.12536	8.71108	8.51634	7.06674	9.81581	8.56615	7.10477	7.90661	8.48081	8.58753	8.18053	8.99947	8.32913	8.25213	7.55604	7.17809	8.63282	8.11875	8.68688	8.22272	7.82589	8.31882	8.70597	8.62269	6.1653	8.48277	7.99062	7.81913	9.34219	8.07401	8.80048
EFR3A	9.23073	9.29245	9.52193	8.09032	9.29287	8.94162	9.53441	8.89697	8.40536	8.32482	8.50822	7.14211	9.1375	9.05745	9.44522	7.52891	9.30437	9.44981	9.44105	9.01178	7.3781	8.97698	8.70535	9.10471	7.39372	7.47378	6.72984	7.38174	8.04338	8.14027	7.78592	7.78247	8.41025	7.92843	8.66714	8.29506	8.14726	9.48968	8.42368	9.82111	9.11736	7.88471	4.81198	9.98688	7.9988	9.39695	9.92106	8.97198	7.66715
PITPNB	8.39372	8.47312	8.5721	7.78303	8.60185	9.20581	8.64922	9.97407	8.64806	8.60581	8.37284	8.18287	8.34239	8.16012	8.99293	8.0131	8.64986	8.60953	8.71688	8.12211	8.38145	8.02078	8.36826	8.2436	8.78753	8.72797	8.24075	8.20959	9.10487	8.12176	8.38988	8.50507	8.87229	7.44518	8.73549	8.81382	9.10323	8.03668	8.36799	7.90031	9.03511	8.31973	7.91681	9.21046	8.17577	7.99745	8.38663	8.92293	9.26266
CNOT1	7.94132	8.58676	8.83802	8.06773	8.315	8.29462	7.82066	8.41806	8.26895	8.17503	8.61278	7.67955	8.11173	8.9865	8.21854	8.04331	7.99514	7.84261	7.76493	7.6626	8.34002	7.87732	8.30663	8.3456	8.33498	8.75407	8.14665	8.33375	8.09206	8.27851	8.31859	8.17934	8.29642	8.1509	8.45831	8.3516	8.30276	8.42667	8.28045	9.12591	8.41652	8.61152	7.85396	8.29069	8.69099	8.3522	8.59402	8.21892	8.71399
PSMC2	8.68335	9.02802	9.85871	8.72712	7.8725	9.11275	7.61558	9.0127	8.75591	7.89597	8.44228	7.66177	9.15777	9.16601	8.19758	8.96689	9.22001	8.49536	8.05387	8.43391	8.94491	7.15652	9.19706	8.7753	8.34712	7.57738	7.35109	8.83504	8.14774	8.72702	8.44835	7.76337	7.63615	6.6197	8.17596	8.37734	8.42239	7.65964	8.60552	8.39413	8.13674	8.48138	5.62353	8.59082	9.06888	8.40077	9.33319	8.49063	8.47248
CLNS1A	8.07981	8.55929	8.48269	8.34535	7.93567	8.95819	7.76899	7.84385	9.36123	8.25723	8.05373	8.09039	7.19782	9.26447	8.32749	8.62354	7.83962	7.99038	7.24227	8.62406	6.99916	6.63582	8.71146	9.26309	8.69841	7.1035	7.71165	8.41578	7.3817	8.10516	7.88925	7.57736	7.57289	7.3843	8.13174	10.1878	8.19005	8.56369	7.84349	8.75227	8.03198	9.49348	5.98174	7.87676	8.35456	8.83687	8.90899	9.10148	8.19327
METTL9	8.01731	8.98938	9.09513	7.67882	8.18918	9.17503	8.21304	7.79369	8.52938	7.89907	8.83971	8.34043	8.12134	8.28175	8.10757	8.81281	8.45677	7.42035	7.19213	7.75197	7.72888	7.47551	8.62521	8.3271	8.64362	8.21907	7.39958	8.24737	8.17879	8.5305	8.04233	8.07281	7.97072	7.27004	8.41051	8.24488	8.75643	8.74766	7.11908	9.11159	8.4957	8.77188	6.38303	8.1714	8.23121	8.34401	8.42935	7.79236	8.0386
RAB7A	8.71349	8.33473	8.53897	8.40785	8.74819	7.88343	8.55563	8.42273	8.44828	8.04523	8.06633	7.04274	7.65831	9.17534	8.89729	7.43547	8.476	8.53953	8.57782	7.55744	8.36997	8.21562	8.85805	9.46969	8.00418	8.14209	8.57141	8.34198	8.43386	8.96438	8.88716	8.49378	8.58301	8.04345	8.59278	8.77014	8.48502	8.51711	8.28043	8.6111	8.25599	7.75077	6.65703	8.21362	7.94994	8.89409	8.21295	8.84477	8.65095
NFE2L1	8.42134	8.09998	8.28529	8.67316	8.20725	7.36905	8.2324	8.6528	8.25841	7.94352	7.86295	8.23714	7.70382	7.74958	9.38422	7.59444	8.24059	8.42158	8.30906	7.98989	7.97166	8.28894	8.53367	8.16897	8.14137	8.31446	8.467	8.32968	9.0441	7.54998	8.4558	8.49449	8.82797	8.66013	9.31446	8.78173	8.82353	8.13166	8.49995	8.20079	8.36618	8.11989	8.15169	8.30593	8.36295	8.20541	8.37261	8.41615	8.42378
GLRX5	8.40943	8.26165	8.61984	8.52682	8.88341	8.53496	7.59038	8.28693	9.32276	8.18614	8.94988	8.11425	8.4149	8.19187	7.83489	8.62974	8.51798	8.4263	8.37426	8.43494	8.03413	7.29078	8.2448	8.35923	7.69884	8.05708	7.75624	7.60058	7.70737	8.31259	7.99961	7.7204	7.8467	7.67124	8.38938	8.14936	8.70739	8.12409	8.27168	8.31239	8.53973	9.06533	6.88934	8.9246	8.20324	8.40899	8.27952	8.89807	7.98056
SAP18	8.14845	8.93132	9.59123	8.02816	9.21548	8.8223	7.53321	9.00772	7.37318	8.50639	9.33234	8.04349	8.57205	9.1158	7.54778	8.96814	9.10742	8.09527	7.02198	8.65701	8.24465	7.49445	8.07082	9.62638	7.23764	8.49327	7.61355	7.97147	8.27747	8.33454	8.25257	7.56754	8.32936	7.22274	8.04552	8.43887	8.7091	7.4983	7.77714	8.33766	8.06314	7.96038	6.70153	8.72699	8.98557	8.97247	8.27256	7.95683	9.11808
CDK4	8.87425	9.03505	8.3202	8.75234	8.70705	8.07061	7.22557	8.41349	9.62168	8.4728	9.07996	7.72459	7.82651	8.19207	7.56545	8.86753	8.48828	8.02528	6.65257	8.50959	8.03492	7.3233	7.73848	7.79704	6.55122	8.09351	8.06125	9.44925	7.76051	8.55073	8.26519	7.67048	7.93707	7.71901	8.16055	8.49967	8.85718	7.85843	8.56035	7.92313	8.58746	8.5541	6.17099	8.25297	8.65143	8.32156	8.59927	8.31258	8.8134
HMGA1	8.91712	8.18844	8.33957	6.99213	8.73754	8.40448	7.18151	8.76789	10.0308	9.20741	8.31645	7.84118	7.51124	8.18396	8.5932	8.08731	8.24084	8.49975	6.97734	7.69768	7.73088	8.07621	8.73934	8.80165	7.28905	7.64611	8.48444	9.88099	6.7772	9.08432	9.04893	8.44422	7.82921	7.48961	8.45566	9.41945	8.5806	8.14498	8.42678	6.7853	9.85229	10.3616	6.68052	8.41802	9.21721	8.65453	8.63481	10.3021	10.2051
LRP10	9.00032	8.51247	8.61124	8.63977	9.26696	8.56479	8.52698	8.78455	8.01758	8.27605	8.71681	7.64954	8.02924	7.92484	8.50447	8.1652	8.72468	9.13244	8.52673	8.54328	8.02404	7.96812	9.27244	8.75	8.02235	8.90652	8.09669	8.09854	9.0579	9.29285	8.7643	8.64958	8.68914	7.06828	8.56467	8.85449	8.73676	8.20207	8.36999	7.88127	8.91822	8.61903	6.76564	8.27235	9.08655	7.80777	8.96407	8.39424	8.36076
EIF4H	8.88955	8.65282	7.48761	9.05914	8.80148	8.02266	7.20098	8.71197	9.1327	8.65527	8.98281	7.5512	8.10608	8.05832	8.02589	8.52061	8.09788	8.64563	7.87512	8.58251	8.66568	7.9105	8.85197	8.66103	7.4969	8.63508	7.94743	9.17487	8.80031	8.70826	8.82831	8.57779	8.74102	6.98094	9.07505	8.42151	8.88277	7.15316	9.2066	7.12031	8.76575	9.17003	6.90848	8.67245	9.1234	7.66298	8.624	8.94528	9.10512
NBL1	8.53531	9.44637	7.50745	8.04378	9.7292	7.66208	8.46388	7.70851	8.28537	7.42214	7.09225	8.65109	7.54852	8.51545	8.19524	8.17234	9.90291	8.64421	7.39655	7.48603	8.1456	7.91988	8.24329	9.2369	8.15724	8.36074	9.91296	8.22277	9.74772	7.0943	10.2198	10.3428	9.40289	7.33546	9.14531	9.54541	10.2085	7.80901	8.00304	8.26406	8.972	7.71991	8.16795	7.935	7.99073	7.73249	9.22539	7.72386	9.80793
ELAVL1	8.92394	8.86253	8.62027	8.87183	9.08941	8.02768	7.56473	9.00444	9.24697	8.54263	9.20087	6.8027	8.10018	8.55178	8.18965	7.96086	8.30136	8.51233	8.29237	8.54853	8.60289	8.37845	8.77802	8.90002	7.13628	8.47116	7.99668	8.94531	8.56276	8.86368	8.7382	8.03845	8.69276	7.16163	8.66081	8.69544	8.98992	7.51357	8.58217	7.48932	8.58835	8.69078	6.65575	8.74342	9.15319	8.37205	8.23517	8.91009	9.15491
ANXA7	7.62395	8.80328	9.79109	8.47675	8.86502	8.41131	7.95307	8.66828	8.25451	8.11677	8.26037	7.30902	9.42924	9.10876	8.36163	8.21509	8.49883	8.82189	8.91773	8.35777	8.48396	8.49299	8.25569	8.16637	7.90359	7.27796	7.49525	7.96675	8.52792	7.95325	8.22549	8.16561	8.3629	8.17812	8.59333	8.34033	8.29998	9.33105	7.98473	9.45721	7.9261	7.59697	7.12814	8.47635	8.33575	9.09925	9.19125	8.13938	8.3238
SRSF7	7.77088	9.02706	9.24577	7.62144	8.58543	9.66933	8.04997	8.90635	8.89115	8.59818	8.69043	7.73314	8.40591	9.44328	7.4062	8.70806	8.59551	7.92672	7.41682	8.55681	8.20889	7.53179	8.31705	8.62732	6.63814	8.01615	7.29762	8.42223	8.28917	8.48426	8.29084	8.29587	8.48333	6.99451	7.92246	8.16945	8.07891	7.59526	9.05602	8.27029	7.89083	8.33857	5.63364	8.57739	8.69957	9.18421	8.62004	8.38694	8.59642
TSC22D3	8.39013	9.14558	7.69786	8.55607	8.74761	8.59548	8.25135	8.52963	7.78259	8.86432	7.32622	8.0828	7.93852	7.7422	8.3791	9.74299	9.12541	7.31897	7.4939	7.9391	9.23567	7.34213	8.31777	8.45176	8.24922	9.92938	8.37191	7.88127	9.29195	9.6494	9.07215	10.1187	8.62073	8.01242	9.00894	8.71002	9.05546	8.39693	7.36106	7.90017	8.55888	7.93987	7.89703	7.40752	8.669	8.10936	9.64803	7.88772	8.63844
POLR2J	9.46626	8.84624	8.59056	9.23743	8.27302	8.73379	8.39545	7.99211	9.51427	7.99907	8.8705	7.9736	9.29277	8.07611	7.42178	8.50573	8.59038	8.6341	8.75537	8.62908	8.5182	8.70415	9.31807	8.62583	8.52055	7.54237	8.08956	9.22417	7.76998	8.50634	8.51266	7.93794	8.47775	6.9859	8.50819	8.10514	8.54347	7.93756	7.54733	7.94144	8.55359	9.56763	6.31534	8.02078	8.99972	8.80299	9.12969	8.40059	8.73308
UBE2I	8.11327	8.40767	7.72005	8.30427	8.75078	8.55322	7.7085	9.24623	9.30488	7.90323	9.24039	7.91966	8.52096	8.5197	7.7963	8.15609	8.40832	7.67147	7.74024	7.75889	8.14211	7.34557	8.42876	8.93082	7.46434	8.31313	7.88237	8.54362	8.20438	9.00708	8.4842	7.58714	8.39736	7.63547	8.36859	8.71566	9.19961	7.81218	7.81913	8.00472	8.37329	8.93027	7.07442	7.76573	8.33414	8.31454	8.21131	8.65208	8.74361
POLR2B	7.73309	8.48034	8.66167	8.69502	8.45649	8.82634	8.00023	8.45219	8.37071	8.56762	8.4146	8.24593	8.36808	8.44359	8.31689	7.78745	8.41459	7.66789	7.71175	8.58168	7.67821	8.02332	8.47635	8.50553	8.52369	8.05343	7.97562	8.31053	7.9245	8.02253	8.44644	8.30375	8.38932	8.2958	8.00658	8.01713	8.90195	8.50635	7.90586	8.60211	8.11521	7.89688	6.58951	8.64678	8.43294	8.83518	8.47241	8.62129	8.8339
MAT2B	7.6383	9.2933	9.96126	7.55528	8.22118	10.1097	7.25313	8.83654	8.63574	8.80639	8.53725	7.65816	9.15123	9.18251	8.22597	8.18715	8.73983	8.22604	7.64951	8.24706	8.15002	7.29835	7.98687	8.64388	7.05792	7.84301	6.98978	7.65667	8.41035	8.53854	7.92338	7.04957	8.19566	6.97906	8.73644	8.29835	8.90337	8.73335	7.23415	9.47959	8.05539	7.66393	7.22449	8.21885	8.1566	8.79514	8.99774	8.54366	7.96026
CIRBP	8.34054	8.05054	8.21452	8.27909	8.98269	8.32013	7.85839	7.61625	8.35221	6.85973	6.84588	8.37591	7.78402	8.23882	7.85719	7.78729	8.32717	8.56729	7.86042	7.78645	7.44612	7.60145	8.21398	8.71545	6.73053	8.53661	8.91093	8.22332	9.35189	7.76039	8.79926	9.96779	9.95239	6.58079	9.02728	8.69089	9.44343	9.14166	8.08834	9.1041	8.54151	9.23542	7.36032	7.48489	8.41097	7.65111	8.0121	8.22212	8.104
TMEM106C	8.60529	9.12272	9.65423	8.55217	7.65991	8.24177	8.42607	7.53952	8.07611	7.63836	8.781	8.04469	8.49044	9.4916	8.34315	8.71045	8.25768	8.1335	8.12589	8.53625	8.27074	8.50559	8.27118	8.29054	8.94103	7.77054	8.16864	8.04946	7.52563	8.59437	7.91381	7.64792	8.08712	8.48941	7.60223	7.49912	8.55768	8.0077	8.18654	8.63472	8.13775	7.50558	7.30445	7.74494	7.55413	9.1407	8.53148	7.99066	8.04797
PIGC	8.33869	8.85727	8.64953	8.33418	8.06165	9.63756	8.13763	7.76156	8.74568	7.55708	8.13316	8.13097	8.35739	9.19532	8.53286	8.80467	7.90401	8.18588	8.1958	8.04751	8.06041	7.96795	7.86166	8.20018	7.54002	7.24946	7.82305	8.08158	7.26166	8.08477	7.91384	7.67039	7.68052	7.78835	8.58705	8.38327	8.39149	8.21183	8.23347	8.58714	7.86594	8.45706	7.6411	8.08098	7.78932	8.77417	8.78228	8.4004	8.2716
ARHGDIA	8.28916	8.53444	7.98914	8.48667	8.88212	8.29268	8.20818	8.26105	8.17894	7.9471	8.13967	8.1324	7.89132	8.06483	7.94823	7.8095	8.36644	8.8329	8.43859	7.82166	7.88845	8.67038	7.96151	8.52983	7.78485	8.35623	8.5027	8.36871	8.92462	8.52019	8.45891	8.45457	8.76671	8.22759	8.8413	8.7609	8.91305	7.64901	8.88351	7.63061	9.40088	8.53009	7.80556	8.44721	8.56642	7.91463	7.95851	8.19325	8.86041
DDX27	8.34348	7.81978	7.94531	8.50009	8.30644	7.85888	8.08053	8.22868	8.95963	8.46327	8.80855	8.22732	8.46483	8.18953	8.62692	7.5848	7.88438	8.34364	8.85784	8.16853	8.06346	8.71443	8.77	8.05132	8.32301	8.2972	8.8293	8.92184	8.06874	7.74892	7.98482	8.30015	8.33418	8.25572	8.34524	8.23102	8.31343	7.94473	8.30943	7.63567	8.25527	8.65833	8.52828	8.44594	8.38546	8.13808	8.26789	8.58905	8.3161
CETN2	9.2568	9.28105	9.48367	9.29753	7.77234	9.73443	7.08458	8.53909	8.06434	8.2405	7.93069	8.32119	8.49063	8.47224	7.94201	8.99151	8.87301	8.34081	8.83573	8.55575	7.91058	8.34105	8.58418	8.84808	7.11345	7.37755	7.65272	7.89121	8.80964	7.73992	8.12292	7.63587	8.3241	6.29475	8.02173	8.14691	9.24736	8.62789	7.44864	8.85783	8.46899	7.81587	5.78716	8.74998	8.10019	8.70356	9.31179	9.45154	8.48573
LYPLA2	8.33297	8.26308	8.10324	9.2082	8.33564	8.04993	8.70048	8.31952	9.08734	8.88983	7.67294	7.67244	8.1055	8.276	8.74884	8.14115	7.95706	8.38481	8.43717	7.79746	8.51507	9.03673	8.63729	8.36095	8.33706	8.07501	8.65415	8.74873	8.04095	8.43517	8.13211	8.30417	8.7466	8.08184	8.40774	8.62728	8.18181	8.04531	8.20126	7.82244	8.15402	8.35174	8.72577	8.49671	8.29754	8.07224	8.87311	8.52173	8.38141
PSMB5	8.60889	8.54268	8.65205	8.47959	8.87408	9.01025	7.06481	8.5309	8.89541	8.24783	8.40694	7.40788	7.21502	8.3904	8.12046	9.55805	8.54565	8.08038	7.06156	8.40745	7.43963	6.77859	8.51305	8.40143	7.82642	7.76794	7.71976	8.23427	7.96433	8.54795	8.19722	7.60702	7.10008	7.66054	8.39823	8.26485	8.82568	7.91056	8.13879	8.39125	8.51553	9.77494	6.64552	8.36556	8.66508	8.27825	9.42073	8.56211	8.62394
MXRA5	9.2854	9.33146	6.5296	8.48373	9.37112	7.61182	9.53188	7.61988	7.52851	8.74221	8.66676	6.58722	9.088	8.69181	8.59738	7.21421	9.6256	9.96422	7.76212	8.81744	7.25641	8.84397	7.65633	9.27388	6.22884	8.53839	8.54253	7.60615	8.86424	7.65073	9.62926	9.19594	8.1424	9.24566	8.20145	8.46192	8.71105	7.6827	8.39792	8.02094	9.59423	9.12048	6.58842	8.41541	8.38795	9.27106	9.2762	7.77984	9.74504
NUCB1	9.16933	8.15399	8.25036	8.98069	9.14958	8.20214	8.51814	8.34943	8.64008	8.06162	8.3972	7.75594	8.24254	8.21999	9.18884	8.16338	8.90877	8.60375	8.40283	8.22203	8.08098	8.89764	9.05742	8.41906	7.25357	8.32101	8.90653	8.73133	9.13083	8.40173	9.04382	8.72372	8.53386	7.43141	9.41881	9.12976	8.63486	7.81236	9.8155	7.3551	9.07512	8.79943	7.4214	8.94637	8.80259	8.10349	8.71893	9.06947	8.7953
CAPZA1	8.46011	8.82317	9.24618	8.89509	8.36593	8.69842	8.67343	8.452	8.80377	8.94097	8.66966	6.38221	9.01779	8.81374	8.71979	8.38769	8.43378	8.82562	8.42215	8.425	8.52118	8.14332	8.31074	8.40638	7.48271	7.30846	7.34831	8.97448	8.11491	8.59777	8.14206	7.94077	8.15049	7.66163	8.33158	8.36769	8.16658	8.37549	8.05547	8.79144	8.87408	9.1323	5.75982	8.5406	8.69422	8.53516	8.69726	8.80468	8.32943
ZYX	8.77037	8.50272	7.56422	9.40128	8.98552	8.62814	8.09557	8.73639	8.7515	8.73154	8.04435	8.01107	7.93214	8.28064	8.2072	7.91775	8.91868	8.69741	8.20134	8.56964	8.34126	9.14053	8.11446	8.566	7.76756	8.07591	8.42495	8.17778	9.62106	8.47168	8.88344	8.55871	8.81842	7.53713	9.2419	9.23136	8.65254	7.57342	7.70024	7.7501	8.82639	8.82214	7.92796	8.70623	8.28709	7.28759	8.35085	8.65974	9.04542
PPP1R11	8.47141	8.27474	8.56521	8.91192	8.37753	8.14282	7.80073	8.42264	8.9609	8.61666	8.68503	7.97654	8.72534	7.84497	9.06139	7.59987	8.21343	8.72772	8.7954	8.47352	8.75592	8.83932	8.64162	8.60467	7.50639	8.5584	8.32889	8.65542	8.1401	8.262	8.54993	8.28474	8.66538	7.63169	8.65419	8.54502	8.49342	7.98547	7.91992	7.37665	8.44232	8.92211	7.90923	8.48856	8.59445	7.77228	8.03371	8.93598	8.94485
DYNC1I2	9.3603	9.07123	9.26219	8.6198	8.36642	8.95357	7.96024	8.30289	7.97984	8.15602	7.24312	7.5184	8.93252	8.59405	8.29235	8.49211	8.82562	8.32822	7.66061	8.27066	8.41897	7.7482	8.04644	8.01291	7.40013	7.47487	7.86804	8.10259	8.43452	8.02902	8.55501	7.87012	8.1751	7.88442	8.80457	8.83381	8.80359	8.44171	8.09598	8.34808	8.15	8.30605	6.75572	8.79282	7.84603	8.33769	8.62538	8.63509	8.47707
USF2	8.73682	7.98729	7.87958	9.73351	8.64425	8.1474	8.40673	8.4798	9.39617	8.8882	8.63265	7.92517	8.73199	8.28802	8.56607	7.92429	8.24465	8.72635	8.21532	8.42431	8.6716	8.45764	8.29348	8.03314	8.28364	8.04989	8.27516	8.72981	8.26044	7.87715	8.91228	8.16666	8.60549	7.93624	8.57578	8.15906	8.70539	7.82434	8.15495	7.93891	8.67514	8.80359	8.38967	8.19878	8.40518	7.47031	8.75946	8.4912	8.67234
PRDX3	8.48355	9.34401	9.24402	7.56957	9.28452	9.72351	7.17759	8.40344	8.07421	8.4243	8.72547	7.59787	8.12844	9.67576	7.53863	8.95263	9.10108	7.98352	7.16095	8.49599	7.92556	7.00498	8.12287	8.52579	7.44671	8.1402	6.36895	7.79139	8.29346	8.91306	7.7907	6.85472	7.41357	7.81165	8.67652	8.43492	8.3517	8.63456	8.13093	9.30673	8.25875	8.44481	6.01759	7.84236	8.32037	9.44829	8.84142	7.99339	8.26273
IGLV1-44	5.2784	9.69147	11.7423	10.9908	7.74681	8.53893	10.5323	10.5524	6.30197	9.7514	8.164	6.3442	9.52226	9.39222	9.70734	6.50017	11.1114	9.92302	6.66423	7.99376	10.7389	9.41137	10.8142	11.2022	6.63445	12.0391	6.38693	6.39072	10.5513	6.40577	11.4059	11.1376	6.97	6.52814	11.2054	9.63581	7.78169	6.21961	5.60456	5.69683	8.96369	5.54922	6.45044	10.8925	11.4059	7.98556	11.6534	10.1768	9.50478
STAT3	8.62522	9.40494	8.86663	8.61468	9.15946	8.60119	7.10264	9.3235	7.92222	8.40444	7.84236	7.72628	8.45095	8.34599	8.5951	7.27776	9.06309	8.59621	8.88222	7.61785	8.64797	7.82833	8.6865	8.79127	6.9888	8.54682	7.78477	8.32655	9.55126	8.12495	9.02861	8.51866	8.65795	6.10922	9.32934	9.572	8.86809	8.38027	8.34907	8.44854	9.05734	8.55561	6.80873	8.90558	8.85881	9.30564	8.56998	8.84306	9.00364
ADH5	7.68678	8.92821	8.61962	8.05869	8.8343	8.3885	7.95239	8.24775	8.29763	8.31141	7.83572	7.8209	8.24	8.87591	8.28148	8.42297	8.28011	8.54331	7.87536	7.73558	7.81257	7.22664	8.74307	8.11041	7.01809	7.6005	7.42852	7.8615	8.65358	7.6123	8.00961	7.55675	8.18467	8.3519	8.3114	8.45345	8.29067	8.66082	7.81003	9.25347	8.19236	8.26214	6.21918	7.93667	7.93132	8.66154	9.27368	8.21186	8.4845
GARS	9.00529	8.27506	7.74266	8.18058	8.40362	8.14991	8.10758	8.08691	9.07971	8.62426	8.29471	7.4656	8.60245	8.38317	8.6943	8.5597	8.54439	8.61233	7.55336	8.7875	8.89633	7.84749	9.19975	8.39065	8.45012	8.25089	8.58729	9.37956	8.1274	8.43528	8.54975	8.40995	7.56576	7.39998	8.19713	9.32452	8.04327	7.4045	8.60949	7.01473	9.08969	8.57164	7.59114	8.35959	9.09216	7.85206	9.06292	9.28053	8.97003
PSMG2	8.80063	8.94659	8.64477	8.61526	8.28255	8.69691	8.07546	8.63276	8.59222	8.058	8.74009	8.09823	9.66997	8.2724	7.56983	8.82199	8.54034	8.50457	7.81839	8.52325	9.00332	7.97196	8.54274	8.33766	6.717	7.39483	6.97328	8.5073	8.27327	7.48346	8.11864	7.85805	8.51264	7.12301	8.5873	8.88844	8.93532	8.28084	8.44834	8.42702	8.90167	8.85066	6.41844	8.11062	9.13999	7.7658	8.724	8.14764	9.18187
PAIP1	8.07345	8.65774	9.24868	8.01969	8.67196	9.41197	7.55222	8.65237	8.86462	9.13066	8.57248	7.29506	8.09207	8.31241	8.28208	9.19295	8.89215	8.04999	7.96669	8.07838	8.02642	7.4823	8.0513	8.53389	7.80453	8.02042	7.74704	8.13953	8.22959	9.5382	8.07804	7.73021	7.816	8.20971	8.44573	8.26767	7.90655	7.82782	8.99856	8.39373	8.22356	9.17568	7.30857	7.35204	8.61135	8.68038	9.04782	8.90918	9.28559
RPS27L	8.03437	10.5835	10.2029	7.97654	7.99663	9.82187	7.94844	7.88236	7.87568	7.88726	7.78652	9.03618	9.34119	8.74745	8.01659	9.20796	9.61888	8.61323	7.43222	7.44137	8.38505	6.68272	8.70757	8.39512	6.90021	7.87243	7.94831	7.311	8.69463	8.22013	8.43993	8.93995	8.7115	6.81859	8.74944	8.64013	8.27655	9.59732	8.51483	10.874	9.13202	7.5298	5.21668	9.16189	8.45625	8.20474	9.22299	8.31159	8.5287
REXO2	7.93748	8.70468	9.3166	7.65303	8.20908	8.93784	7.30284	8.14789	8.17433	8.99777	8.26795	7.81519	8.02037	8.55141	9.24158	8.47766	8.78518	8.29521	7.42253	8.93405	7.54311	7.69837	8.82312	8.74948	8.85676	7.45276	7.8922	10.1252	8.84624	7.60009	7.95763	8.28618	8.4219	7.05849	8.53051	8.54447	8.15029	7.70766	8.96104	8.85435	7.4219	8.75478	6.23588	8.36742	7.41672	8.57814	9.32773	8.52384	8.1959
RAP1B	8.85591	9.15011	9.48566	7.91634	8.32985	8.60294	7.7467	8.25209	8.27636	7.96244	8.52254	7.13018	8.1139	9.2694	8.32626	10.0957	9.22846	8.33313	7.33306	7.50536	7.40596	6.65065	7.97585	8.67482	7.36458	7.81459	7.42699	7.37817	8.47061	9.02386	8.92997	8.56192	7.80601	7.50443	8.12247	8.19684	7.92702	8.66376	8.08112	9.58032	8.03242	7.06903	4.82322	8.49589	8.66142	8.47837	8.95409	8.10174	8.36344
MXRA8	8.87146	9.27454	6.94503	9.71944	9.3006	7.83727	9.01023	7.48381	7.78486	7.90955	7.24193	8.42208	7.96309	7.9058	8.02162	8.0892	9.39279	8.75787	7.5766	7.58719	7.92078	8.18886	7.6907	9.09821	7.94623	8.75724	8.88196	8.42221	9.35685	7.05761	10.1585	9.84015	9.49513	7.9731	8.9514	9.40963	8.74014	7.43405	8.81093	7.48126	8.5365	7.59875	8.2414	7.78777	7.77734	7.97208	8.46511	7.06368	9.21919
APMAP	8.87403	8.5471	8.37409	8.52105	8.82828	8.40898	6.53647	8.82493	8.9529	8.87608	8.26241	7.10468	7.54977	9.13965	8.37796	8.52854	9.0142	8.00438	6.94969	7.53429	8.21023	6.79005	8.0948	8.68222	7.45789	8.66306	8.80218	9.2333	7.96124	8.81799	8.64065	8.27361	7.63974	7.45719	8.4965	8.1492	8.64766	7.69187	8.71584	8.14742	8.25607	8.61744	6.58195	8.18108	8.67277	8.21275	8.50041	7.82236	9.06005
SORBS3	8.3763	8.25763	7.62292	8.24022	8.56764	8.26354	8.41673	8.09098	8.06621	8.09555	8.50747	8.90211	8.45307	8.12912	8.547	8.15062	8.2303	8.44702	8.48984	8.18309	8.23333	8.96945	8.11948	8.00998	8.04774	8.30153	8.92682	8.05197	8.89277	7.94631	8.57655	8.79071	8.79404	8.3226	8.99683	8.75621	8.36524	8.29412	8.44761	7.85711	8.29157	8.25645	8.24714	8.72739	7.98989	8.03819	7.75446	8.07671	8.19307
FDFT1	9.40536	9.35355	8.55738	7.54128	7.55218	8.79163	7.44494	10.4515	7.57578	7.60897	7.69338	8.07722	8.60867	9.53769	8.9049	8.24224	8.10024	8.30637	7.75615	8.2484	9.18062	7.57951	8.9173	8.53157	8.14679	7.25376	8.91595	6.78744	7.88778	7.77283	7.99977	8.35429	7.64799	8.08956	7.96192	7.9645	9.55887	8.6243	7.31631	9.38552	8.12721	6.70456	5.46567	9.12722	8.64277	8.44744	8.30546	10.0021	8.49373
ARF5	9.49869	9.09503	8.40355	8.81818	8.53511	9.12793	7.51868	8.06472	8.83658	7.58012	8.65229	7.36792	8.11804	8.53884	7.80472	8.85618	8.71019	8.47602	8.16612	8.32109	8.15657	8.25461	8.52729	8.20325	8.63376	7.76352	8.5752	8.94685	8.2293	8.5239	8.09739	7.8007	7.59018	7.01946	8.08814	7.96784	9.02916	8.2003	7.10397	7.92252	8.34156	9.13873	7.21412	8.07084	8.36111	8.22527	9.26195	8.75165	8.60073
CACFD1	8.2126	8.13293	7.9136	8.81526	8.41768	8.08753	8.24287	8.04437	8.31239	8.20596	8.04987	7.98916	7.72829	8.26579	8.34807	8.03742	8.01773	8.23643	8.31952	8.1777	8.27903	8.02548	8.75109	8.3681	8.68922	8.62191	8.79569	8.54111	8.35114	8.2315	8.39963	8.42735	8.35687	8.77328	8.36508	8.16172	8.39158	8.01432	8.67389	7.60323	8.38064	8.68089	9.23107	8.59932	8.4082	8.00467	8.19701	8.35019	8.40304
NCOA4	8.18836	8.61865	9.21969	7.21418	8.83536	8.60144	8.01893	8.98572	8.5974	8.09683	8.60246	7.92802	8.81008	9.11604	7.9059	8.63743	9.02631	8.16943	7.79989	8.04274	8.5568	7.17499	8.35392	8.57123	7.49542	8.40246	7.32621	8.14518	8.65141	8.42368	8.58959	7.82147	8.10602	7.1215	8.91385	9.01886	8.59466	8.00735	8.26696	8.53186	8.52567	9.03678	5.87036	7.9924	9.40552	8.40063	9.18322	8.43437	8.86457
SEC61G	8.50255	9.64543	9.5179	8.03374	8.50732	9.71582	7.23849	8.37596	8.95935	8.53515	8.55808	8.50779	8.70053	8.31279	8.15596	10.074	9.31226	8.2657	5.40358	8.77219	8.30404	5.56752	9.04266	8.3377	8.25061	8.04183	8.33287	9.32496	8.25587	8.64387	8.1849	8.37009	6.7994	6.45226	8.25773	8.27261	8.97576	7.75562	8.92959	8.06144	8.9781	8.61501	5.85836	8.87897	8.73823	7.66661	9.39766	9.03928	9.36068
PSMD8	8.39808	8.86571	8.48857	7.52618	9.093	9.28075	7.35011	8.42021	9.00075	9.2696	8.66425	7.68278	8.16198	9.50668	7.4783	9.17229	9.01931	7.79118	7.91208	8.0757	8.22952	6.54907	8.8149	8.51456	7.85562	8.00018	8.07854	8.56498	7.97517	8.30282	8.11397	7.67371	6.45149	6.53748	8.9671	7.89886	8.21185	7.56058	7.58979	8.01118	8.49371	8.88589	5.88446	7.8676	8.34714	8.33134	9.76399	7.46143	9.21126
PRR11	7.74123	6.83598	7.09025	7.39027	7.5147	6.77669	9.48761	7.45731	8.2762	7.8155	7.6387	8.96605	7.86232	7.09623	8.62674	7.45738	6.63835	8.55221	9.10752	7.56387	7.98876	8.10262	8.3333	7.55045	9.42506	7.46787	9.35937	9.01535	7.39419	9.048	8.14353	9.38989	8.21476	9.88187	8.17481	7.85265	7.07402	8.51023	9.87921	7.42577	8.74167	9.12029	9.47807	9.29351	9.05476	8.0458	8.28134	8.66793	8.06167
UXT	8.27511	8.9945	9.06822	8.10053	7.91786	9.41969	7.98452	8.19689	8.73638	7.69471	8.67255	9.42571	8.38034	9.04933	7.82538	9.4961	8.62985	7.62074	6.3502	8.17229	8.95727	7.07502	8.62393	8.78859	7.89146	7.59093	8.60991	8.64419	7.80036	9.06693	7.81187	8.11364	7.88272	6.81864	8.03634	7.58143	8.81767	9.21448	7.20821	9.30005	8.17101	9.47451	6.24634	7.87296	8.52927	8.68772	8.98074	8.3687	8.50132
THBS2	8.52346	9.98004	6.97898	9.05899	9.57377	8.70057	9.68471	8.50503	6.20803	9.00262	7.42304	7.17387	8.95895	9.4384	8.47124	8.47958	10.5995	10.4225	7.74166	6.63561	8.45932	7.46172	6.80148	10.2016	6.9098	8.50955	8.8367	5.80761	9.8034	6.39717	10.4222	10.2448	8.28057	8.00341	9.36769	9.03213	8.0191	6.36114	6.50016	7.09806	10.0282	6.17918	7.07269	8.18218	8.23214	8.57987	10.3594	8.17155	10.7999
ARHGAP1	9.02166	8.40664	7.66425	8.54007	8.77472	7.83317	8.0413	8.51667	8.3911	8.26129	8.46972	7.73919	8.29806	7.82012	9.11327	7.3809	8.50898	9.19274	8.71862	8.47261	8.59334	8.44028	8.71111	8.61805	7.22931	8.90138	8.59135	8.43397	9.98514	8.67312	8.70776	9.04166	8.61078	7.73151	9.0528	9.31768	8.58264	7.3345	8.21597	7.08971	8.95551	8.34722	7.12045	8.706	8.81327	7.36185	8.40778	8.62216	8.79651
PAPSS1	8.74466	9.11646	9.46997	9.28631	8.3139	7.92366	7.83331	8.99462	7.77746	8.50198	8.32061	6.6042	7.9686	8.91715	8.1612	8.04393	8.62361	9.07701	7.61034	7.86238	7.93527	8.36095	8.45767	8.65271	6.8648	7.66726	6.8517	7.79741	8.68857	8.35326	8.26368	7.40382	8.63429	8.27804	8.4417	7.60158	8.21191	8.4272	8.19075	8.51523	8.5497	7.97801	7.24225	7.89123	8.13712	8.4987	9.0815	8.00102	8.82603
ATXN7L3B	8.76441	8.81893	8.14668	8.95141	8.59492	7.95197	8.24857	8.50426	8.71702	8.07572	8.55303	7.64801	7.44716	8.0405	8.18618	7.52405	8.01791	8.38711	8.11665	8.16383	7.32625	7.7919	8.1648	8.12845	7.19623	7.64252	8.23813	8.21858	8.09775	8.6679	8.37904	8.00348	8.81104	8.23836	8.25837	8.76375	9.03072	7.94934	8.23046	7.47392	8.55714	8.50201	7.49717	8.28161	7.62832	7.65329	8.15989	8.1504	8.24348
SARAF	8.63069	9.88758	9.26601	7.7909	8.238	8.88178	7.38285	9.402	7.85273	7.90169	7.81762	8.16981	8.40267	8.88767	8.27876	7.59056	9.05866	8.02017	6.93809	8.61035	7.88592	6.49692	8.75413	9.1119	7.03785	8.21682	8.41117	7.1055	9.14599	8.18907	8.39371	8.71972	8.75699	7.51872	8.80221	8.0236	9.08735	8.50381	8.03029	8.97327	8.13047	7.5108	6.82566	8.61684	7.97099	7.30398	8.3524	8.84591	8.22859
LCN2	6.20203	9.78268	10.821	7.65226	8.29176	8.3665	8.55338	10.0323	8.07116	8.93957	10.5112	8.51548	7.66499	9.39568	9.03964	6.676	9.82781	9.66434	9.52974	8.05309	10.9817	9.33189	10.1252	11.7768	7.42969	6.69668	8.64797	9.57162	7.86407	10.7588	6.57801	8.93601	8.56075	9.78556	7.39149	8.19837	7.6803	8.25814	7.1591	8.25411	7.04802	7.17063	6.70621	10.675	8.8688	10.5602	9.0451	9.01925	7.63494
SORL1	9.35543	8.18587	8.34566	8.0993	8.74716	7.77058	7.90839	7.9358	9.07208	8.0971	8.52987	8.0344	8.35788	8.70252	8.20433	7.58228	7.89941	8.26633	7.77874	9.1784	8.31243	7.89859	8.77364	7.85386	8.36779	8.35635	7.49564	7.83056	8.51305	9.41323	8.04365	8.33944	8.25623	7.6979	8.17862	8.39845	8.90614	8.74905	9.7546	9.10447	8.23952	10.47	7.12946	7.58071	8.10313	8.49337	8.55842	9.78872	8.49687
DIABLO	8.5004	8.7513	8.02277	8.99236	8.41594	8.70452	7.56613	7.84981	8.53542	8.32315	7.99075	7.48704	8.02443	8.92439	7.78728	8.04605	8.30242	8.30732	8.07832	7.55809	7.69452	7.48642	8.35868	8.31314	7.59475	7.4239	8.19692	8.13233	8.09894	8.62322	8.29859	8.0261	8.07143	8.24068	8.03475	8.44586	8.45024	8.38478	8.16573	8.38624	8.27961	8.2199	7.43729	7.99579	8.66755	8.18801	8.41957	8.26858	8.35855
NENF	9.59897	8.29817	8.61018	8.4293	7.90029	8.07557	7.66436	7.06449	8.28263	7.54733	8.4881	8.3526	8.72366	7.68431	8.57054	8.45166	8.12499	8.07096	7.92312	8.64557	8.81644	8.47886	8.4974	7.78964	8.13743	7.93007	8.95438	9.2818	8.43334	8.25711	8.44435	8.94152	8.51879	7.97879	8.41526	8.18677	8.57574	8.5998	7.65036	8.28695	8.52274	7.96378	7.77136	8.02938	7.92901	8.561	8.43823	7.1644	7.76686
TNS1	9.21811	7.81643	6.59891	8.42734	8.33013	7.83911	7.95091	8.51355	8.36004	8.58329	7.61978	8.31667	7.63307	7.8001	9.21826	6.51141	7.97739	8.96691	8.86192	8.43029	8.30959	8.88807	8.06788	8.45284	6.24119	8.7842	9.34394	7.95618	10.7899	7.25385	9.02186	9.73583	9.51214	7.23732	10.4353	10.4716	8.99264	8.30489	8.58214	7.8031	8.47408	8.20968	7.28158	9.19302	7.38564	7.95769	7.83434	9.16405	8.4891
JUNB	8.24124	9.44941	7.68986	7.13114	8.72534	9.37774	7.05064	9.15917	6.86636	9.43007	7.93246	9.27743	8.12371	7.66839	9.09176	7.75431	9.41585	8.26862	7.39509	9.18815	8.33677	7.96566	7.8409	8.91588	8.39172	9.63495	9.33602	8.49919	10.7657	8.36575	9.16287	9.31505	9.14903	7.6646	8.81692	9.70606	10.4125	6.55471	9.32358	8.20115	8.74565	6.88264	9.23805	7.78114	8.5853	8.60316	8.1968	8.59841	9.16455
IER3	8.08698	8.86762	7.87079	7.26819	8.31304	9.16495	8.59404	9.07355	7.27783	9.87418	7.56242	7.32364	7.55315	8.3346	8.78187	7.44657	10.2272	9.836	7.47904	8.77423	8.48183	8.7015	8.61411	8.59964	7.91956	9.84672	9.9586	8.84286	10.3703	8.48904	9.17372	9.87194	7.41619	6.93253	8.25855	9.212	7.76876	6.28758	7.96776	6.71839	8.83045	8.57521	7.16844	8.1516	9.98036	8.05291	8.23365	11.054	9.32474
COPE	8.5265	8.47729	8.66896	7.86534	8.46273	8.77264	7.857	7.98284	8.05103	7.31982	8.54732	7.34634	8.21061	8.54208	8.04726	9.03864	8.81273	8.27879	7.63332	8.41337	9.36558	7.30719	8.89748	8.70188	7.82854	7.44962	7.89721	8.58981	7.86525	8.82085	9.61016	8.44113	7.68184	6.65535	8.32167	8.66309	8.25416	8.04038	8.58144	8.19104	8.54922	9.53866	6.33634	8.44642	8.803	8.508	8.23061	8.41301	9.00844
MRPL49	8.30771	8.49701	9.11739	8.64113	7.93533	8.7321	7.80622	8.11308	8.31521	8.21653	8.45709	7.91811	8.43085	9.04371	7.67802	8.38988	8.13496	8.06959	7.75611	7.99215	8.07691	7.26011	8.79814	8.83911	8.43265	8.09262	7.80789	8.10015	7.88089	8.32232	7.95835	7.75844	8.07055	8.07953	8.26825	8.12889	7.97017	8.04693	7.70925	8.68252	7.81169	7.99228	7.24134	7.73888	8.35671	8.50499	9.05276	8.83623	8.05076
GSTK1	9.37443	9.06374	8.97263	8.39404	8.09373	9.483	8.24796	8.80047	8.30178	7.84726	8.28321	8.01599	8.51779	8.31087	8.3363	7.99659	8.69285	8.83833	8.34322	8.94066	8.90183	9.2874	8.51386	8.10235	7.95004	7.81647	7.87349	8.65397	7.85932	8.51499	7.95478	8.22867	8.06586	7.45149	8.77847	7.90628	8.55882	8.59342	7.15835	8.53533	8.41138	8.74959	6.17027	8.58811	8.75677	8.38779	9.00928	7.89753	8.5944
MACF1	8.46221	7.85762	8.06919	8.23558	8.16787	8.33	7.30041	7.63427	8.55882	8.27803	7.84802	8.1224	7.48746	7.99908	8.12564	7.32452	7.92152	8.95996	8.38508	7.71474	7.95307	7.63216	8.36559	8.58287	6.67684	8.41127	7.93445	7.84182	9.63482	7.83919	9.13686	9.33264	9.10322	7.02324	9.28701	8.96398	8.03509	7.56898	8.52132	8.44233	9.00084	8.46363	7.04911	8.54198	8.37009	7.76418	8.61564	8.3913	8.97605
DDX24	8.36797	8.15055	8.13974	8.65794	8.43954	7.64314	8.00201	8.21201	8.65249	8.35328	8.57628	8.03124	8.37394	7.76219	8.19229	8.03851	8.32227	8.59393	8.81298	8.31589	8.27512	8.07963	8.41597	7.911	7.42472	8.26795	8.28099	8.42875	8.84172	8.36352	8.45209	9.02711	8.79057	7.73774	8.63841	8.80377	8.85921	8.04684	8.41968	8.18462	8.40414	8.49087	7.24259	8.78829	7.95972	7.88401	7.70652	8.81708	8.26659
SDHA	8.48315	8.04221	8.17235	7.69534	8.66649	8.42946	7.78069	8.99223	7.94679	8.42727	8.58308	8.07163	8.58386	8.9567	8.57209	8.03591	7.91332	7.95033	7.90221	8.41185	8.5929	7.90381	8.62543	8.39424	8.11486	7.98602	8.32088	8.36576	7.97023	9.36955	7.92408	8.32865	8.13126	8.11962	8.39198	8.09726	8.53713	7.86398	8.51395	7.95356	8.12712	7.79086	7.78277	8.54389	8.50831	8.03482	8.44151	8.91659	8.84789
AHCY	8.83347	8.70568	8.0281	8.31697	8.82817	8.96826	7.681	8.0553	8.94374	9.01238	8.51823	7.79104	8.04435	9.07228	7.77545	9.30901	8.57966	8.02733	6.91805	8.30564	7.86143	7.20742	7.99686	8.44454	6.83206	7.14681	8.36423	9.0445	7.36556	8.31152	8.24553	7.22347	7.9883	7.1349	8.47684	8.05861	8.72949	9.07214	8.36657	8.48687	8.46095	8.37304	5.70568	7.59711	8.63278	9.21226	8.45967	8.03723	7.91499
ADD3	8.09767	8.33064	9.28172	8.03109	8.23579	8.5757	8.44545	9.29677	8.45946	8.40186	8.59123	6.93933	9.30115	8.73641	8.00046	8.26623	8.70572	8.33836	8.88612	9.04519	9.88366	9.25853	7.30735	8.64522	7.405	7.76264	6.65473	6.91919	7.86362	8.02571	8.0498	7.76998	8.42193	7.92771	8.63092	8.33689	8.39694	8.98481	8.69253	8.50332	7.53492	7.38788	6.60985	7.33725	7.4003	10.1715	8.97493	9.07756	7.64565
HADHB	8.16018	8.55761	9.12016	8.04468	8.39947	8.99439	7.17372	8.44063	8.12141	7.44635	8.56701	7.66027	8.9121	9.01173	8.35611	8.10876	8.35445	8.56011	7.47665	8.48836	8.71422	7.63986	8.06514	8.15308	7.38495	8.09706	7.6925	8.45114	8.36356	8.43844	8.17976	8.13197	8.20604	7.63772	8.56204	8.31595	8.07236	8.19938	8.20991	8.58781	8.254	8.12591	6.6106	8.34914	8.47171	9.3948	8.74407	8.3735	7.66225
SNRPC	8.15491	8.48027	8.7846	8.03334	8.16283	8.67338	7.84488	8.14	8.79552	8.27667	8.29269	8.07964	8.34121	8.46399	8.34215	8.45718	8.38227	8.10229	7.94609	8.37973	8.49079	7.60792	8.24443	8.45628	7.45424	7.94149	8.28597	8.56803	7.54517	8.54679	8.43036	7.90792	8.05549	7.83115	7.91774	8.08173	8.15638	7.88213	7.74552	8.08456	8.46149	8.40368	7.39565	8.08712	8.58764	8.4623	8.39628	8.54946	8.63857
TARDBP	8.44575	8.45801	8.30253	8.50405	8.35005	7.98088	7.59776	8.42525	9.24125	8.77466	7.84434	6.90089	7.25486	8.32321	8.7353	7.94952	7.95566	8.49925	7.53964	7.82249	7.98142	6.76743	8.80193	8.44679	7.37663	7.79382	8.29881	9.06467	8.08421	8.50269	8.59715	8.92916	8.00799	7.51626	8.37144	8.46221	8.72342	7.60891	8.58045	7.43121	8.69945	9.2714	6.457	8.83422	8.62114	7.75306	8.53615	9.33157	8.94718
TXNL4A	9.08423	8.67849	7.9645	9.026	8.97831	8.9912	7.98817	8.20133	9.11359	8.21657	9.20109	7.23397	7.89644	8.30578	8.2067	9.08512	8.52035	7.86623	7.36026	7.72624	7.92139	7.45877	8.85272	8.72835	8.45042	8.38227	8.51748	9.36395	7.95078	8.4065	8.64629	8.40303	7.59225	7.56794	8.50649	7.79081	9.22701	8.18271	8.62702	8.04815	8.75305	7.97706	6.4537	9.36287	8.34859	8.23198	8.21169	7.96871	9.27879
CFB	7.87416	8.54396	9.57633	7.89413	8.4639	9.1231	8.0814	9.02325	8.46981	8.85787	9.36812	8.28635	9.86261	9.69871	11.1113	5.46923	7.96051	9.7248	7.73806	8.89587	8.17859	8.07542	8.67014	9.03334	6.3169	8.59172	8.41555	7.7779	7.05138	9.27352	7.64884	6.78889	6.63923	5.57582	8.36694	8.04551	7.60357	9.14739	8.46339	9.70598	9.24033	5.85127	5.56493	10.4221	9.42161	8.67172	9.68698	10.9269	9.33758
MVK	8.15285	8.14884	8.02848	8.37216	8.39601	8.38402	8.10782	8.25687	8.30877	8.32349	8.09934	8.33294	7.95504	8.01252	8.18443	8.11633	8.10342	8.13209	8.1393	8.0935	8.16419	8.2031	8.12105	8.06279	8.82199	8.47962	8.57644	8.33435	8.29055	8.50371	8.24824	8.217	8.36271	9.03393	8.26773	8.18026	8.2846	8.42829	8.80042	8.01527	8.43059	8.25635	9.25564	8.58531	8.47587	8.16014	8.12406	8.31478	8.34364
TSG101	8.03677	8.53541	9.28462	8.91942	8.54576	9.19394	7.3951	8.06762	8.77432	8.43147	7.33101	7.127	8.42161	8.86861	8.48592	8.72527	8.60738	8.41077	7.85051	8.34717	8.3079	6.79517	8.87301	8.54618	7.50608	8.02691	7.92467	8.00252	8.00333	7.62878	8.16055	7.87559	8.01074	7.56824	8.34734	8.31728	8.45176	8.34167	7.22575	8.9726	7.58983	8.24996	6.97869	7.46414	8.86652	8.8014	8.5731	8.04441	8.51073
HK1	8.38004	8.2775	8.30899	8.08738	8.54809	7.945	7.68371	8.57855	8.3297	8.46776	8.09495	7.86542	8.43329	8.64496	8.35647	8.14181	7.88216	8.66052	8.36539	8.3701	8.02692	8.36834	9.59515	8.23991	8.76297	8.34412	8.67551	8.97062	8.84676	7.60634	8.50658	8.60606	8.07093	7.37883	8.79172	8.47272	8.0847	7.74828	8.47271	7.81825	8.68818	8.77673	7.05355	8.96227	8.77325	8.14658	8.46153	8.58222	8.83702
PSMA2	8.10727	9.66121	9.16831	8.10037	8.46962	9.47304	6.38737	9.27598	8.9709	8.82469	8.74068	7.49988	8.94725	9.17302	7.44183	9.57617	9.20223	7.6347	5.68875	8.4421	9.07433	5.72127	8.94857	9.11475	6.98772	7.77526	7.49076	8.66412	8.04009	8.74772	8.45905	7.49772	6.58179	6.692	8.09551	8.52157	7.9997	7.85678	7.5141	8.56475	8.81649	8.33636	5.89796	7.31979	8.7648	8.2293	9.34026	9.0004	9.02161
SLC25A16	7.73693	7.26468	7.3325	7.69624	7.62277	7.43352	7.77812	8.00057	7.91467	8.47342	8.41659	8.4591	7.85742	7.44916	7.83427	7.56157	7.31042	8.719	8.56548	8.19137	8.01413	8.36054	8.08563	7.7134	10.2427	10.0807	9.63593	8.78747	7.70423	8.98336	8.26001	8.87889	8.47404	9.53815	8.16992	7.49242	7.20003	7.98759	9.48367	7.37678	8.26703	8.39656	10.6911	8.85173	8.51924	7.99396	7.69334	8.04269	8.14047
SIRT3	8.39102	8.09045	8.13085	8.6215	8.16226	8.09474	8.40925	8.29994	8.20788	8.21354	8.30433	8.40032	8.2465	8.04014	8.28611	8.18841	8.11555	8.41059	8.84322	8.35139	8.28787	8.69784	8.26592	8.21017	8.69015	8.46208	8.46669	8.19983	8.15593	8.35231	8.25534	8.17677	8.6328	8.86007	8.19487	8.28665	8.21649	8.36875	8.54841	7.90052	8.1491	8.20705	9.21824	8.27953	8.35235	8.0968	7.98612	8.1483	8.10277
AKR1A1	9.02051	8.55041	9.31348	8.76672	8.11374	8.79155	8.31945	8.14689	8.70802	8.0062	8.27102	7.76793	8.20065	8.71228	8.12752	8.75994	8.5831	8.44846	7.66	7.99894	8.59266	7.83489	8.06194	8.54	7.57233	7.61431	8.19968	7.90962	7.78807	8.39847	8.19109	8.02637	8.13633	7.31849	7.90742	8.07689	8.38306	8.33757	7.62983	8.82773	7.93409	8.1384	6.94446	8.10966	8.44391	7.8784	8.70514	7.81341	8.61812
TMEM222	8.54985	7.96985	8.07253	9.20884	8.503	8.26421	8.46794	8.46504	8.19756	8.22831	8.15246	7.93523	7.85132	8.10469	8.21391	8.42139	8.11454	8.25932	8.33526	8.28397	8.67946	9.02935	8.55107	8.35214	8.24011	8.21375	8.70415	8.67284	8.25929	8.53362	8.24033	8.30486	8.56282	8.11843	8.19646	8.16165	8.32668	8.15133	8.08104	7.85407	8.18883	8.19178	8.04642	8.65059	8.24796	7.98025	8.46524	8.42694	8.2347
SNX6	9.41486	8.40721	8.69173	8.8101	8.19137	8.80394	8.39412	7.63382	8.21364	7.17012	8.26202	7.32053	8.18949	8.53113	8.56133	8.34455	8.23189	8.41722	8.00753	8.2633	8.02767	7.90976	8.51952	7.82162	7.90442	7.75053	8.26838	7.90603	7.9076	8.35963	8.0547	7.94389	7.88674	7.39596	8.3314	8.26536	8.75605	8.35966	7.89293	8.89785	8.40012	8.16042	7.30522	7.88217	8.12791	8.2062	8.57873	7.9874	8.022
APOE	7.74436	8.10953	8.52581	8.42958	8.55982	8.17297	9.41371	8.06091	8.64074	8.59462	8.50141	7.75803	8.7174	9.06852	8.06753	7.99186	9.02146	8.91471	8.58756	7.79973	8.91077	7.53655	8.44368	8.89374	8.09404	9.26876	8.80835	9.02825	7.58701	9.37342	9.38911	8.82182	8.15715	7.53541	8.17705	8.18723	8.10086	7.70225	8.32258	7.74866	9.12859	8.06727	7.73444	8.83184	9.9335	7.17309	8.66221	8.6609	9.80966
PGM1	8.66318	8.74529	8.05895	7.80913	8.42152	9.04549	6.95751	8.27237	8.42662	8.97888	8.22703	7.90743	8.3763	9.23764	7.70043	8.00948	8.98212	8.02351	6.79692	7.87116	7.43579	6.35977	9.32952	8.72376	8.17937	8.18686	8.24913	8.7989	8.14977	8.52623	8.36779	8.38659	7.79542	7.19197	7.85843	8.18829	8.9813	8.20481	8.30662	8.91403	8.4538	7.65821	7.46137	7.66964	8.17404	7.68282	8.64925	8.24285	8.91679
SLC12A7	8.42226	7.93973	8.18583	8.4948	8.49916	7.87016	8.14025	8.29753	8.19692	8.79163	7.94759	7.98936	8.04015	8.0659	8.8148	8.21464	7.89177	8.53228	8.57377	8.33311	9.04852	8.76471	8.52988	7.9851	8.02697	8.13912	8.69831	8.40873	7.88759	8.83904	8.21869	8.93015	8.28582	8.08443	8.37492	8.67392	8.2244	8.16068	8.83568	7.97464	8.42904	8.93944	8.20363	8.81347	8.08857	7.54292	8.18199	8.6343	8.65021
WDR82	8.78717	8.13993	7.96566	8.40848	8.59969	7.8245	8.89066	8.51097	8.60973	8.66037	8.03847	7.17845	8.10675	8.22639	8.53939	7.50691	7.88516	9.03333	9.16336	7.64633	7.77073	8.64982	7.99384	8.16264	7.56261	7.76608	7.69957	8.34727	8.325	8.32907	8.16938	8.01597	8.95929	8.28311	8.09529	8.62951	8.5183	8.65337	7.52878	8.6552	8.08307	8.50895	7.20074	7.94803	7.86	8.54607	8.19113	8.22888	8.30642
GAK	8.39268	7.55184	7.99543	9.341	8.51593	7.99199	8.98358	7.98711	8.30818	8.0198	7.33889	7.77672	8.10428	7.83251	9.56797	7.56124	7.50805	8.59467	9.11588	8.13866	7.81999	8.42435	9.6722	8.5325	8.616	7.77881	8.39672	8.42663	8.14227	7.94133	8.18391	9.23885	8.61145	7.68243	8.20483	8.09326	8.54684	8.05252	8.27852	7.32899	8.6228	7.82445	6.6987	8.79013	8.22809	7.52877	7.98129	9.26817	7.81256
PPP1CA	8.4072	8.247	8.72965	8.40794	8.51115	8.997	8.68929	8.06494	8.40916	8.01617	8.14127	7.70417	8.16667	8.99058	7.88956	8.44004	8.25251	8.24975	7.19766	7.85768	7.94852	7.08489	9.2341	9.10184	7.99134	7.60848	8.12425	8.66038	7.26783	9.46307	8.09119	7.62345	6.92187	7.04014	7.55052	7.62639	7.75317	7.95902	8.313	7.99397	8.52839	9.59321	5.78871	8.08848	9.06442	8.43286	9.17692	9.25489	8.62238
WDTC1	8.70332	7.86625	7.96534	8.68204	8.30858	8.03074	8.33083	8.23369	8.0827	8.44529	7.86276	8.15563	7.77519	8.03518	8.58896	7.83067	7.73437	8.26072	8.42339	8.19035	8.27491	8.89991	8.4288	8.53082	8.53015	8.41377	8.67326	8.6873	8.34799	8.20528	8.34871	8.58589	8.56502	8.47777	8.61297	8.2669	8.30942	8.33089	8.15062	7.96469	8.23442	7.97561	8.91598	8.29269	8.06601	7.97657	8.13963	8.46568	8.69982
PTDSS1	8.74761	8.73656	8.64775	7.85199	9.22095	9.12048	8.74981	9.41302	7.70929	9.28839	8.69319	7.90015	8.62656	8.67512	8.35194	8.13279	7.91625	8.78856	8.2043	7.90974	8.53261	8.07947	8.823	8.49252	8.26648	6.98017	8.34035	8.58845	7.51899	7.9478	7.79892	7.59165	8.0001	7.33546	8.46641	8.23638	8.59491	8.02525	7.92059	7.54331	8.99673	9.66554	6.91926	9.17365	8.71508	8.83342	9.42042	8.56071	8.21215
AGPAT1	8.73896	8.15096	7.95767	8.42361	8.26546	8.39889	7.72818	7.93342	8.8463	8.52772	8.0976	7.9785	7.76301	7.73801	8.28572	7.8099	8.0814	8.16703	7.82846	7.96198	8.05656	7.83836	8.26243	8.06186	8.18393	8.23105	8.13527	8.54769	8.56983	8.39851	8.42233	8.1101	8.43259	8.02638	8.7472	8.58302	8.60283	7.93464	8.19115	7.53125	8.41401	8.16808	8.62114	8.45722	8.1222	7.98548	7.75939	8.33296	8.92681
RABAC1	8.7229	8.52691	8.33748	8.07868	9.19962	8.78133	6.84455	8.5451	8.93599	9.19768	8.5384	7.3636	8.11067	9.13018	8.94087	9.05158	9.3777	7.7901	6.80763	8.38154	8.14827	6.49198	9.95526	8.82969	7.55172	7.99097	8.99958	10.667	8.78171	7.93303	8.6893	8.55123	7.78048	5.89958	8.91805	8.39475	8.66277	7.56513	7.66692	7.95486	8.63694	8.39611	6.65504	8.70461	8.12637	8.08817	8.39279	7.50812	8.59297
SPCS3	8.25098	8.6637	9.00023	8.35577	8.33342	8.43009	9.48518	7.76786	8.10704	8.29071	7.31753	6.92609	8.93145	8.66572	8.39333	7.68507	8.25087	8.54263	7.87357	8.02153	7.63269	7.92001	8.19779	8.76766	7.61168	7.69465	8.09961	8.29747	8.09697	7.92947	8.33795	8.48997	8.4257	7.07946	8.22939	8.43378	7.94753	9.52295	7.51624	9.67543	8.44695	8.11841	6.40281	8.24233	8.08346	8.54675	9.51704	7.39011	8.36941
SNRPB2	8.29567	8.96331	8.99785	8.20286	8.25164	8.78445	7.89582	8.6288	8.42282	7.99661	8.42676	7.94283	8.34088	9.26525	8.82223	9.13384	8.31862	8.21281	8.02603	8.11955	7.92822	7.41717	7.41787	8.46547	7.09949	7.58369	8.37877	8.23926	7.55587	7.29488	7.91683	7.77572	7.69983	7.98707	8.19325	8.10702	8.74979	7.9782	8.08485	8.35208	8.04959	8.03488	6.38201	8.2892	8.05735	8.6316	8.60577	8.45102	8.57537
YTHDF1	8.19612	8.21243	8.3457	8.72768	8.69916	7.59699	7.95326	7.91644	9.22191	8.88248	8.25399	8.34974	8.12537	8.10049	8.30046	7.90419	7.81285	8.1853	8.81261	8.47381	8.14732	8.06425	8.47539	8.79569	7.36323	8.00252	8.57112	8.82962	8.05651	7.08403	8.50971	8.46031	8.0191	7.47854	8.48353	8.28649	7.77806	7.59938	8.39431	7.88126	7.82598	9.05992	6.60944	8.69627	7.4884	8.09409	8.79561	8.72706	8.6665
SPG21	8.20751	8.44782	8.46642	8.35201	9.29955	8.89587	7.3658	7.85061	8.38473	8.16796	7.90278	7.3174	8.1212	8.52503	7.26703	8.15273	8.33218	8.21422	6.96476	7.97526	8.61165	6.72981	9.06742	8.64944	7.0867	8.46494	8.24866	8.28846	8.21883	8.81853	8.55927	7.92839	7.71866	7.28412	8.14033	8.54449	8.6951	7.62748	8.32912	7.60483	8.64972	8.7979	6.42309	8.75259	8.93477	8.15438	9.27843	8.83912	8.83186
IST1	8.21783	8.39104	8.16574	8.29877	8.50683	7.91804	7.79754	8.28846	8.24406	7.93998	8.42806	7.55199	7.73293	7.62108	8.85621	7.94277	8.16152	8.34986	8.36396	7.51628	7.83387	7.65055	7.96022	8.46108	7.69101	8.12408	8.30681	9.20073	8.33957	8.20585	8.50785	8.81796	8.45488	7.61975	8.12337	8.57912	8.27221	7.95313	8.02551	8.0891	8.12246	8.39432	7.23523	8.02112	7.67923	8.12288	8.51234	8.67658	8.63641
RANBP1	8.67969	8.15386	7.60514	6.94569	8.36078	9.04924	7.31967	9.21468	8.99728	8.71214	9.28875	7.95297	7.8019	8.86164	7.88828	8.90847	8.27423	6.97492	6.44796	8.70598	8.41106	6.91368	9.522	8.06571	7.25936	8.31116	7.84008	8.07947	7.70859	7.9285	7.84262	7.28447	7.14941	6.71977	7.78095	8.20972	8.96746	7.44672	7.44756	7.93976	8.75811	9.55568	5.87206	8.49124	8.47051	7.84965	9.3845	8.18322	9.54306
EPHX1	9.183	8.90638	9.1944	7.58416	8.70223	7.81307	7.87922	9.17011	8.66018	8.48922	9.48968	7.99743	9.3426	7.62525	8.89602	7.59315	8.90985	8.53372	9.0978	9.30529	9.8422	7.51723	10.3943	7.87022	8.12138	8.17051	8.61583	8.89837	8.30649	8.45923	7.93286	8.74925	9.12628	6.46006	9.12552	8.79197	9.83967	7.6085	7.58893	7.83006	7.79179	8.33586	7.56409	9.22214	9.09632	7.50682	8.65173	7.59629	8.26186
RHOC	8.84965	9.14453	8.20117	7.89687	8.5748	9.0437	7.19737	7.52042	7.88604	8.12675	8.80149	7.21784	8.11579	9.13202	8.28785	8.67669	8.95608	8.00591	7.04222	8.34313	8.31123	6.94699	9.25626	8.30578	7.46553	7.71635	8.52354	8.72799	8.82283	9.02485	8.52294	8.12596	7.5627	7.73948	8.81384	8.57494	8.11677	7.66203	7.59704	7.87953	8.58337	8.40582	6.53724	8.44945	8.83726	8.06702	8.57584	8.46814	8.67556
ENY2	7.9684	8.94994	10.048	6.92712	8.7513	9.58452	7.81454	8.54323	8.14228	7.755	8.46497	8.25807	7.84205	9.04454	8.00458	9.60695	9.11774	8.42318	7.98476	7.39257	8.23747	7.04679	9.32329	8.52959	8.3291	8.19415	7.81079	7.45105	7.66449	7.64328	7.74047	7.54618	6.98249	7.71665	7.69171	7.60001	8.32799	7.35686	7.75748	8.31644	8.36442	7.94484	6.93944	8.61956	8.5468	8.95981	9.29335	8.96676	8.18135
LSM4	7.85231	8.1755	8.64294	7.55879	7.7011	8.98188	8.47232	8.2507	8.29734	8.33282	8.39183	7.27306	8.1828	8.48375	8.10299	9.33304	8.33077	7.8605	7.53886	7.90778	8.6921	7.52143	8.61627	8.20766	8.71256	6.72857	7.90449	9.02348	6.72835	9.18056	9.05589	7.83175	7.09721	7.29475	7.81807	7.94538	8.07233	7.89855	8.09078	7.93712	8.72951	9.47203	5.71103	7.85514	8.57605	8.32181	8.6501	9.00178	8.80114
ARL6IP4	8.55611	8.53702	7.67273	8.64124	8.519	8.26447	8.07197	7.1309	8.89403	7.81729	7.58509	7.78382	7.57553	8.42961	7.68883	7.92975	7.90502	8.38315	7.96496	7.11873	7.42614	7.04385	8.72062	8.48809	7.82734	7.37256	9.03705	8.36853	7.83775	9.3319	8.14513	8.38202	8.2611	8.2589	8.38744	8.06188	8.29917	9.012	7.83752	8.54894	8.507	8.80332	6.82077	8.24323	8.87726	7.89947	8.64937	8.22742	8.36972
GRK6	8.30273	8.04649	8.06054	8.03454	8.05168	8.29155	8.2439	8.20215	8.43485	8.2386	8.25976	8.23458	8.17651	7.97919	8.30898	8.17888	8.07779	8.17061	8.46297	7.83624	8.18165	8.23595	8.22479	8.09027	8.96408	8.4127	8.63622	8.29697	8.2375	8.47348	8.11201	8.26366	8.33019	8.85846	8.14434	8.03385	8.41741	8.13563	8.62734	7.77563	8.38203	8.25184	9.24162	8.50577	8.2058	8.07228	7.79002	7.90924	8.42211
CXADR	8.48696	8.28356	9.02165	7.93881	8.9108	8.21662	7.04846	8.86428	8.92189	8.60011	8.76239	6.54631	9.49466	8.66128	8.61478	8.4296	8.40296	8.47906	6.80255	7.86984	7.6862	6.50359	8.97256	8.7869	7.52173	7.54823	7.13706	7.50708	7.4227	8.69205	7.76306	7.7262	7.2885	7.31098	8.18564	6.8908	7.57658	7.73227	9.32384	8.77681	7.16544	8.77427	6.22724	8.91251	8.18607	9.03634	9.3285	8.77305	9.01366
PPP2CB	8.89381	9.46725	9.26825	7.96232	8.6654	8.28439	6.23977	9.66299	8.45564	8.75669	7.88225	7.99105	8.3206	8.84397	8.01163	8.26372	9.06021	7.76953	7.70807	9.06578	8.37102	7.46874	8.17364	8.91791	6.61673	7.89124	7.46035	7.46789	9.26027	8.05594	8.00352	7.7508	9.11106	7.78337	8.84929	8.62652	9.16686	8.06126	8.15321	8.78358	7.61064	7.57609	6.5501	8.10448	7.57092	7.8983	7.58653	8.72903	8.07182
KRT7	8.67349	9.49859	9.33518	7.52989	9.93992	6.98352	8.46988	8.36513	8.8477	9.73477	6.94027	6.81402	9.2087	9.75807	10.6476	6.81961	9.30119	8.42444	6.47535	8.063	8.35547	7.61574	9.69607	8.72246	5.48389	6.27017	10.4261	10.9977	5.56223	10.1768	8.37329	8.14909	8.19478	7.66299	10.1963	9.30058	8.06452	7.65071	9.45602	8.83494	6.69511	7.36045	4.42973	9.37631	9.92766	9.65142	7.72227	9.29555	8.61418
ID4	9.76124	7.8369	8.11726	7.32735	6.49946	9.27114	8.3228	8.88376	7.52304	7.06164	8.27704	8.2014	5.89113	5.89654	8.33796	6.33015	8.04766	9.67307	7.52913	8.2057	4.3863	8.18662	7.28482	6.94202	7.07353	8.24893	7.89718	8.7063	9.15178	7.27062	9.26465	9.46236	9.28664	7.42683	9.09558	9.45718	9.23295	9.79768	8.01252	9.28341	8.41448	10.2795	5.46206	7.49804	7.87791	9.55111	7.38516	7.58975	8.59047
CLDN7	7.00634	8.60999	8.58345	7.55979	9.37951	8.76929	7.74295	8.40432	9.0547	8.90836	8.29873	7.76494	8.09883	9.15715	8.22908	8.63905	8.55841	7.85226	7.77115	8.48995	8.37949	7.39178	9.0296	8.74149	7.12832	7.99749	8.00639	8.6169	7.41202	8.86706	8.61069	7.8034	6.89496	7.86842	8.40608	8.63763	8.26379	8.60076	7.97549	8.45081	7.82756	8.7298	7.13461	7.88979	8.56758	9.16999	9.43437	9.81314	8.88948
AHSA1	8.7243	8.42588	7.92795	8.51094	8.41262	8.19912	7.37097	8.39458	9.73738	8.0139	8.97979	7.7072	8.00616	7.84867	8.065	8.5565	8.45736	8.83065	7.90444	7.89409	7.7708	7.30479	8.05437	8.00882	7.97831	7.8555	7.89914	8.12959	8.23216	8.39541	8.17234	7.73536	7.81465	7.55963	7.85166	8.09288	8.422	7.76646	8.31183	7.8961	8.75637	8.22415	6.82633	8.56124	8.30628	7.95408	8.483	8.37043	8.24048
HSBP1	8.37831	9.12738	9.58512	8.03323	8.29795	8.1334	7.59762	8.86866	8.21919	7.66217	8.76721	8.67254	8.52536	8.24016	8.75116	9.69902	8.29795	7.68734	7.49221	7.65929	7.94722	7.40678	8.08479	8.10347	7.55776	7.51277	7.21481	8.44741	8.09395	7.94417	7.63452	7.09771	7.8211	7.8096	7.39558	7.62769	8.18106	8.35289	7.10202	9.35691	7.84328	6.99979	6.29615	7.7202	7.92872	8.35106	8.5359	8.59404	8.11731
DIP2A	7.72379	7.25569	7.46033	7.7791	7.60789	7.65242	9.10902	7.47728	8.15297	7.99328	7.45271	8.40739	7.90683	7.37726	8.37208	7.62501	6.93918	8.37976	9.1497	7.80269	7.95969	8.26924	8.11804	7.7406	9.2224	7.59696	9.21478	8.69331	7.49936	8.54083	8.08968	9.3809	8.19432	9.82849	8.09511	7.70209	7.54233	8.35864	9.61817	8.02928	8.26478	8.28072	8.93043	8.74158	8.50761	7.93632	8.21068	8.28761	7.97019
SNRNP70	9.31252	7.78649	7.37646	7.79108	8.66053	7.91421	8.05672	7.81687	8.98048	7.73816	8.04065	8.29485	7.23613	7.74616	9.23369	7.80996	7.86438	8.57382	8.95949	7.81756	7.95869	9.02107	8.56215	7.80812	7.09213	8.03475	8.989	8.81075	8.40211	7.8915	8.42908	9.78511	8.85643	7.20172	8.41657	7.87732	8.1211	7.66049	9.35748	7.14725	8.72175	8.92389	6.66614	9.29534	8.67295	7.20261	7.83396	9.10254	8.54282
REEP5	7.70505	8.69894	9.57493	7.9983	8.40015	9.44829	7.97401	8.67935	9.10633	8.94022	8.45256	7.34818	8.83298	8.76631	8.0398	9.15569	9.08966	8.3321	7.35756	8.68958	8.48864	7.29128	8.52622	8.29303	7.41232	8.50693	7.14339	8.30442	8.27188	9.30152	8.05832	7.44353	7.57518	7.33939	8.1586	8.29067	8.38304	8.0742	8.11156	8.3732	9.05007	8.43673	7.37276	9.07613	8.76959	8.78278	9.59495	8.52403	7.9369
MPRIP	8.13222	8.0024	7.10129	8.05544	8.55444	7.53343	8.3666	7.15068	8.40375	8.22843	7.96819	8.12535	7.65972	7.98877	8.66187	7.52753	7.80411	8.18953	8.43427	7.92173	7.97201	7.87827	8.25801	8.21178	8.58359	8.13484	8.49078	7.8151	9.14019	7.99663	8.81068	9.06884	8.45006	8.58181	9.16057	9.11992	8.23236	7.95283	9.12943	7.80415	8.59257	8.8135	8.14252	8.53251	7.83764	7.93503	7.93566	7.87509	8.60901
PDHB	8.83979	8.65221	8.49775	9.26684	8.91494	8.97648	8.13351	8.36154	8.7289	8.74322	8.25282	7.33902	8.67233	9.10778	8.19332	8.59142	8.08542	8.72857	7.78522	7.54517	8.28138	7.09747	8.44371	8.66928	7.23912	7.85127	7.3681	7.99087	8.37129	8.3514	8.13396	7.80895	7.69512	7.22537	8.39196	8.41054	8.0031	8.81214	7.64253	8.97646	7.56113	7.719	6.92199	8.19726	8.10847	9.69578	8.58696	9.29615	8.0022
DDAH2	8.90071	8.0609	6.68623	7.97975	8.22986	7.74987	8.02093	7.8776	8.51908	7.63771	7.9361	7.51939	7.59106	8.86349	9.00867	8.08193	7.44805	9.43622	7.63448	7.36288	8.04678	8.32053	7.90303	8.54649	6.33066	8.00396	8.84574	8.44905	8.11844	7.9525	8.96236	8.50007	8.18795	7.20807	8.68254	8.6364	9.10991	7.43858	6.88798	6.86361	8.23796	9.57259	6.9222	7.25292	7.55306	8.24304	7.68083	8.73284	9.5787
ATP2B4	8.93533	8.54513	6.93107	8.63354	8.71632	7.77201	7.99512	9.02169	8.27928	8.44407	8.86084	7.78721	8.36225	8.5921	7.74556	8.41091	7.908	8.41033	9.01907	9.25089	8.2045	7.88252	8.20879	8.0719	7.22966	8.31355	7.51858	7.54278	9.12069	7.93702	8.36347	7.81478	8.26271	8.01144	9.10125	9.15348	8.64656	7.28254	8.81901	7.35955	8.60187	9.01526	7.75718	8.3092	8.16752	8.03857	7.58992	8.26249	8.72025
RNF187	8.44293	8.27321	6.67955	8.07105	8.59273	7.58949	7.87685	7.96416	9.19437	8.00376	8.05949	7.10981	7.24952	7.56473	8.39442	7.98871	7.78454	8.04828	7.94022	8.51282	8.82033	7.5455	9.45727	8.00726	7.25482	8.04618	8.9192	9.00428	7.83279	8.01792	8.37964	8.52254	7.56303	7.93007	8.3851	7.77835	8.83118	6.9813	7.76035	7.19207	8.51683	8.96103	7.05596	8.26749	7.89788	7.64516	8.10862	8.08394	8.81356
AKR1B1	8.10244	8.97008	7.93338	8.56891	8.10109	8.24588	7.05497	8.36705	10.0329	8.25866	8.22276	8.01217	8.08615	8.73881	7.53877	8.51806	10.0874	7.14301	7.23254	7.88097	7.73749	6.9124	8.7707	9.23921	7.98279	8.42743	8.94993	9.20069	7.93952	7.97591	8.97419	8.38901	7.92469	7.65081	7.76177	8.2721	9.04388	8.03185	7.31053	8.16308	8.03334	7.32414	7.30573	7.67669	8.82764	7.43783	7.88412	7.47177	8.40539
LRPPRC	7.51419	8.38797	8.89174	7.43012	8.0989	8.36036	7.77348	8.23731	8.5611	8.30709	8.21642	7.25764	8.31355	9.23665	8.33671	8.36314	7.93157	8.16224	7.32663	8.42758	8.35323	7.08659	8.16517	8.29374	6.02307	7.36442	7.15527	8.57022	7.24349	8.27574	8.01532	7.44995	7.77108	7.57461	8.07777	7.846	8.42681	8.54985	8.52758	8.92733	8.83429	8.65209	4.92233	7.68088	8.78632	9.25973	9.01383	9.04702	8.09167
CREG1	7.7159	9.44404	8.76313	8.9995	8.32696	8.51738	7.19089	8.38537	8.95204	8.5897	8.36932	7.6998	8.71784	8.74774	7.8562	8.27629	8.33236	7.42593	7.65491	8.79607	9.15849	7.47474	7.88818	8.42535	7.36069	8.12279	7.88002	8.10879	8.37904	8.22741	8.65032	8.23155	8.3696	7.27749	8.13245	9.00289	8.38926	8.07088	8.206	8.28792	8.1172	8.23047	6.33372	7.66843	9.2536	8.531	8.74907	8.20876	8.87711
EDF1	7.78888	7.89436	8.66421	8.79733	7.61187	7.96746	8.28264	7.90062	7.8123	7.11095	6.9361	8.1263	7.59829	8.28371	8.36677	7.92958	7.83292	7.95932	7.94011	7.29425	8.25658	8.0072	9.27064	8.63385	8.4432	7.84836	9.53603	8.49608	7.30456	8.38578	8.04588	9.20268	8.81952	8.18174	8.16221	7.63291	8.49568	8.48232	7.52922	8.13083	8.48694	9.50942	5.99408	8.40773	9.09295	8.54952	8.15856	8.53099	8.26909
UBE2C	8.4507	7.50208	8.28221	8.42791	8.93209	7.77615	8.37547	8.65099	9.19958	8.86856	9.1803	7.13996	8.99403	9.20736	8.04346	8.82899	7.48426	8.43236	8.14939	8.59603	8.78782	8.34358	8.83824	10.0082	7.63557	7.68056	8.65641	9.09297	6.17955	8.04529	8.16204	7.37558	6.99936	8.44435	7.76277	8.41251	7.9442	7.13093	8.67051	7.04331	8.97242	8.75041	7.05815	8.81918	8.84615	8.40453	8.96677	8.97075	9.47235
ZMYND11	8.23083	8.28031	7.80027	7.66144	8.232	8.02354	7.66107	8.98528	8.32378	8.48808	9.11799	7.41372	8.13746	8.11117	8.01009	7.44599	7.95206	8.09287	8.48721	8.3498	8.28332	7.57041	7.97641	8.15455	7.20896	8.21167	7.54256	8.24714	8.5854	7.89425	8.23837	8.18699	8.40222	7.79375	8.5993	8.33464	8.5973	8.08708	8.27047	8.22106	8.31132	8.99826	7.06032	8.25221	8.42885	7.7899	8.24221	8.57569	7.94871
PRR14	8.08938	7.9097	8.09515	8.19576	8.0689	7.92821	8.28435	8.10975	8.39606	8.37374	8.36661	8.32221	8.00119	7.99586	8.35738	8.12964	8.18276	8.12547	8.20621	8.14333	8.11664	8.67752	8.49869	8.04896	8.48655	8.57259	8.38494	8.35482	8.16887	8.32659	8.33585	8.44824	8.37283	8.25547	8.22332	8.11271	8.34648	8.14267	7.92387	8.22786	8.16527	8.20165	8.43774	8.12809	8.04387	7.97879	7.77716	8.12819	7.89888
APP	8.81214	8.86781	8.78696	9.84131	8.89603	8.12022	7.45161	7.83747	8.7696	9.50948	9.04943	7.47815	8.00095	9.09776	8.76638	7.45961	8.70248	9.24125	8.01943	7.53188	7.61531	7.48118	8.43592	8.15365	7.51977	8.20735	7.56526	7.53686	8.88247	8.65906	8.74414	7.48861	8.31863	7.38857	8.91318	8.92577	8.53812	8.29165	9.20104	8.71617	7.86624	5.95214	7.50666	7.93129	6.89271	8.12212	7.97281	7.18122	8.84736
LMNA	8.16836	8.71669	7.30655	7.29468	9.05002	7.87707	8.0654	9.54254	6.53027	8.40279	7.75691	7.44324	8.06945	9.19186	8.38571	8.39502	8.97847	8.61656	8.18664	8.07971	8.70463	8.85264	8.78285	8.57953	7.42399	9.45444	9.21059	8.2639	9.6293	8.40848	8.57018	8.78956	8.13573	7.30311	8.45781	8.83395	7.9589	7.13456	8.27384	7.21908	9.17227	8.42563	6.47026	8.19549	8.21282	8.03445	8.04688	8.74357	9.11235
MANF	8.2001	8.08712	8.52767	8.20294	8.59402	8.05552	8.56799	8.50321	8.45611	8.67015	8.07826	7.55604	8.04443	8.96837	8.66966	8.65741	7.98088	8.19914	7.42762	7.98279	7.65	6.94743	9.23394	8.53586	7.38886	8.09343	8.02032	9.11443	8.19665	7.95896	8.26432	8.07075	7.01851	7.66384	8.05743	7.91545	8.23615	7.92352	7.15962	8.29619	7.76529	7.77678	7.39745	8.58244	8.64796	8.11294	9.20412	8.29377	8.47115
PXDN	7.81284	8.33933	6.93233	8.13588	9.67458	7.95652	8.30777	5.92151	8.88285	7.94123	6.90882	7.81887	7.30907	8.78498	8.49784	7.86395	8.47916	8.54613	7.51505	6.88866	6.76673	7.76245	8.70239	9.00033	7.35219	8.83193	8.90516	9.18677	8.81762	8.78463	9.54014	9.09138	7.9929	9.14639	8.99757	8.61285	7.37274	7.26921	9.40219	7.35536	8.88632	8.80745	6.89417	7.32567	6.91849	8.3486	8.49565	6.70841	8.50659
CKS1B	7.22237	9.05689	8.33065	6.93344	8.55822	9.2712	6.86573	9.03519	9.25287	8.26418	8.12391	7.39511	9.0207	9.83242	7.61061	9.51432	8.32345	7.06469	6.15583	8.05072	8.98653	5.78249	8.37748	8.5609	7.47561	7.21879	8.19381	8.86302	7.09142	8.70801	8.13824	7.29196	5.5421	7.95801	7.61913	8.10607	8.45559	7.32562	7.16906	7.37111	7.9344	8.90534	6.66866	7.60363	8.93465	8.62151	9.64643	9.57636	9.6164
SEMA4C	8.45325	7.92308	7.29746	8.34596	8.25248	7.79904	7.90068	7.4008	8.5385	7.91811	7.7904	8.05755	6.85264	8.11651	8.08414	7.55565	7.39683	8.35034	8.22595	8.20303	8.06591	8.2527	8.1346	7.87794	7.49491	8.50253	8.83849	8.50083	8.39557	8.0257	8.45996	9.2812	8.14874	8.4365	7.79176	8.66481	8.16265	7.80969	8.76275	6.81543	8.91257	9.07036	7.25798	8.48136	7.94055	7.92848	8.2241	8.18767	8.3265
NR2F6	8.96662	7.14939	7.0225	8.92037	8.18812	7.88616	9.07085	7.24842	8.27805	8.3186	7.90904	7.65927	7.78403	7.91625	8.21249	8.72781	7.39606	8.16517	8.10658	8.01847	7.93786	7.95735	8.57693	7.87317	8.60722	7.19533	8.43936	10.4607	6.96934	8.71813	9.81776	9.38704	7.60751	7.60146	8.54678	8.29582	7.72321	7.52956	9.23285	7.36201	8.2132	9.62542	6.3074	8.37717	8.60335	7.90013	7.76224	8.6231	8.32468
ACLY	8.55627	8.70151	9.0377	8.26655	8.68541	7.90633	8.57076	8.72399	8.74506	8.31258	7.3383	7.1794	8.34254	8.41287	8.56293	7.95893	8.4138	8.26236	9.05741	7.51526	7.84314	8.49333	8.21689	8.2666	7.26059	7.79996	7.63776	8.26911	8.50552	7.23207	8.58185	8.52588	8.36959	7.77523	8.66786	8.72642	8.29564	8.43764	7.84931	8.35345	8.08948	8.33868	6.76074	8.16879	8.07732	9.33231	8.55423	8.08312	8.48588
RBM39	8.67137	8.3973	7.99823	8.29096	8.83635	8.15484	7.70371	7.7164	8.84241	8.14559	7.71072	7.10337	7.73708	8.84276	7.93375	7.43606	7.82645	8.6028	8.57846	7.98815	7.99601	9.34432	7.96275	8.61823	7.01528	7.37741	8.12466	8.02747	8.01534	7.48532	8.44038	9.2608	9.18113	7.37349	8.48043	7.97546	8.04865	8.44488	7.97919	8.74626	8.25948	8.36157	5.96128	8.19429	7.5449	8.76099	7.95599	7.60492	7.59431
HMGN4	7.77604	9.0525	9.18528	7.86024	8.24371	9.56592	7.31868	8.41961	9.31648	8.78792	7.9963	7.82034	7.8357	8.1897	8.32249	8.00254	8.60736	8.10726	7.44779	7.96291	7.93355	7.65786	7.83047	8.06316	7.55732	8.13548	7.26481	7.69189	8.77922	8.43615	8.39652	7.84006	8.26969	7.32952	8.44255	8.65942	9.07208	8.1144	7.71105	8.26917	8.37591	8.31663	8.20729	7.96344	8.23481	8.32719	9.15831	9.52804	8.58414
FLOT2	8.0809	7.96355	7.63285	8.93932	8.60332	8.00264	7.88893	8.29475	8.32734	8.22417	8.07235	8.05306	8.18771	8.13897	8.23425	7.91923	7.81565	7.87991	7.79909	7.75461	8.35462	8.03796	8.95158	8.24709	8.36365	8.21837	8.44977	8.36854	8.32648	8.21338	8.23959	8.19648	8.33648	8.11319	8.40299	8.28387	8.58678	8.24374	7.90186	7.75291	8.25197	8.43073	8.61821	8.08848	8.62889	8.15656	8.10139	7.89653	8.74183
EIF6	8.23571	8.71721	7.59418	7.78493	9.01257	8.08061	6.86208	8.29016	9.36656	8.37447	7.93904	7.36141	7.85276	9.02204	8.64825	8.05022	8.19066	7.99541	7.16721	8.14212	8.23693	7.02381	8.5511	9.00755	7.50185	7.26511	9.45576	8.98876	7.56812	8.33368	8.28515	7.82776	7.54501	7.74388	8.31063	8.2553	8.28379	8.08073	7.82664	7.80886	8.64945	8.41807	6.5898	8.31635	9.00245	8.20352	8.56624	8.85292	8.4321
RUVBL2	8.95628	8.04556	8.20275	7.87265	8.40861	8.12088	8.38574	8.33188	9.08898	7.95319	8.1835	7.86788	8.18988	8.41354	8.77724	8.15003	8.62615	7.81987	8.10128	8.15908	7.953	8.63316	8.71356	7.94016	7.41233	7.59579	8.53648	8.32778	7.70794	7.92274	7.90208	7.6665	8.08991	7.39046	8.27511	7.67096	8.12309	8.57664	8.66857	8.58459	8.15118	8.69545	6.53491	8.24861	7.92907	8.59453	8.17517	8.71646	7.86632
PLSCR1	7.39944	8.28275	9.87704	7.37517	8.65265	8.52121	7.16736	10.3717	8.22113	9.69149	8.79138	5.82815	9.74506	9.67724	8.70506	7.34879	9.38014	8.49597	8.21647	8.99615	8.79644	6.81468	9.03873	8.4438	7.13674	7.81989	6.92884	7.62141	8.39207	9.40808	8.50199	8.10942	7.76836	7.69791	7.45999	9.09132	8.58638	7.03257	8.2238	8.04481	8.4027	7.40715	5.8857	8.40234	8.90953	8.02223	9.03707	8.83173	8.42345
VAMP8	8.53228	9.16796	8.64456	7.78409	7.89202	10.2077	7.01112	8.23239	7.23037	8.29162	8.648	7.87026	8.45836	9.45992	8.52885	8.99382	9.01378	7.95479	6.45818	8.25903	8.88316	5.88685	8.77048	8.97213	8.322	7.32322	8.05587	8.10238	7.15544	9.47059	8.08063	7.36132	5.70902	7.11089	7.48078	8.26216	6.86709	8.64899	8.16293	10.0514	8.73139	7.77473	4.07372	8.69116	9.46554	9.02843	9.89623	9.19132	8.50019
REC8	8.15253	7.59857	8.14082	9.51822	8.73391	7.82905	8.58725	9.01701	8.15927	7.77644	8.77654	7.18691	7.37402	8.59618	6.88511	7.73057	7.32635	8.58323	8.94235	8.68898	7.41709	8.27515	7.00827	8.60169	7.32566	7.59435	8.38177	7.83385	7.28575	7.7276	7.70931	7.93408	8.01381	7.34055	7.32608	7.85244	9.22381	8.20045	8.57045	7.75061	8.71969	6.72476	7.68104	9.02941	8.623	7.94369	7.68328	8.5579	7.2571
SGSM2	8.30346	7.99184	7.58775	8.11573	8.21495	7.96305	8.28192	7.93707	8.32008	8.0659	7.89865	8.12461	7.6168	7.88894	8.34524	7.68056	8.02164	8.40865	9.20514	8.13262	8.27923	8.41631	8.25493	7.93886	8.2591	8.53283	8.29393	8.11692	8.48331	8.08638	8.33659	9.05614	8.85817	8.32703	8.51493	8.40701	7.9811	8.17791	8.55592	7.99917	8.135	8.32425	8.90473	8.35104	7.96818	7.79987	7.88012	8.44518	8.22538
CTTN	9.00912	7.48317	8.23235	8.41813	8.40512	7.69919	9.12266	7.21752	8.09296	7.43872	7.25789	7.44185	7.67451	7.8464	8.44198	6.76534	7.48612	8.55194	8.86189	7.74123	7.61166	9.16315	8.89718	8.4835	9.32211	7.8731	8.74829	8.79756	7.94624	8.22033	7.95269	8.69567	8.70355	8.073	8.15094	8.01549	7.64809	8.45076	8.37162	8.04202	8.25712	8.83481	6.13851	8.63862	8.39077	8.27379	8.51959	9.43348	8.28043
ATOX1	7.6342	8.36585	8.85251	7.70858	8.12866	9.08785	7.67174	7.88843	9.07581	7.76145	8.53889	7.89354	8.277	8.39738	7.92471	9.05113	8.88077	7.96311	7.33861	8.23613	7.65762	7.564	9.16934	8.48929	8.37246	8.18079	8.6342	8.7873	7.95467	8.66742	8.37457	8.22845	7.34059	7.02543	8.41583	8.45653	8.3647	7.99485	6.95532	8.20068	8.96879	7.66803	7.3274	8.4952	8.39603	8.08422	8.87325	8.01348	8.39845
SPARCL1	8.75253	9.19847	8.84252	7.89116	8.16561	8.82277	7.64364	6.93304	6.74009	8.88854	6.85156	8.54791	7.60613	7.9195	8.12934	8.8629	9.66753	8.10466	6.84318	7.92323	8.35139	7.81504	7.75739	8.81559	7.49626	9.16053	8.29828	7.14186	11.5721	7.15972	9.70612	9.75018	8.9689	7.93419	10.896	10.635	9.79111	7.89427	7.30207	9.40616	8.64798	5.95227	7.04861	8.0427	7.42732	8.43628	8.34419	7.12221	7.06317
AIP	8.04109	7.988	7.80512	8.77651	7.70869	8.08859	8.23732	7.62789	8.12785	8.00368	7.72192	7.75776	7.89535	8.36259	7.97267	8.11066	8.09562	8.20094	7.82449	7.73967	8.14142	8.35907	8.55491	8.28188	7.98685	7.35729	8.57672	8.42709	7.85008	8.7109	7.96172	8.07743	8.15222	7.99693	8.30289	7.97472	8.32188	8.50645	8.29352	7.89538	7.99497	8.24725	7.21724	7.67064	7.96711	8.27572	7.85865	8.25757	7.89292
PTGS1	9.17858	8.33042	7.57957	9.38491	7.71169	9.25773	7.58418	8.70886	7.41561	8.75669	9.04621	6.85908	8.17543	8.20456	8.67206	8.40986	7.62501	7.62283	8.52611	8.13169	7.01497	7.5454	10.0642	6.8598	9.73639	7.34285	8.21557	8.39082	6.65768	7.07082	8.47104	7.83716	6.26378	8.24377	8.44084	7.95379	8.24137	8.19552	6.51019	7.88243	7.41925	11.3541	6.36095	8.35088	8.09002	8.85897	8.87201	9.7514	7.49988
PIGT	8.50961	8.01004	8.51348	9.01473	8.29974	7.7178	7.59806	8.15606	8.5105	8.49313	8.75132	7.28792	7.55326	8.36618	8.40907	7.81452	8.06291	7.78334	7.99635	8.03084	7.95007	6.78393	9.25589	8.46328	7.93688	8.71181	8.78259	9.21802	8.61605	7.55005	8.88396	8.35136	7.49114	7.46219	8.65402	8.47795	8.37661	7.38865	8.04168	8.2396	7.76503	8.17773	7.47583	8.63121	8.33896	8.20702	8.4898	8.08497	8.65446
ZNF160	7.87627	6.72908	7.15022	7.17459	7.44018	6.3265	9.50384	7.18552	8.14365	7.7154	7.46547	9.61393	7.50292	6.48233	8.5669	6.96999	6.03921	8.52357	9.26531	7.67076	8.17211	8.26865	8.20636	7.15266	9.67475	6.67793	9.38282	8.97304	7.31404	8.80384	8.04522	9.54957	8.40427	10.0822	8.22989	7.3044	6.67184	8.51295	10.4682	7.39773	8.72746	9.09971	9.74971	9.83705	9.22687	7.86286	8.24871	8.88742	8.00239
TNS3	8.97474	9.91127	7.40373	9.14938	8.43297	8.33992	7.6482	8.78879	9.49141	7.23443	7.50903	7.57606	8.20201	8.07705	8.30673	7.25787	7.81661	8.7865	7.78036	7.82036	7.55912	8.37076	8.46241	7.63037	6.56222	8.3604	7.50428	8.26536	8.27262	8.23466	7.9681	7.82543	9.15871	7.50386	8.77934	8.17166	8.75523	9.22952	9.66138	10.0627	8.8336	8.91967	6.11924	8.4392	8.64546	7.07552	7.48391	9.28952	8.86646
SF3B5	7.46293	8.65037	8.40733	10.5754	8.34456	8.51429	7.33775	7.67741	8.54794	7.73933	8.2859	7.40403	8.21459	8.47729	7.53339	8.37616	8.18409	7.42042	6.66648	7.33559	7.66587	6.23027	8.36095	8.70773	8.46613	7.4605	8.98659	9.0362	7.83262	9.06928	7.95158	7.93865	7.41364	6.67341	7.98262	8.30164	8.81618	8.62922	7.90591	8.89297	8.44867	8.29447	5.97199	7.36372	9.21554	7.95288	8.78578	8.81982	8.84274
SNRPA	8.64449	7.84083	7.98319	7.84908	8.18433	8.30669	8.2385	8.03237	9.17772	8.22164	8.54022	7.78661	8.37437	8.05509	8.16815	7.61647	7.20025	8.20455	8.53461	7.93574	7.83452	9.19266	8.34238	7.91215	7.78953	7.5618	8.63842	8.98479	7.373	8.6745	7.95971	8.33946	8.68677	7.55851	8.1976	7.82211	8.28151	8.25502	8.23544	7.81252	9.04181	8.91093	6.87948	8.67297	8.31842	8.24971	8.33888	8.42513	8.4098
SPTBN1	8.51892	7.83218	7.85951	8.58743	7.65479	6.92746	7.44686	7.34449	8.16145	8.06715	8.40038	7.32887	6.74803	7.84547	8.25082	8.18495	7.83408	8.05651	7.22204	8.02521	8.04802	7.72441	7.75748	8.4023	6.90511	8.34247	8.29204	7.8511	9.52378	7.85619	8.90413	8.82852	8.92872	7.82156	9.35895	9.45632	8.3817	7.52423	8.68056	8.6851	8.40343	7.99243	6.80499	7.80636	7.28142	8.07347	7.73991	8.13002	8.48231
HERPUD1	7.65838	8.91098	9.80966	7.46972	8.36721	8.60929	6.96102	8.3159	6.97763	7.81916	7.94548	7.8995	8.03326	8.9861	8.49255	8.27774	8.92067	7.80072	6.90146	7.77953	7.90543	6.62019	8.76534	8.90029	7.98897	8.84089	7.66278	7.93805	9.06059	7.55634	8.5844	8.58589	8.24089	6.85271	8.00053	8.22933	8.86528	8.85122	7.18408	9.43771	7.7448	7.91106	6.88608	8.09727	8.69116	8.21124	9.39279	7.87783	8.2331
SLC2A1	8.0907	7.6731	7.67263	9.16497	7.81667	7.85655	8.92982	8.54683	8.2051	9.05881	8.08563	7.61194	8.52461	9.63153	7.72184	8.87866	7.81398	7.76751	8.06278	7.89983	7.43491	7.84782	8.47352	7.89996	9.03994	7.62234	7.84161	8.12806	7.12727	7.61031	7.72793	7.64464	7.96789	9.24816	7.39017	8.09128	7.5873	8.08952	8.74163	9.1425	7.75867	8.07966	8.10985	7.40785	8.32017	8.67021	8.20561	9.60296	8.8007
DNAJB1	8.11816	8.97801	8.02619	7.87113	8.85716	8.14935	7.91813	8.16387	7.82527	8.68509	8.11752	8.11056	8.8013	7.54762	8.05501	7.7495	9.04718	8.17598	7.18492	7.43698	8.49191	7.64454	7.82862	8.21135	8.29581	8.49471	7.80699	9.86662	8.15456	8.09244	7.71886	7.6383	8.068	6.77656	8.75489	8.80211	8.37889	7.51761	7.75759	7.89687	8.47787	8.06868	6.88633	7.79208	8.63407	9.89176	7.81919	8.63074	8.32025
DCTN2	8.60734	8.54676	8.09774	8.15909	8.26087	7.98496	8.20725	7.64265	8.31728	7.62093	7.88076	7.81849	8.01811	8.57639	8.0611	8.32601	8.05556	8.06392	7.71401	7.70808	7.66103	8.35731	7.93654	8.04312	7.69915	7.54059	8.78828	9.03052	7.91663	8.01738	8.05814	8.24803	8.14658	8.04984	8.18893	8.29643	7.79656	8.56773	8.05358	8.25363	8.13833	7.71532	7.27797	7.74925	8.15965	8.39203	8.11369	7.94542	8.05434
TALDO1	9.35933	8.49866	9.12735	7.75458	8.63288	7.86944	6.88154	8.5688	8.38889	7.83662	7.96054	7.2389	8.77201	8.82321	8.21503	9.12418	8.34381	8.27402	7.00885	8.44084	8.33208	6.20411	8.8371	8.86984	7.48301	7.98268	9.16436	8.75751	7.88648	8.90193	8.36729	8.29868	7.58105	7.62737	7.25468	8.47744	7.96059	8.1129	7.42839	8.25836	8.19463	8.42877	5.69383	7.81318	9.32034	8.24581	9.07028	8.09532	8.8307
SUGP1	8.18511	7.74123	8.09255	7.94041	7.8885	8.24611	8.51388	7.63431	7.92426	7.83054	7.62227	7.96637	7.89579	8.03969	8.21507	8.15591	7.98638	8.11199	8.31633	7.72013	8.00472	7.92577	8.36158	7.88882	8.50162	8.06719	8.64933	8.4767	7.80548	8.49084	7.99872	8.62849	7.98634	8.57665	8.03147	7.95642	8.05407	8.34264	8.62659	7.92735	8.09067	8.1312	8.24993	8.1682	8.10805	8.10453	8.01511	8.18475	8.04035
NISCH	8.70286	7.68918	7.29189	8.03564	8.77576	7.73448	8.12501	7.40071	8.39951	8.00505	7.78041	7.95408	7.40039	7.32124	8.25038	7.78462	7.76217	8.64187	8.20677	7.37413	8.00067	7.96775	8.33059	7.79895	7.52402	7.99729	8.27588	8.22344	8.5915	8.28094	8.61306	9.56778	9.11996	7.59951	8.72407	8.55305	8.13735	7.68625	8.11144	7.7314	8.20722	8.57558	8.03555	8.67424	7.95642	7.7201	8.05435	7.63291	8.3311
CCNG1	7.76521	9.01621	8.9759	7.79991	8.00638	10.1332	5.90726	8.03407	8.27689	9.33322	8.1036	7.20403	8.59417	8.60041	7.55769	9.00875	8.23161	8.22966	6.61251	8.32696	8.12574	7.46708	8.64438	8.52946	7.537	7.63068	6.7953	8.53105	8.34783	8.30718	7.66204	7.12256	8.93458	6.25815	8.19961	8.0982	8.61923	9.72624	6.42126	10.4411	8.87546	8.42485	5.29942	7.87759	8.28647	9.14646	8.53961	8.37375	7.77796
FIBP	8.40023	8.04698	7.8609	7.82723	8.41915	8.52014	7.79254	8.34076	8.94749	8.62384	8.95713	7.8802	8.1167	8.12703	7.90848	8.12188	8.17938	7.90897	7.26945	8.47857	8.74648	7.29835	8.584	8.54558	7.66688	7.96024	8.54819	8.29628	7.92428	9.07623	8.31979	7.836	7.4849	6.51424	8.22155	8.15011	8.32442	7.61662	8.29309	7.05609	8.2417	8.99462	6.9264	7.86073	8.44307	7.67572	8.3234	8.64998	8.62221
IDH1	8.3812	8.12	9.60271	7.85563	7.90475	8.75158	7.18323	8.56418	7.92246	7.84211	9.69858	7.53645	8.65048	8.75377	8.13451	8.54953	8.23567	7.84525	6.90925	8.67565	8.45299	7.37972	8.53982	8.74474	7.36151	7.51464	7.03162	7.63077	6.79897	8.30652	8.3327	8.01819	7.7164	7.5519	7.28598	8.17121	8.91277	7.56668	7.49027	7.55526	7.60886	9.01596	5.47947	9.27128	8.93837	9.03267	9.35281	9.14069	8.15649
GAS1	8.74649	8.43903	8.31061	9.09626	9.78408	9.03525	7.82379	9.62698	5.35048	8.63308	9.88862	7.6072	8.48308	8.16758	7.32395	8.50073	9.76302	8.66014	7.42656	8.42732	7.65631	8.65695	6.0877	9.26225	7.59367	8.16476	8.1154	5.42989	9.23564	7.99971	8.7275	8.10331	8.64908	7.71141	8.73082	8.71114	8.3322	8.43588	7.90463	8.64722	8.69125	4.26452	6.57388	7.96858	6.16775	7.96307	8.45768	8.60015	8.3951
BTG2	8.62816	10.0463	7.4211	8.49799	8.64238	8.30415	7.37133	8.19743	8.52092	8.39233	6.99983	9.15927	7.1162	7.03267	8.77865	7.46248	8.86886	7.84935	7.84165	9.06619	7.71067	7.81359	8.09969	8.02096	7.8609	9.15501	8.8231	7.58282	10.6617	7.76187	8.5912	9.05548	9.48894	7.63093	8.75427	9.20015	10.4969	7.45076	8.24332	7.28999	7.62687	7.05179	9.38029	7.63792	9.35935	7.35538	7.48495	7.66353	8.10622
MAPK6	7.94204	8.33913	8.72101	8.25639	8.69255	8.16825	8.15106	8.07689	8.02506	8.04146	7.63439	7.07797	8.60489	9.00603	7.79525	8.53653	8.65333	8.66447	7.51728	7.85468	8.65164	7.21519	7.56383	8.14515	7.29825	7.82262	7.65067	7.44613	8.27409	7.59548	7.89979	8.01136	7.98721	8.24839	7.82458	7.96875	8.41911	8.18209	7.82771	8.65756	7.99977	8.11993	6.83091	8.30609	7.94015	8.6837	8.69682	7.98452	8.20269
SON	8.12436	8.31023	8.48278	8.53922	8.5019	7.80988	6.5056	7.79687	8.85719	8.26621	7.91927	7.80164	7.24982	8.6816	8.22502	7.49795	8.20095	8.51378	7.31434	7.75812	7.44452	6.63451	8.27084	8.24008	7.35841	8.26697	7.0509	7.88365	8.56541	8.23645	8.39198	8.59175	8.50479	7.1589	8.08085	8.37169	8.43692	7.73043	8.28373	8.34119	7.75828	8.30081	6.92286	8.43641	8.05233	8.54306	8.59421	8.09873	8.66108
JUP	8.47512	8.21604	7.65152	8.61582	9.2423	7.7526	7.71418	9.43156	8.00915	8.22107	7.59224	7.19085	7.60703	8.61862	9.00251	7.37669	8.07063	8.31121	8.82109	7.71094	7.40069	7.26002	8.56362	9.23141	7.63151	8.46412	8.78072	9.01609	7.5701	8.45712	8.60655	8.68213	7.94895	8.20041	9.01477	8.53815	8.43953	8.05899	9.03214	7.76028	8.7933	8.86012	6.60707	7.94276	8.82148	9.16628	8.18218	9.37223	8.87423
UQCRC2	7.49399	8.88984	8.70715	6.85523	8.44556	9.52673	6.59908	8.36224	8.19832	8.1926	7.80725	8.08878	8.7681	9.05685	7.9429	9.0278	8.59936	7.32921	7.26645	7.33741	8.07759	7.41918	8.01608	8.50533	7.24796	7.924	7.75111	7.79082	8.27717	9.24332	7.85143	8.21879	7.60496	6.30048	8.91373	8.30305	8.36686	8.40448	7.55995	8.75335	8.0359	8.66279	5.79016	8.29221	8.81227	8.07117	8.57029	8.4796	7.73544
DNPEP	8.35667	7.69487	7.87049	8.47105	7.95019	7.89797	8.28177	8.25964	8.22263	7.90264	8.25017	7.46462	8.54649	8.23003	8.39263	7.867	7.6649	8.51317	8.29533	8.73087	8.67883	8.43009	8.72514	8.12885	8.10625	7.91431	8.77579	8.53539	7.61342	8.10295	8.10475	8.45826	8.10665	8.22414	8.05766	8.23077	8.12373	7.99393	7.98405	7.76447	8.02156	8.58491	8.06215	8.45136	8.24195	7.91369	8.33168	8.39048	7.90914
KLHDC3	8.89592	7.57079	8.49876	8.07191	7.9384	8.02425	8.02317	7.53461	9.6342	7.78714	7.90195	7.41136	7.63029	8.4587	8.74177	7.95218	7.80458	8.07903	7.48517	7.69247	7.96458	8.00361	8.49558	7.9216	7.22306	7.2638	8.34411	8.58921	7.86703	8.09785	8.6825	8.12588	7.70921	7.74524	8.25177	8.16316	8.03796	7.80646	8.66718	7.92916	8.17754	7.9759	7.36672	7.96015	8.19727	8.07782	8.48259	8.48235	8.61413
TXNRD1	8.80972	8.17233	9.17084	8.13733	8.14462	8.47764	7.93276	8.86768	8.51696	8.38878	7.92271	7.41918	7.98756	8.81374	8.34215	7.45006	7.99156	8.264	8.33247	7.35511	7.31668	7.58787	8.61772	8.14897	7.09582	7.57903	7.54146	7.82369	8.41453	8.93211	8.23537	7.49991	7.85452	7.37078	8.40102	8.55419	8.12218	7.94381	7.9771	8.6917	7.92108	7.84737	6.72004	7.84492	8.27717	8.00521	8.74224	8.27688	8.3187
B4GALT5	8.88278	8.23576	8.38513	8.42099	9.28045	7.82182	7.68261	8.49182	9.51616	8.69163	8.48074	6.64878	7.84743	9.31919	9.11999	8.20273	8.22514	8.58686	8.12736	7.9326	7.30523	6.86569	8.705	8.655	7.51849	8.41357	9.54444	8.0394	8.03927	7.35182	8.62533	7.96826	7.23026	7.22295	7.68316	8.62171	7.97275	7.72868	8.90506	7.14887	7.99955	8.47719	7.43678	9.10602	7.48939	8.74916	8.11353	8.69256	9.05136
FXYD3	8.34362	9.476	9.18482	11.3324	9.39617	8.82545	8.20484	9.22508	7.64174	8.54707	7.89916	7.3226	9.34265	10.1167	9.36336	8.56916	8.60421	8.84867	6.86315	7.86515	7.73668	7.51877	8.47059	7.79901	10.7191	7.91337	8.21358	10.1822	7.8288	8.77902	8.18745	8.688	7.58695	7.4538	7.77817	6.9219	8.33551	8.66819	9.12623	10.1575	7.9196	7.18585	6.6077	7.20961	8.59463	9.81846	9.91481	9.22775	8.92684
CSE1L	8.48573	8.32615	8.46325	8.80598	8.4493	8.03039	6.83524	8.46917	8.90595	8.6882	9.15118	7.42393	8.42231	9.10104	7.93227	8.31823	7.81565	7.69603	7.58619	9.04657	8.55523	6.42123	9.00355	8.67929	7.14765	7.51575	8.61528	8.90602	7.38816	7.65432	8.11857	7.54008	6.87058	6.87223	8.09463	8.36433	8.25317	7.28862	8.00622	7.71498	8.10002	8.77516	5.20915	8.83985	8.44157	8.8572	9.19565	8.6578	8.47321
CTSL	7.68806	8.03822	8.37434	8.35083	8.34171	7.70443	7.32684	8.52189	7.07125	8.55285	8.17822	7.30324	8.25008	8.80641	7.74258	8.3327	8.71397	7.99568	7.56044	8.03092	8.09996	7.3797	8.35991	8.76265	8.36298	9.31653	8.21851	8.043	8.32202	8.1716	8.52017	8.24561	7.73534	8.34478	7.53123	8.0402	8.56834	7.67764	7.7964	7.82552	8.31902	8.0198	7.07124	8.00893	8.56312	8.14407	8.76373	8.62058	8.65715
UBE2Z	7.56114	8.15204	7.98157	8.02246	8.14982	7.73467	7.82394	8.10045	8.04204	7.85943	8.20878	7.81849	7.66857	8.68985	8.67532	7.29641	8.05112	8.18645	8.00218	7.6257	7.55096	7.1842	8.28263	8.17814	7.64484	7.9472	8.15106	8.09089	7.881	8.08207	8.34676	8.11459	7.63475	8.09002	8.0994	8.14398	8.77155	8.29024	8.2147	8.78609	8.29083	8.1866	8.04816	7.79549	8.28882	8.68523	8.30572	8.41616	8.39709
ARPP19	7.95226	8.82629	8.93038	7.97924	8.69695	8.28933	8.93983	8.26795	8.228	7.96587	7.13991	7.45709	8.42962	8.3405	7.95074	7.88988	8.46922	8.30435	7.71117	8.0715	8.56424	8.0637	7.42232	8.08188	6.88109	7.39904	7.65287	7.34316	8.84712	8.18572	7.91488	7.56651	8.69359	8.64938	8.84549	8.30839	9.14159	8.304	7.91665	9.0435	8.2401	7.37305	6.42812	8.57752	8.16906	8.6223	8.70127	8.27794	7.69985
LMF2	8.1696	7.94454	8.04144	8.32256	8.27065	7.88727	8.58619	8.2529	8.07509	7.97497	8.19204	8.41585	8.17569	7.80006	8.5572	8.13631	7.97051	8.34298	8.41529	8.14589	8.5209	8.64744	8.5003	8.38425	8.24984	8.34601	8.45175	8.42482	8.19969	8.07962	8.03411	8.25369	8.4564	8.16681	8.27165	8.33846	8.03192	8.15902	8.25917	7.76959	8.27111	8.03854	8.448	8.42012	8.26396	7.84875	7.88516	8.00836	7.9433
COL18A1	9.77873	8.03815	6.41025	10.5552	9.08622	6.75226	8.32358	7.35744	8.4843	8.94754	7.47153	7.37916	6.63311	7.92583	8.11166	8.24749	7.8254	8.93071	8.34108	8.13343	7.14028	7.47876	9.17059	8.01876	7.35138	7.12514	8.57009	8.99737	8.99274	7.6395	9.91087	10.1373	8.66191	7.68619	8.61652	8.40627	8.79169	7.93231	8.59309	7.32645	8.22954	10.3873	6.61135	8.42663	7.72705	8.14826	7.54045	8.74936	9.046
CERS2	8.45928	8.9192	7.98694	8.26143	8.32153	7.90315	8.01113	7.85791	9.28998	8.75603	7.75471	7.57282	8.29727	8.49874	8.41311	7.78941	8.11384	7.96267	8.39282	7.79337	8.69096	8.45457	7.91726	8.1536	7.32766	7.8634	7.72546	8.14331	8.16732	7.88654	8.10097	7.57266	8.30396	8.21719	8.56092	8.53761	8.51582	7.99987	8.13141	7.62145	7.82576	8.07148	6.85062	8.02779	8.01125	7.99973	7.95803	7.7357	8.11592
PSMA5	8.02438	8.44941	9.51083	7.55084	7.78163	9.43964	6.59242	8.28397	8.70453	8.35041	8.36127	8.48138	8.5112	9.17191	8.14775	9.19029	8.54095	7.96068	6.16373	8.36389	8.16106	6.55963	8.44622	8.13818	7.86584	7.78081	7.58655	8.92233	7.5436	8.6187	7.70352	7.17968	7.03296	7.32732	7.79605	7.72417	7.90355	7.91754	7.17034	8.35065	8.15194	8.25343	7.20354	8.30084	9.31805	8.33005	8.72502	8.51979	7.88734
SLC25A36	8.95544	7.98513	8.26321	8.54105	8.29187	8.44529	7.61263	8.05648	8.77871	8.3045	8.1419	7.06701	7.946	8.35343	7.88625	7.9085	7.97671	8.25349	9.06218	8.3938	8.34734	8.9587	8.24311	8.37757	7.49519	7.6494	7.48445	8.02945	7.76016	8.01359	8.44277	8.58453	9.45242	8.17011	8.33652	7.90482	8.42264	8.35073	7.62521	7.75828	7.88277	8.82151	7.68482	8.29881	7.45061	8.15447	7.69912	7.77176	7.71822
CHTOP	8.10075	8.00997	7.86057	8.03825	8.556	8.25654	8.20067	7.90712	8.69042	7.92206	8.31764	8.05203	8.11783	8.38165	8.52397	7.87752	7.81502	8.1371	7.91743	7.8318	7.99951	8.17638	8.79584	8.26631	8.05212	8.13816	8.35371	8.40777	7.85494	8.1924	8.0036	8.20244	7.89386	7.78982	7.93516	8.08709	8.16571	8.00792	8.13037	7.67303	8.21035	8.3422	7.75237	7.81771	7.6435	8.10909	7.82604	8.5948	8.28148
SETD1B	8.76299	7.72615	8.01776	8.24738	8.50249	7.4261	8.11945	7.4204	8.68085	8.34494	7.51558	8.12798	7.42888	7.79867	8.51034	7.15352	7.11873	8.73977	8.53456	7.6965	7.99359	8.25119	8.26586	8.07471	7.32372	7.84488	8.05947	8.27922	8.01974	8.1608	8.32277	9.04104	8.50619	7.73802	8.40099	8.04202	8.16922	8.31393	9.18571	7.98955	8.1602	8.96044	7.78832	8.86007	7.79702	8.85185	8.08899	8.21459	8.15827
MX1	7.03071	6.79563	9.08521	8.27075	8.57073	6.22549	8.17642	7.63252	7.48554	9.92745	8.64333	7.35824	8.53658	9.06702	10.0867	7.27476	8.81768	9.72783	9.26622	9.5645	9.29203	7.43196	10.5144	7.20459	8.0504	8.47581	7.41648	7.62058	7.60643	8.69094	9.90684	9.39347	7.42727	8.51673	7.97963	9.16414	9.69923	6.47549	9.66288	6.78966	9.22489	8.12347	6.42811	9.85532	9.86874	5.76418	10.1287	9.88715	9.38583
MRPS35	8.00422	8.52451	8.94165	7.57894	8.3597	9.5773	7.31559	8.13148	8.55654	7.39662	8.14078	7.85649	9.32282	9.27468	8.12431	9.26403	8.21824	7.57977	8.07827	7.92579	7.18578	7.65326	8.63699	8.11399	8.17251	7.31697	7.72105	8.08215	7.05857	8.3052	7.44314	7.22818	7.34695	7.96058	6.68455	7.94807	8.36388	8.51368	7.15439	8.66608	7.94487	8.70229	6.34214	7.63545	8.45884	9.10208	9.28938	8.39815	7.78584
SEC61A1	8.6125	7.81461	7.77405	8.31558	8.68142	7.77325	8.14606	7.8854	8.663	7.92376	8.21757	7.21631	8.57916	8.02814	8.4182	7.54881	8.05704	8.40516	7.77845	8.00927	8.52746	8.15444	9.30724	8.70291	7.88583	8.31296	8.58541	8.74172	7.97558	8.49339	8.64167	8.29015	7.98538	7.16154	7.96256	8.42509	8.17816	7.69758	7.93033	7.34831	8.50475	8.75976	6.34518	8.06353	7.55648	7.75136	7.8887	7.88237	8.90544
FAM120A	8.39339	8.82309	9.58437	8.81945	9.22912	8.35847	7.10372	9.4546	8.33271	8.84002	8.67367	6.63169	8.10439	8.37671	8.3173	7.86079	8.56549	8.57308	8.63292	8.8865	8.45105	8.70175	8.87814	8.78958	7.16061	8.48035	6.99595	7.58123	8.694	7.96024	8.28676	7.71945	8.83601	5.65435	8.37615	8.80401	8.31843	7.74615	8.15672	7.71924	8.55491	8.97922	5.40829	8.83425	8.38268	8.37111	8.96234	9.29097	8.48443
PLTP	9.7118	8.9817	7.01339	8.9462	8.11344	7.76318	8.52961	9.06517	9.00495	9.06219	7.86016	7.28398	8.77451	7.9445	9.2641	7.3075	8.35305	9.18235	9.52202	7.74619	7.56918	8.30847	9.45619	7.73411	7.17425	8.68028	8.95231	9.66887	8.70049	8.46622	9.4249	8.49574	8.51551	5.66925	9.46682	10.1459	8.49911	7.67983	7.89382	7.64202	8.6087	8.79788	5.91345	8.8179	8.8286	7.81215	8.28243	8.00619	9.4419
AHCYL1	8.11868	7.60943	8.34566	8.44587	8.12807	7.88638	8.17074	7.6956	8.50386	8.44224	8.06717	7.56235	9.01913	9.01939	9.25539	7.487	7.64564	8.64465	7.79892	8.06141	8.33075	8.78259	8.33026	8.47635	7.86814	7.80852	7.86164	8.28877	7.9629	8.44774	7.85146	7.77234	7.98043	7.73178	8.27419	7.94577	8.12778	8.66879	7.72545	8.58021	8.16036	8.77768	7.02883	8.0434	8.60844	8.46285	8.19466	9.10703	7.73008
MBD3	8.4234	7.97011	7.61759	8.4428	8.42018	7.73721	8.20379	7.74526	8.86994	7.93548	7.95952	7.77041	7.79852	7.42944	8.17986	7.70943	7.89615	8.38799	8.43387	8.19333	8.30906	8.48749	8.54692	7.97824	7.78428	8.08954	9.03143	8.88264	8.35616	8.05774	8.59503	8.94296	8.76147	7.33777	8.23671	8.34441	8.24628	7.82496	8.01235	7.83277	8.8587	8.51935	7.92223	8.57609	8.42812	7.23735	7.64613	8.7418	8.41959
TPD52L2	7.90088	8.25811	7.22708	8.47871	8.72659	7.80842	6.90613	7.89908	8.59996	8.57189	7.92431	7.3214	7.7911	8.39437	8.21396	7.96429	8.04611	7.87101	8.05537	7.86705	7.48719	6.93221	8.77975	9.23394	7.90903	7.6919	9.07743	8.77071	8.19853	7.79102	8.4004	7.9773	7.51604	7.78488	8.57064	8.57693	7.80249	7.56857	7.977	7.29068	7.5712	8.4609	6.18202	8.77994	8.27577	7.72761	8.99166	8.70942	8.76898
SRRT	8.872	7.77734	7.65365	8.24413	8.17925	7.89127	8.47614	7.74484	9.39237	7.96289	7.75055	7.75459	8.20324	7.96688	8.33276	7.69069	7.09173	8.91464	9.42513	7.69654	8.17062	8.67083	9.02689	7.83812	7.37797	7.52873	8.67046	8.54366	7.64386	8.34429	8.33534	9.04867	8.8157	7.25023	8.40437	7.95108	8.58345	7.53404	8.27352	7.09686	8.57781	9.43331	5.95471	8.90553	8.36854	7.62991	8.07145	8.50309	8.68419
MTHFD2	7.72845	7.87422	8.37895	7.54964	7.36651	8.72657	8.35435	8.78299	7.30752	8.85181	7.19951	6.6171	8.501	9.33125	8.19915	8.34214	7.86212	9.23825	8.41646	8.48603	7.0571	6.93376	8.10994	9.52286	7.51783	7.88058	7.31954	8.27108	7.16486	7.67411	7.88953	6.92845	5.89862	8.64375	7.59452	8.57075	7.77537	8.7793	7.52235	8.3779	8.77569	8.38857	5.34071	8.49178	8.52539	9.06874	9.60253	10.3416	8.70895
CKAP4	9.30616	8.42548	7.61463	8.67421	8.41395	7.89028	8.45268	7.47372	8.51183	8.13556	7.53874	7.30153	7.50519	7.82954	8.0885	7.34168	8.23622	9.38157	7.87975	7.27875	7.40688	7.93862	8.76866	8.41293	7.02555	7.66852	9.14995	8.69656	8.64744	8.00103	8.73024	8.50664	8.25659	7.06991	8.10982	8.7011	8.34713	7.69508	8.41905	7.01939	9.16035	9.18592	6.20029	7.91134	7.65341	6.81058	8.41049	7.7915	9.27169
TMEM9B	7.90034	8.78723	9.33645	8.16227	8.25397	8.55879	7.79434	8.25277	7.78995	8.12689	7.41773	7.46493	8.27955	8.60278	7.88432	8.40871	8.37653	8.2104	7.63152	8.02263	8.52762	6.86949	8.5709	8.386	8.14599	7.75543	8.28914	7.86664	7.85596	8.42707	8.28997	8.10361	7.78817	8.1069	8.07205	8.2424	7.79053	8.58785	7.83965	8.87001	7.77988	7.74301	7.99863	8.19676	8.39984	8.2513	8.97477	7.62642	8.25269
HMGB2	7.91121	8.00747	8.62468	7.95941	8.3104	8.2667	8.19954	9.13952	9.18573	8.49598	8.13559	6.6229	8.89453	8.75	7.61134	8.44571	7.40331	8.52337	7.78687	7.67959	8.4632	7.48918	7.9411	8.57835	6.44389	7.77458	6.91916	8.27413	7.07503	8.5124	8.16737	7.92871	7.7662	8.35093	7.66272	7.94205	8.32992	8.0453	7.6362	7.17095	9.1937	9.15217	5.13597	7.65889	8.62222	8.23518	8.75953	8.99854	9.33169
PHIP	8.96776	8.25373	7.86136	7.96858	8.08763	7.97635	9.0826	7.89874	8.32898	7.60412	7.58499	7.19851	8.36192	8.15509	8.37016	7.11069	7.17066	8.58013	8.61252	7.58136	7.2723	8.38024	8.02003	8.11015	7.50871	6.62571	7.19031	7.88235	7.5604	8.12372	7.74045	8.32989	8.75504	8.2825	8.45081	7.69987	8.67185	8.94945	8.39061	9.28308	7.86396	8.47392	6.28668	8.44173	7.03614	8.9509	8.27461	8.14644	7.89816
PRR13	8.49874	8.8324	8.25457	8.0951	7.86449	8.72793	7.68037	8.38792	7.89324	7.5163	8.37629	6.62763	7.70278	8.22145	8.20359	7.59167	8.31264	8.27636	8.07805	8.02027	7.56765	7.75384	8.37314	8.26781	7.56894	7.83716	8.38457	9.03882	7.93245	8.77641	7.97177	7.86001	7.9689	7.53119	7.82067	8.52	8.05103	7.58898	8.55961	7.39206	8.84147	8.29934	6.69575	8.77416	9.10522	8.01822	8.73963	8.89249	9.03763
HAX1	8.05266	8.74552	8.60749	7.88353	7.79183	8.67473	8.20639	7.88148	8.11294	7.78778	7.9987	7.73808	8.75476	8.94755	8.24627	8.64233	8.09214	7.77288	8.19869	7.82877	8.64697	7.6562	8.46716	8.04711	7.43666	7.55658	7.87666	7.8524	7.47262	8.07337	7.76151	7.73452	7.79042	8.13006	8.16595	7.96516	7.986	7.66051	7.63514	8.10906	8.07483	7.67172	7.0259	7.42155	7.96641	8.18714	8.719	8.05699	8.06548
TSN	7.7393	8.51718	8.85897	7.64486	8.03087	9.00101	6.78152	8.27899	8.89161	7.62396	7.3293	7.79227	7.91464	9.10576	8.11418	8.34817	8.23075	7.85525	6.95193	7.67959	7.7113	6.76313	7.8801	8.15638	7.87669	7.3176	7.50332	7.87615	7.5618	8.19183	8.12838	7.61758	7.70837	7.68075	7.79928	8.01399	8.19471	8.36244	7.80053	9.30234	7.65629	8.64019	7.12721	7.97877	7.747	9.4901	8.72566	7.42776	8.37386
FBXO7	7.94176	7.92645	7.53635	7.45595	8.60398	8.62171	6.83991	9.31503	7.91234	8.47612	7.85054	7.74441	7.65885	8.01385	8.59233	7.73897	8.01425	7.86356	7.45409	7.82638	7.93787	7.71838	8.24388	8.37802	7.68848	8.16953	8.16983	7.85566	8.38564	7.7919	8.27769	8.44947	8.40787	7.20782	8.42805	8.40377	9.22801	7.76979	7.94747	8.05348	8.56547	8.48693	7.53083	8.69196	8.00132	7.82159	8.07475	8.90269	8.77538
PFKL	8.84201	7.69983	7.80804	8.56069	8.39115	7.69814	7.69379	8.15917	7.7124	7.74553	8.2315	7.60351	7.63893	8.14965	8.4088	7.88663	7.797	8.21101	7.60453	8.14414	7.80277	7.67238	9.49558	7.84902	8.34895	8.06878	8.55948	8.15388	7.8206	8.64983	8.77678	8.60537	8.05402	7.58011	8.2546	7.53757	7.79615	7.8232	7.86019	7.61801	8.17775	8.66764	7.69952	8.52535	8.69219	7.96131	8.90835	8.7039	8.84312
VPS51	8.30108	8.00142	7.34828	8.20309	8.20575	8.29228	7.28785	7.95444	8.70269	8.14865	7.52	8.09914	7.31454	7.96895	8.07128	7.46859	7.79122	8.21534	7.28174	7.65576	8.54879	7.49165	8.45598	8.705	7.38224	8.16589	9.06589	8.61131	8.28436	8.62194	8.14723	8.78441	8.84592	7.10103	8.577	8.22027	8.81249	8.20825	7.60616	7.16718	8.71896	8.68134	7.16494	7.77002	8.40886	7.58136	7.82766	8.55864	8.1156
IDH3B	7.6729	7.9613	7.80275	8.20036	8.62857	8.03167	6.87149	8.45713	8.87744	8.8705	8.32246	7.81498	8.45213	8.9652	7.3958	7.76776	7.52653	7.90256	7.34629	8.34267	8.66825	7.38003	7.78442	8.7051	7.17459	7.68113	9.11269	8.43446	7.38597	8.31436	8.20697	8.364	7.58134	7.61975	8.3101	8.12501	8.321	7.41561	7.99157	7.49054	8.24907	8.19797	6.88206	8.07821	9.02885	8.03769	8.07426	8.3526	8.63656
DDAH1	8.97043	8.05712	8.75323	8.36733	7.7663	7.32521	8.2556	6.41766	9.86563	7.80317	9.0955	6.92704	8.60859	8.34358	9.04283	8.27926	7.55623	8.71901	8.05711	8.64249	7.30753	8.91331	9.09818	7.88496	8.36768	7.9051	8.02981	7.53366	8.8501	8.0452	8.03293	8.17232	7.93504	8.36722	8.33576	7.96286	7.80179	8.94037	7.32183	8.76649	7.57746	8.79406	6.43607	8.23503	8.29119	7.63318	7.95566	8.52262	7.51871
TMEM161A	8.43677	8.02906	7.74256	7.60408	8.07549	7.96996	7.99511	8.00726	8.13066	7.89016	8.01718	7.95453	7.66692	7.64248	8.51812	8.18834	8.0208	8.24734	8.42736	7.87237	8.23789	8.06206	8.29558	7.76016	8.25394	8.08018	8.42269	8.68536	7.96647	8.04229	8.81717	8.79635	8.16957	8.36545	7.99063	7.89676	8.19226	8.10693	8.67965	7.61617	8.56541	8.98579	8.3546	8.19481	8.57641	8.13544	7.95566	8.35974	8.17846
ZNF207	7.99362	8.48159	8.61349	8.11275	8.17105	8.2699	8.17984	8.08784	8.38586	7.84369	7.77768	7.4632	8.07327	8.50919	8.13794	7.92149	8.4536	8.06936	7.55972	7.96093	7.95151	7.95859	8.0404	8.72571	7.80881	7.71384	8.15467	8.51131	7.4651	8.16266	8.20136	7.87351	7.89534	7.68778	7.96476	8.02409	8.41579	8.27647	8.05141	8.67581	8.04989	8.05394	6.8882	8.04804	7.94854	8.93022	8.47522	8.40619	8.29183
NGRN	7.98815	8.1293	8.38256	8.40294	7.95617	8.61236	7.07904	6.98582	8.30825	7.50785	8.7872	7.57339	7.43008	7.64205	7.67121	8.06084	8.52685	8.45505	6.41138	8.81134	8.44561	6.04048	8.80433	7.79156	6.55642	7.95231	8.05512	8.225	8.43685	8.60893	8.09368	8.25161	8.21102	6.86358	8.65723	8.57322	9.57477	7.10425	9.58929	7.52381	8.44479	8.24096	6.10201	8.49812	8.55268	7.59377	8.38846	8.90941	8.23555
APH1A	7.99502	8.41276	7.72327	8.15836	8.4404	8.34887	7.96905	8.31179	9.26552	8.82556	8.60991	6.81508	7.83252	8.56793	8.01716	7.88279	7.73987	8.44827	8.31172	7.76646	8.4557	7.14391	8.60677	7.91577	7.24677	7.42367	7.22075	8.0999	7.36563	8.24972	8.2637	7.28406	7.54988	7.66589	9.2131	8.30802	8.40818	7.48877	7.95796	7.18833	8.2276	8.96909	7.00741	7.56932	8.11741	8.46155	8.48577	8.77107	8.47204
ACTR1B	8.56314	8.19782	7.97581	7.9523	8.07981	8.0315	7.65902	7.8999	8.51952	7.90746	7.63718	7.93458	7.93458	8.62439	8.15123	8.14684	8.12617	7.85454	8.04961	8.13435	7.76713	8.06467	8.56115	8.2447	8.49887	8.08193	7.83289	7.84183	7.88406	8.58432	8.1191	8.16884	8.16894	8.27028	8.21922	8.0035	8.14714	8.25772	8.2466	8.35554	7.63294	8.17503	7.92982	8.236	7.83948	8.09453	8.41996	7.93187	7.87816
GMFB	8.52363	8.63542	8.70926	8.1043	8.74893	8.95797	8.31532	8.51583	7.68691	7.96089	8.35571	7.34361	8.43407	8.52848	8.04607	8.90678	8.64812	8.2222	7.05082	8.02839	7.64011	6.82472	7.16413	7.83353	7.52071	6.69646	7.63719	7.5138	7.70618	8.17333	7.66383	7.50128	7.82547	7.46002	8.25727	8.16628	8.59126	8.94058	7.76738	9.25858	7.54442	7.72565	6.12964	7.86601	6.98067	8.7457	8.66501	8.43533	7.85684
ARL6IP1	7.78037	8.22047	8.94404	7.65274	8.04924	8.05654	7.68483	9.60724	8.64497	7.8984	8.82486	6.5022	8.85249	9.0846	8.3014	8.28856	8.24619	7.9422	7.64622	7.30048	7.7474	6.7248	8.36351	8.58352	8.24535	7.18583	6.63398	7.38228	7.45531	8.92024	7.78473	6.99638	7.24656	7.42784	8.0569	7.79105	8.8531	7.69303	7.96925	7.7453	8.64308	8.76322	5.73285	8.89994	8.55352	8.61056	8.45841	8.90488	8.6324
YY1	7.72909	7.84694	8.93262	8.07163	8.28655	8.1276	8.46943	8.28061	8.66832	8.25573	8.27008	6.76278	8.15483	8.45578	8.49481	8.69318	7.87354	8.16343	8.16984	7.53047	7.50926	6.94395	7.70814	8.2532	7.72504	7.43837	7.16517	7.74455	7.22734	8.38105	7.83258	7.57062	7.43889	7.85008	7.93566	7.78686	7.54197	9.00494	9.29318	9.28334	8.16679	9.07137	4.7907	8.46566	7.94551	9.12862	8.72031	8.75967	7.62295
SNRPF	8.70349	8.83856	8.98896	8.15395	8.25118	8.41147	8.09828	7.66828	8.9598	7.84208	8.3871	7.69331	8.7331	8.41604	7.81289	8.65687	8.13613	8.56392	8.57996	8.59195	8.13905	7.63077	8.04896	8.19853	7.24122	7.8072	8.09844	8.25133	7.25914	9.05893	7.93456	7.59882	7.93825	8.10902	7.82623	8.24348	8.05637	8.03428	8.10509	7.62743	8.69753	8.63894	5.72064	7.83658	8.43159	7.50719	8.63656	8.28458	8.18452
RHOT2	8.10215	7.98645	7.62997	8.22762	8.391	8.184	8.21066	8.16577	8.95612	7.93738	8.30427	8.34941	8.11722	8.174	8.58607	7.90281	7.8014	8.10646	8.78206	7.87859	7.90585	8.60962	8.36708	7.92381	8.25691	8.13428	8.23763	8.24517	8.01941	8.12737	8.13877	8.56438	8.64794	8.13399	8.29347	7.87449	7.73191	7.98227	8.0312	7.7262	8.06642	8.51593	8.24065	8.14008	8.03657	7.81884	8.06817	8.16206	7.99487
DPYSL3	9.13675	8.27462	7.18876	7.8555	9.33472	8.60357	8.09609	6.99736	6.79413	7.72517	8.39197	7.59003	6.73308	7.79259	8.60041	6.86717	9.18101	9.48186	6.95105	7.90305	8.07991	8.68613	7.60324	9.71439	6.87962	7.87164	9.9503	7.84549	10.6442	6.60927	9.21784	9.17418	8.71096	7.35761	9.40856	9.03854	9.05019	6.38371	8.0613	6.43361	8.70109	7.55192	6.81634	8.95704	7.02457	7.91118	8.57183	9.06471	9.4888
MRPL24	8.28659	8.84239	7.91895	8.16924	7.90632	8.54444	8.31459	7.91669	8.59538	7.69263	8.07731	7.7784	7.68501	8.87456	8.88905	7.82674	8.12219	7.97078	8.0845	7.9985	8.7256	8.25711	8.26595	7.97069	7.64489	7.42201	7.94892	7.85664	7.23121	8.5015	7.51052	7.54119	7.77298	8.01796	7.93118	7.62721	8.14207	8.44414	7.37745	8.56083	8.07279	7.87064	7.11999	7.42159	7.83574	8.12989	8.59534	8.42658	7.99491
MRPL15	7.37875	9.1414	8.94432	6.15557	9.45124	9.47826	7.61592	9.14184	6.68584	7.75476	8.77654	7.38276	9.72295	9.99039	7.8503	9.64582	8.32699	7.30735	6.41069	8.09397	8.53398	5.66303	8.99103	8.78723	7.31958	7.00597	6.86593	7.75323	6.81811	8.64215	7.50115	6.52783	6.31967	7.46964	7.5243	7.75077	7.99572	7.45195	7.61192	8.19503	8.18276	8.79722	5.45867	8.26933	8.61671	9.4692	10.4712	9.30625	8.55829
HDLBP	8.49897	7.78493	7.0878	8.95012	8.54396	8.11475	8.25589	7.62599	8.21117	8.16766	7.3841	7.89162	7.65567	7.87086	8.52991	7.79345	8.11144	8.57437	8.38041	8.31722	8.30545	8.25223	8.84619	8.20899	8.12119	8.13462	8.47077	8.51861	8.24263	8.3572	8.55952	8.52037	8.22292	7.16256	8.79393	8.2112	8.21656	7.52666	8.47848	7.16169	8.33202	8.91497	7.2469	8.30291	8.23167	7.85485	8.13982	8.31989	8.60855
FIS1	7.51062	8.84003	7.86891	7.62626	8.31149	9.43617	6.33734	7.76381	7.86807	7.12256	7.91903	8.06061	7.27168	8.78344	7.40274	9.36904	8.59965	7.46886	6.56196	7.92846	7.79374	5.57737	8.83606	8.25021	7.57193	7.49005	8.19307	7.99521	7.95994	9.08492	7.93385	7.44844	6.8311	6.46027	8.24911	7.96451	8.77151	8.34189	6.16111	8.76513	8.05692	9.0353	5.66938	7.79005	8.43842	8.50753	9.39416	8.50248	8.1698
USP14	8.12547	8.29105	9.11146	8.17611	8.02008	8.47075	7.65184	8.60535	8.66534	8.43822	8.0402	6.88663	8.81267	8.36081	7.98724	8.26401	8.62791	8.02689	7.88266	8.08788	7.72634	7.25813	8.80535	8.12225	7.60284	8.057	6.98726	8.17756	8.06714	7.41048	8.21753	7.75338	7.69995	7.34663	8.22768	8.82278	7.52228	7.88835	7.75183	8.07982	7.7987	8.54624	6.68011	7.61978	7.77152	7.97693	8.92654	8.04144	8.62291
STAT6	8.49588	8.43256	7.87305	8.66452	8.00713	7.80659	8.07395	7.78408	8.15666	8.24761	7.60323	8.12592	7.78073	7.752	8.27391	7.66741	7.90589	8.53534	8.39857	8.03047	7.97935	8.52578	8.18352	7.32024	7.5573	8.12439	8.38111	8.71561	8.31153	8.33744	8.37518	8.73351	8.83081	7.59361	8.57106	8.88628	8.10366	7.84099	8.14719	7.75975	7.98349	7.39152	7.67983	8.6258	8.23976	7.93856	8.01056	8.12827	8.1986
ANAPC13	8.51121	8.3108	8.5232	9.0008	8.01118	8.40589	8.34518	7.80367	8.20385	7.95265	7.8471	6.63366	8.54393	7.87793	7.87228	7.99923	8.40594	8.04265	7.73243	8.36051	8.55479	7.86207	7.62484	7.9213	7.59135	7.85779	7.38225	8.2121	8.47261	8.16544	8.31558	7.92803	8.42274	7.52961	8.55428	8.24212	8.32834	8.1278	8.11794	7.82465	8.18508	8.80771	7.45829	8.15269	7.70372	7.80821	8.31826	8.12843	7.85249
RBM5	8.37308	7.76984	7.69001	7.83513	8.18118	7.8714	8.08439	7.45175	8.11353	7.4546	7.10864	8.15915	7.23052	8.36209	8.34462	7.89809	7.8172	8.32427	8.51028	7.02797	7.18668	7.3971	8.31474	8.08293	8.1375	8.07357	8.10972	8.19308	8.07281	8.02482	8.21396	9.17375	8.67087	7.40143	8.03424	8.0852	8.03692	8.44942	8.00286	8.47083	7.78595	7.9739	7.99608	8.24379	7.7356	8.09197	8.09685	7.90013	7.81033
GRHPR	8.30132	7.73052	8.04197	7.55401	8.2412	8.31971	7.35724	8.55045	8.63293	7.1771	7.96819	8.39735	7.8388	9.38103	8.86025	8.72041	8.4089	7.38719	7.61147	7.84639	8.02454	7.10451	8.94466	8.4829	9.11486	7.68858	8.43855	8.09467	8.02205	8.24899	7.77566	7.90851	7.91192	7.52763	7.89923	7.9056	8.68399	8.5758	6.97591	8.81206	8.33127	7.46453	6.71865	8.16152	7.55391	8.92195	8.95033	8.19415	7.9326
STUB1	8.05535	8.11613	7.7299	8.11677	8.22379	8.24712	7.68571	8.14204	9.57056	7.628	8.40363	7.889	7.94712	8.29608	9.10623	7.99943	8.1992	7.7698	7.64121	7.38703	7.81005	8.08087	8.60861	8.00445	7.67544	8.00459	8.36274	8.5335	8.08969	8.64997	8.05864	8.45301	8.02301	6.87967	8.3481	8.30084	8.27935	7.87502	7.46671	8.1564	8.19521	8.77322	7.00777	7.87596	7.98111	7.91775	8.3034	8.42482	7.98396
SPTAN1	8.40054	7.89218	7.7114	9.07941	8.52019	7.86098	7.45035	8.51939	8.45042	8.32963	8.41199	7.93475	7.33655	8.33925	8.00396	8.00363	8.27048	8.18458	8.10388	7.50233	8.06801	7.78901	8.69997	8.31839	6.97398	7.43711	8.37922	7.53787	9.13407	7.83868	8.74407	8.37574	8.38582	7.4943	8.82516	9.06308	8.50231	7.58155	8.39178	6.94992	8.3149	8.26208	6.50797	8.85474	8.32328	8.25793	7.33333	8.09457	8.64808
MMP11	7.98385	10.8352	6.26735	7.33355	11.1199	7.96299	8.78421	7.38456	6.80973	6.93992	7.20898	7.57606	7.26641	10.5293	7.88139	9.3701	10.4738	8.04731	6.31824	7.34397	8.70217	7.62223	7.40454	10.2943	7.5566	9.71669	9.66437	7.28804	6.92267	7.61087	10.0222	9.28551	7.16519	8.11948	9.96303	9.59727	8.06737	6.37996	7.44976	6.60708	8.02946	6.80003	7.77349	7.2661	7.81314	7.20365	10.2136	7.47009	10.2899
PRB1	8.6489	7.81565	8.1572	8.97166	8.14311	7.97892	8.89246	8.40655	7.79072	8.19963	9.15966	8.85194	8.52999	7.96625	8.18392	8.28334	8.18333	8.18226	8.75517	8.88102	8.72969	9.25136	8.40147	7.99407	8.75505	8.6914	8.24458	8.26257	8.4999	7.99184	8.04989	7.86653	8.31356	8.44327	8.07146	8.28405	8.12905	8.00165	7.98688	8.27012	7.81875	7.68391	8.8968	7.89129	8.28497	7.9619	7.63885	7.63465	8.00186
MFAP2	8.93315	8.84411	6.89279	10.609	9.77271	8.18648	8.30076	7.50605	7.73979	9.5562	6.85295	6.10704	7.53561	9.70882	7.19272	8.71444	9.8435	8.30851	5.73301	5.9575	6.61928	5.48888	7.53731	9.17636	6.64499	7.61583	9.10573	8.91771	8.70407	7.54774	9.83208	8.73457	6.86843	8.73217	8.82353	8.61062	8.72339	6.60846	8.80719	6.36695	8.53651	8.65428	6.4594	6.93794	6.73307	8.84995	8.42579	6.46009	9.8791
FHL2	8.80029	9.495	8.20885	7.13448	8.94234	8.36905	5.87101	9.31521	7.20108	8.58531	6.87325	9.42065	8.47872	8.33268	8.23048	7.2715	9.45859	7.59492	6.52769	8.48207	9.00694	7.42899	8.95447	8.13501	7.34682	7.38624	9.34447	8.23012	9.17998	8.02784	8.12373	8.46611	10.0012	7.23296	8.50219	8.68475	10.045	7.46855	9.39179	8.95239	6.53986	6.90313	8.80783	10.0019	8.95314	7.28036	7.90349	8.68654	7.99484
ACTR10	8.10957	9.34079	9.2451	8.32625	8.6964	9.3816	6.70951	8.51795	8.06742	8.04799	8.24133	7.79287	7.54692	9.28179	7.52472	9.49034	8.9348	7.77366	7.55356	7.61571	7.73001	6.60632	7.63635	8.27016	6.90566	7.21972	7.36871	7.56262	8.61406	8.18107	8.13086	7.99929	7.87099	6.72667	8.73943	8.38295	8.70714	8.38818	7.89402	9.14659	8.0287	8.43308	6.70462	7.91145	7.13032	8.83974	8.48136	8.47388	7.96017
SOX4	8.60404	8.71167	8.56734	8.27372	8.75697	8.22438	7.51759	7.78092	8.56444	9.30641	8.32125	5.95879	7.42449	9.49654	7.36974	7.66265	8.36754	8.30758	6.85842	7.73279	8.31466	7.17317	7.94613	8.74061	4.58973	7.79053	6.73561	8.46908	7.33298	7.27451	9.31336	8.06365	8.86568	6.00128	8.05027	8.80529	8.7796	7.23278	8.08726	7.73139	7.69642	9.14752	5.55177	8.24143	8.27384	9.15842	7.24306	8.50238	9.51668
TRIB1	7.94796	9.34073	8.44608	7.53654	8.94481	8.8279	7.04382	10.3344	7.80116	9.08897	8.02029	8.26819	7.78838	7.57189	9.50933	7.14048	9.28891	8.22121	8.44915	9.13325	7.57584	8.40995	9.34479	7.94843	6.60515	10.6697	8.56159	8.00392	10.1509	8.73773	7.45997	8.57618	7.82593	6.33215	8.45858	8.7661	8.09834	7.45571	7.63898	7.27109	8.36614	9.45719	5.46756	8.44596	7.89493	7.74304	8.71167	9.3722	7.9182
CSNK1A1	8.34584	8.50579	9.01517	8.03321	8.6494	8.37667	7.06306	8.02041	8.71499	8.7973	8.49217	6.59153	9.21579	8.2994	8.18197	7.78662	8.63762	8.64573	7.76992	8.24271	8.15869	8.0138	8.47045	8.23692	6.95727	8.15625	7.60398	8.53206	8.82943	8.23675	8.30571	8.21659	8.83395	6.50773	9.00346	8.56406	8.44454	7.77793	8.09854	7.70347	8.78627	8.21758	5.83716	9.12903	8.26307	8.12834	8.36561	8.5514	7.8029
BASP1	7.53867	8.54608	7.76333	7.39314	9.08923	8.10768	7.52991	7.63136	6.96365	8.45066	6.91194	7.45633	7.86473	8.06471	8.04435	9.31251	9.75427	8.74276	8.2561	6.84387	7.71907	8.10078	7.30407	8.79776	7.45513	8.84476	8.69443	7.25568	8.00155	7.16192	9.36461	8.68543	8.83893	8.19203	9.04748	8.14233	8.99664	7.24639	8.91085	7.60725	8.85635	6.96569	7.34142	7.85645	7.95463	7.37326	8.22536	7.24917	9.26025
SRSF6	7.71736	8.8943	7.67266	7.82784	8.99219	8.22122	6.73318	7.37638	8.58646	7.7482	7.47772	7.69718	7.51141	9.18351	7.92981	7.13461	7.78157	8.02901	8.16652	7.56768	8.05479	8.08565	8.12778	8.6736	7.14585	7.3915	8.53305	7.96769	8.00493	6.91319	8.27472	8.60447	9.13119	7.65873	8.21818	8.08479	8.3414	8.12614	8.29274	8.54375	7.65191	8.00918	6.8363	8.24398	7.56199	7.6899	8.24884	7.48746	8.35983
RCN1	8.73844	7.95278	8.9925	8.17756	7.99014	7.98873	8.2379	7.65054	8.00337	7.43824	7.91185	7.14659	8.35992	7.91887	8.83202	7.55628	7.94391	8.49148	8.46717	7.57239	8.10916	8.71368	8.74615	8.5462	8.44425	7.17407	8.81804	8.13344	7.94412	6.92705	8.15609	8.05153	8.0388	8.80299	7.79865	8.01779	8.53198	9.04661	7.36226	9.09258	8.77424	8.34896	6.01787	8.42849	8.05257	8.06332	8.33774	7.2669	8.44169
PFDN2	8.51162	8.34365	8.60054	8.14501	7.96195	8.17839	7.95612	7.67746	9.57007	7.93138	7.60751	7.36856	7.62604	8.8661	8.30498	8.30564	7.91223	8.35785	8.43489	7.84398	8.73404	8.54689	8.04627	7.979	7.52203	7.55454	7.68589	8.63464	7.50364	8.0251	8.00834	7.67514	7.92374	8.05278	7.85595	8.11224	8.08507	7.4636	7.86658	7.57566	8.09285	8.60002	5.65487	7.75915	8.32464	8.29664	8.20595	8.3296	9.0437
SRSF1	8.37964	7.92065	8.56684	8.09947	8.20596	7.99717	8.96787	8.0222	9.11806	8.21088	8.36995	7.10289	8.34459	7.9806	8.71614	7.31569	7.42102	8.77121	8.73926	7.59932	7.91044	8.57768	8.17753	8.09732	7.27531	7.31833	7.85366	8.76662	7.52052	8.01908	7.92357	8.41217	8.54917	7.25623	8.29284	7.7123	8.13912	7.78664	8.90258	7.79075	8.32224	8.42721	4.69974	8.48531	8.20998	8.18107	7.8359	8.39715	8.33084
THY1	7.4502	8.89553	6.50492	8.95242	9.03467	8.09439	8.68594	7.22108	6.68008	7.42083	7.90076	7.35679	7.4841	8.62156	8.22285	7.37956	9.30219	8.93535	6.67225	8.83338	7.44893	8.10539	7.26311	9.41283	7.09902	8.02542	9.65092	10.2958	9.35087	7.85819	8.89888	8.16551	6.74526	7.54103	8.64173	8.76945	7.86466	9.06687	7.28225	9.51467	9.0892	6.5106	7.22608	7.91375	8.38043	7.6998	8.47856	7.90158	9.56361
PYGB	8.53489	8.23175	7.73158	8.68992	8.88565	7.94402	7.7714	7.96445	8.23026	8.39913	8.33424	7.46204	7.60115	8.26984	8.34283	7.74312	8.36252	8.00775	7.94071	7.82356	8.05479	7.90798	8.14705	8.38364	8.22366	8.20383	8.58176	8.66412	8.57441	8.4593	8.17091	8.08328	7.79541	7.95137	8.52948	8.83479	8.19189	7.75709	8.10059	7.74797	7.90072	8.05386	8.45613	8.26409	8.53493	7.64148	7.81588	7.96692	8.31199
CD40	7.79759	8.35713	7.93407	8.04181	7.95108	8.14913	8.03933	8.16197	7.89911	8.16184	8.13556	8.05447	7.72409	7.92868	7.96489	7.96282	7.98029	7.95434	7.90362	8.06283	8.14308	8.18464	8.10123	8.21614	8.53193	8.60351	8.20975	8.2694	8.03731	8.32465	8.3341	8.03318	8.09853	8.51185	8.2286	8.15992	8.22839	8.15563	8.54817	7.76109	8.2891	8.05398	9.05177	8.11401	8.46537	7.89942	8.13034	8.25967	8.19434
TNFAIP2	7.35536	8.57859	8.06885	7.24292	7.60817	8.01771	7.4008	8.22359	7.61233	8.43062	6.91649	8.27695	8.69556	8.46833	9.24333	7.21266	8.47311	9.75891	9.22561	8.16163	7.33084	7.94665	7.98344	9.03526	6.88433	8.40625	7.27122	7.50247	7.84368	8.56522	7.49166	7.80649	8.41588	7.14708	8.7717	8.08891	7.81744	8.24627	8.91053	9.24342	8.60015	8.64019	7.15313	8.79019	9.36582	7.88668	7.36476	10.1104	8.39274
SPAG7	7.77911	8.16781	7.50505	7.75858	8.2153	8.26506	8.01183	7.59922	7.48013	7.33813	7.65773	8.47747	7.50043	8.30724	8.08343	8.30718	7.66747	7.91786	7.84726	7.94837	7.99705	8.12696	7.8612	7.99767	7.34748	8.00013	8.26105	8.04828	7.92812	8.01587	7.96176	8.40406	8.12842	7.84567	8.23684	8.22562	8.03507	8.43434	7.7689	8.43823	8.14797	8.201	6.9961	7.66943	8.37493	8.07192	7.88831	8.49302	8.24936
CLK2	8.60766	8.35827	7.69664	8.47187	8.39884	7.80357	8.33351	7.61909	9.35079	8.00295	7.92837	7.3393	7.78826	8.06428	8.287	7.54649	7.62151	8.50363	8.85703	7.58107	8.13229	8.65205	7.96124	7.56298	7.3899	7.78887	7.87306	8.15982	7.65052	8.011	8.26916	8.46811	8.71026	7.6649	8.0044	7.91084	7.82371	7.85881	8.79947	7.5155	7.89952	8.39613	7.68165	8.34968	7.60951	7.52631	7.63827	8.40977	8.37856
[truncated: 10,539 more rows]
[truncated: 104 more columns]
